# Supplementary material for: Integrated analyses of the transcriptome and small RNA of the hemiparasitic plant Monochasma savatieri before and after establishment of parasite-host association
Source: BMC Plant Biol. 2021 Feb 10;21:90. doi: 10.1186/s12870-021-02861-6 (PMC7877053; doi:10.1186/s12870-021-02861-6)
Supplement: Supplementary file 1 — Additional file 1: Fig. S1. Unigene sequence length distribution in the transcriptome of M. savatieri. Fig. S2. GO classification of all unigenes in M. savatieri. Fig. S3. Heatmap clustering and qRT-PCR analysis of DEGs in M. savatieri. (a) Transcript abundances of DEGs related to starch and sucrose metabolism. (b) Relative expression levels of DEGs related to starch and sucrose metabolism. (c) Transcript abundances of DEGs related to hormone signal transduction. (d) Relative expression levels of DEGs related to hormone signal transduction. (e) Transcript abundances of DEGs related to cell part. (f) Relative expression levels of DEGs related to cell part. The error bars of qRT-PCR data indicate the standard deviations of the three replicate determinations. Fig. S4. Nucleotide length distribution of small RNAs in M. savatieri. Fig. S5. The first base distribution of known miRNAs (a) and novel miRNAs (b) in M. savatieri. In the bar graphs, the X-axis represents the length of miRNA, the number shown on the bar represents the number of miRNA at this length. Fig. S6. Heatmap clustering and qRT-PCR analysis of miRNAs in M. savatieri. (a) Sequencing abundances of miRNAs related to biological regulation. (b) Relative expression levels of miRNAs related to biological regulation. (c) Sequencing abundances of miRNAs related to membrane and organelle. (d) Relative expression levels of miRNAs related to membrane and organelle. (e) Sequencing abundances of miRNAs related to metabolism. (f) Relative expression levels of miRNAs related to metabolism. The error bars of qRT-PCR data indicate the standard deviations of the three replicate determinations. Fig. S7. qRT-PCR analysis of miRNA target genes in M. savatieri. The error bars of qRT-PCR data indicate the standard deviations of the three replicate determinations. Table S1. Transcription factor families of the DEGs related to the biological processes in the BZ/AZ comparison of M. savatieri. Table S2. Specific primers of different [file 12870_2021_2861_MOESM1_ESM.zip › Table S1.xlsx]

## Sheet: 工作表1
Table S1 Transcription factor families of the DEGs related to the biological processes in the BZ/AZ comparison of M. savatieri
Number	TFs	Gene ID	log2(AZ/BZ)	Qvalue(BZ-vs-AZ)	Pvalue(BZ-vs-AZ)
1	WRKY	CL1153.Contig2_All	-1.65884	1.46114e-61	4.06277e-62
2	WRKY	CL1814.Contig3_All	-1.40328	2.15382e-66	5.63527e-67
3	WRKY	CL1825.Contig14_All	-1.24454	0	0
4	WRKY	CL1825.Contig1_All	-1.01741	3.00454e-90	6.13708e-91
5	WRKY	CL1825.Contig4_All	-1.1933	3.03568e-44	1.0788e-44
6	WRKY	CL7946.Contig1_All	-1.13742	5.27271e-12	4.72793e-12
7	WRKY	CL8888.Contig3_All	-1.73257	0	0
8	WRKY	Unigene19039_All	-1.0562	1.51122e-45	5.24539e-46
9	TCP	CL9518.Contig1_All	-1.18114	1.33762e-14	1.0549e-14
10	PBF-2-like	CL12202.Contig1_All	1.23847	1.48309e-05	2.20963e-05
11	NAC	CL10333.Contig2_All	-1.74408	6.4829e-07	8.35496e-07
12	NAC	CL4771.Contig2_All	-1.02315	2.7082e-08	3.10316e-08
13	NAC	Unigene35888_All	-1.1255	1.74707e-36	7.22016e-37
14	NAC	Unigene36357_All	-1.13745	8.74619e-21	5.44357e-21
15	NAC	Unigene7305_All	-1.49795	1.28353e-211	1.26302e-212
16	MYB	CL10434.Contig3_All	1.01711	1.25053e-10	1.21562e-10
17	MYB	CL11718.Contig3_All	1.41477	1.49575e-21	9.07907e-22
18	MYB	CL4491.Contig1_All	1.06693	8.37181e-70	2.10329e-70
19	MYB	CL4491.Contig3_All	1.73541	1.76522e-13	1.46805e-13
20	MYB	CL4790.Contig1_All	-1.23903	0	0
21	MYB	CL5765.Contig2_All	1.18425	1.95823e-157	2.47833e-158
22	MYB	CL6165.Contig3_All	-1.04683	1.80806e-120	2.91145e-121
23	MYB	Unigene22279_All	-1.28178	2.76102e-113	4.69256e-114
24	MYB	Unigene25284_All	-1.67537	1.087e-11	9.92653e-12
25	MYB	Unigene29187_All	1.18205	4.237e-50	1.37287e-50
26	MYB	Unigene4391_All	1.41254	6.21514e-53	1.92963e-53
27	MADS	CL1651.Contig2_All	-1.63311	1.55165e-14	1.22737e-14
28	MADS	CL176.Contig3_All	1.50582	1.6614e-21	1.01027e-21
29	MADS	CL3312.Contig3_All	1.41401	4.21585e-09	4.54525e-09
30	MADS	Unigene17515_All	2.90216	0.000474779	0.000871632
31	MADS	Unigene8689_All	1.13729	1.99478e-08	2.2632e-08
32	GRAS	CL2.Contig61_All	-1.16223	8.21975e-23	4.79646e-23
33	GRAS	CL2175.Contig2_All	-1.82821	2.59737e-46	8.90047e-47
34	GRAS	CL9463.Contig2_All	-1.16647	2.13261e-38	8.46867e-39
35	GRAS	CL9827.Contig3_All	-1.0007	0	0
36	GRAS	Unigene25925_All	-1.4328	2.69562e-23	1.54986e-23
37	G2-like	CL10372.Contig3_All	-1.17429	7.09118e-64	1.91519e-64
38	G2-like	CL1434.Contig12_All	1.97332	5.51793e-05	8.82158e-05
39	G2-like	CL6076.Contig2_All	-1.06785	0	0
40	G2-like	Unigene35672_All	1.34487	1.43798e-20	9.00839e-21
41	FAR1	CL6000.Contig5_All	1.27584	1.23198e-37	4.97198e-38
42	FAR1	CL6182.Contig3_All	1.05061	1.98297e-19	1.29089e-19
43	FAR1	CL8541.Contig1_All	1.58846	8.20372e-28	4.14722e-28
44	C3H	CL1486.Contig7_All	-3.25256	3.45441e-14	2.77956e-14
45	C3H	CL6330.Contig1_All	1.07171	0	0
46	C2H2	Unigene10659_All	1.08972	3.35962e-15	2.57768e-15
47	C2C2-GATA	CL5999.Contig1_All	-1.53931	2.3548e-19	1.53668e-19
48	C2C2-GATA	Unigene40301_All	-1.84221	2.28459e-184	2.53385e-185
49	C2C2-Dof	CL7035.Contig3_All	1.8297	2.84295e-136	4.10505e-137
50	C2C2-Dof	CL8554.Contig2_All	1.14708	4.29643e-37	1.75248e-37
51	BES1	CL1330.Contig5_All	1.54592	1.498e-70	3.7324e-71
52	BES1	CL3647.Contig1_All	1.04939	2.13914e-12	1.87898e-12
53	BES1	CL7707.Contig11_All	1.16236	3.61222e-98	6.89986e-99
54	ARF	CL4414.Contig5_All	2.13881	0.00033883	0.000605941
55	ARF	CL4768.Contig1_All	-2.69741	0.000392427	0.000708692
56	AP2-EREBP	CL2955.Contig23_All	-1.02289	8.70245e-13	7.48364e-13
57	AP2-EREBP	CL8301.Contig1_All	-1.27117	2.40078e-171	2.84238e-172
58	AP2-EREBP	Unigene14964_All	1.67362	0	0
59	AP2-EREBP	Unigene22694_All	-1.55431	3.15893e-271	2.46485e-272
60	AP2-EREBP	Unigene29354_All	-1.65113	0	0
61	AP2-EREBP	Unigene30204_All	-1.33816	2.36033e-05	3.59944e-05
62	AP2-EREBP	Unigene33183_All	1.43974	0	0
63	AP2-EREBP	Unigene454_All	-2.41084	0	0
64	ABI3VP1	CL1619.Contig2_All	-3.00013	1.78197e-10	1.75072e-10
65	ABI3VP1	CL1958.Contig1_All	1.79172	6.2447e-84	1.35416e-84
66	ABI3VP1	CL1958.Contig4_All	-1.57871	2.02329e-32	9.14579e-33
