# Supplementary material for: Integrated analyses of the transcriptome and small RNA of the hemiparasitic plant Monochasma savatieri before and after establishment of parasite-host association
Source: BMC Plant Biol. 2021 Feb 10;21:90. doi: 10.1186/s12870-021-02861-6 (PMC7877053; doi:10.1186/s12870-021-02861-6)
Supplement: Supplementary file 2 — Additional file 2. List of DEGs among different comparisons. [file 12870_2021_2861_MOESM2_ESM.xls]

## Sheet: AC - AZ
UP							DOWN
Gene ID	AC FPKM	AZ FPKM	log2(AZ/AC)	Qvalue(AC-vs-AZ)	Pvalue(AC-vs-AZ)		Gene ID	AC FPKM	AZ FPKM	log2(AZ/AC)	Qvalue(AC-vs-AZ)	Pvalue(AC-vs-AZ)
CL1.Contig1_All	0.25	0.846	1.76743	6.12084e-07	7.27695e-07		CL10.Contig1_All	0.403	0.186	-1.09271	4.24108e-05	6.21957e-05
CL1.Contig2_All	0.37	2.643	2.82975	4.57917e-23	2.37332e-23		CL10.Contig2_All	0.92	0.36	-1.35044	2.87022e-12	2.32154e-12
CL10004.Contig1_All	0.14	0.453	1.68344	5.25114e-12	4.30992e-12		CL10.Contig7_All	1.523	0.156	-3.28961	4.69142e-31	1.93334e-31
CL10006.Contig2_All	46.413	95.236	1.03314	0	0		CL1000.Contig2_All	3.93	1.813	-1.11023	2.05478e-14	1.49317e-14
CL10006.Contig3_All	8.49	30.216	1.82623	4.65393e-274	2.51773e-275		CL1000.Contig3_All	62.996	27.956	-1.16574	1.65698e-62	3.77308e-63
CL10009.Contig4_All	0.216	0.58	1.43215	0.000586127	0.00101744		CL1000.Contig4_All	9.176	3.273	-1.47314	1.73378e-14	1.25517e-14
CL10009.Contig6_All	1.04	2.833	1.44626	2.90941e-18	1.78832e-18		CL10000.Contig2_All	1.946	0.52	-1.9046	1.79752e-23	9.19011e-24
CL10009.Contig7_All	0.733	2.133	1.55022	4.85589e-16	3.27834e-16		CL10004.Contig3_All	0.566	0.083	-2.76771	1.14607e-28	5.01961e-29
CL10009.Contig8_All	0.213	0.846	1.98912	2.21204e-08	2.31128e-08		CL10004.Contig4_All	3.913	1.053	-1.88964	1.14828e-128	1.3206e-129
CL1001.Contig2_All	0.096	0.77	3.01972	7.97524e-22	4.29974e-22		CL10005.Contig6_All	0.406	0	-7.28053	8.95367e-19	5.38826e-19
CL1001.Contig4_All	0.41	2.703	2.73931	2.05403e-75	3.9355e-76		CL10008.Contig1_All	0.873	0	-5.00385	2.6005e-05	3.71292e-05
CL1001.Contig7_All	0.423	1.506	1.85131	8.18612e-32	3.30794e-32		CL10008.Contig2_All	0.67	0	-4.70429	0.000146597	0.000231801
CL10010.Contig1_All	4.7	10.233	1.12386	2.05021e-44	6.30399e-45		CL10008.Contig3_All	1.353	0	-6.75874	5.80939e-14	4.31192e-14
CL10010.Contig2_All	0	0.84	6.62142	6.03794e-13	4.70727e-13		CL10009.Contig12_All	0.18	0	-4.6162	0.000230071	0.00037382
CL10014.Contig1_All	0.19	2.026	3.409	2.25296e-76	4.26948e-77		CL10009.Contig13_All	0.353	0	-4.81017	8.26013e-05	0.000126002
CL10014.Contig3_All	0	2.763	9.64785	3.05022e-70	6.24581e-71		CL10011.Contig4_All	0.246	0	-7.18813	8.12891e-18	5.09048e-18
CL10014.Contig4_All	0.09	0.963	3.38483	1.41764e-36	5.11914e-37		CL10012.Contig5_All	5.05	1.276	-1.9959	5.7692e-190	4.5456e-191
CL10014.Contig5_All	0.41	6.843	4.04939	8.05866e-209	5.77089e-210		CL10026.Contig1_All	1.923	0	-7.51165	2.11017e-21	1.15506e-21
CL10017.Contig3_All	1.173	2.586	1.13628	4.43334e-28	1.97404e-28		CL10026.Contig2_All	0.783	0	-5.39617	1.55536e-06	1.92685e-06
CL10019.Contig2_All	0.016	1.016	5.80581	2.94215e-57	7.24284e-58		CL10026.Contig3_All	0.636	0	-5.52741	5.14309e-07	6.0716e-07
CL1002.Contig4_All	3.15	6.88	1.13691	1.01237e-06	1.23044e-06		CL1003.Contig3_All	9.886	4.366	-1.1857	2.28979e-89	3.73749e-90
CL10020.Contig1_All	0.163	2.13	3.71106	7.68427e-37	2.75933e-37		CL10035.Contig4_All	0.583	0.22	-1.42492	4.98636e-05	7.39086e-05
CL10024.Contig2_All	0.416	0.953	1.18573	8.08558e-05	0.000122963		CL10038.Contig1_All	0.206	0.026	-2.90532	1.81189e-05	2.53676e-05
CL10025.Contig1_All	0.43	2.33	2.43389	4.23334e-24	2.11827e-24		CL10038.Contig3_All	0.613	0.296	-1.06701	5.46014e-06	7.18654e-06
CL10025.Contig2_All	0.84	3.116	1.89142	7.31502e-58	1.78682e-58		CL10042.Contig1_All	9.43	0	-11.6965	1.80558e-206	1.30782e-207
CL10025.Contig3_All	23.943	153.523	2.67946	0	0		CL10042.Contig2_All	8.913	0	-11.4436	3.17881e-181	2.62756e-182
CL10027.Contig2_All	0.533	1.076	1.02058	1.84359e-11	1.56262e-11		CL10054.Contig1_All	2.033	0.626	-1.70627	4.0224e-07	4.69403e-07
CL10028.Contig1_All	0.146	0.473	1.70094	5.92963e-09	5.93363e-09		CL10054.Contig3_All	1.093	0.12	-3.20392	4.24958e-08	4.54427e-08
CL1003.Contig15_All	0.6	1.426	1.24629	1.1764e-14	8.44116e-15		CL1006.Contig6_All	0.73	0.276	-1.39851	1.56054e-08	1.6115e-08
CL1003.Contig16_All	0.113	0.833	2.83564	1.70298e-47	4.93539e-48		CL10076.Contig1_All	16.033	7.58	-1.0801	7.36396e-96	1.12589e-96
CL1003.Contig17_All	0.243	1.583	2.72359	1.69691e-42	5.41501e-43		CL10077.Contig4_All	1.33	0.1	-3.72906	1.38131e-53	3.60428e-54
CL1003.Contig1_All	0.196	0.603	1.61364	1.06484e-16	6.991e-17		CL10077.Contig5_All	2.633	0.756	-1.78811	1.98303e-46	5.85942e-47
CL1003.Contig2_All	0	0.14	6.40927	1.7583e-11	1.48865e-11		CL10087.Contig1_All	0.326	0.026	-3.50897	2.86131e-08	3.01554e-08
CL1003.Contig4_All	0.673	3.77	2.47587	5.97578e-197	4.55005e-198		CL10087.Contig2_All	0.316	0.023	-3.74203	4.05439e-11	3.51146e-11
CL1003.Contig6_All	0.226	5.726	4.65057	0	0		CL10087.Contig3_All	0.236	0	-6.53928	2.50106e-12	2.01547e-12
CL10031.Contig1_All	0.256	0.816	1.68524	0.000152213	0.000241581		CL10087.Contig6_All	0.686	0.136	-2.34422	4.07874e-15	2.86399e-15
CL10035.Contig1_All	0.253	0.71	1.49454	0.000250349	0.000408803		CL10094.Contig4_All	4.066	1.596	-1.34097	4.79861e-18	2.97562e-18
CL10035.Contig3_All	1.706	5.916	1.79941	5.6684e-84	9.81988e-85		CL101.Contig16_All	0.046	0	-4.62444	0.000220781	0.000357877
CL10036.Contig3_All	0.146	0.483	1.75438	2.35127e-07	2.68513e-07		CL101.Contig19_All	0.31	0.056	-2.48283	2.63735e-17	1.68475e-17
CL10037.Contig2_All	0	0.98	4.58111	0.000267629	0.000441176		CL10100.Contig5_All	0.216	0.04	-2.46073	4.80696e-05	7.11222e-05
CL10041.Contig2_All	0.306	2.366	2.95665	5.84623e-29	2.54105e-29		CL10103.Contig3_All	5.056	2.4	-1.07167	3.92254e-44	1.21307e-44
CL10044.Contig2_All	0.216	0.966	2.16101	6.61758e-18	4.12723e-18		CL10103.Contig4_All	1.543	0.656	-1.22859	8.12031e-18	5.08488e-18
CL10044.Contig3_All	0.82	2.046	1.32549	2.05163e-17	1.30499e-17		CL10111.Contig3_All	1.22	0.606	-1.00942	2.74124e-06	3.48742e-06
CL10044.Contig5_All	0.056	0.24	2.06666	0.000308447	0.000512352		CL10117.Contig1_All	3.22	1.546	-1.05783	6.20954e-38	2.18108e-38
CL10046.Contig1_All	0	0.316	4.51342	0.000370118	0.00062197		CL10127.Contig2_All	8.46	2.786	-1.5971	1.22189e-109	1.64287e-110
CL10048.Contig1_All	0.423	1.396	1.73311	4.73917e-05	7.00789e-05		CL10127.Contig3_All	74.276	30.746	-1.27272	0	0
CL10049.Contig2_All	0.513	1.976	1.94736	1.58754e-06	1.96832e-06		CL10134.Contig5_All	3.78	1.633	-1.20383	9.37509e-60	2.22321e-60
CL1005.Contig10_All	0.253	0.62	1.28337	1.04538e-08	1.06586e-08		CL10138.Contig1_All	3.193	0.77	-2.0647	1.6516e-63	3.70877e-64
CL1005.Contig1_All	0.236	0.723	1.60546	3.15755e-08	3.33912e-08		CL10146.Contig2_All	8.733	3.903	-1.1571	6.20454e-42	2.00328e-42
CL1005.Contig2_All	1.043	2.816	1.43576	2.65235e-45	8.01491e-46		CL10148.Contig3_All	1.44	0.16	-3.17188	3.07077e-12	2.48937e-12
CL1005.Contig3_All	16.02	57.296	1.84121	0	0		CL10148.Contig4_All	1.063	0.196	-2.4353	4.2977e-16	2.89284e-16
CL1005.Contig4_All	1.163	2.746	1.23994	5.13435e-16	3.47014e-16		CL10154.Contig2_All	2.903	0	-9.10446	4.29621e-52	1.14811e-52
CL1005.Contig7_All	0.24	0.613	1.35253	2.86481e-11	2.45621e-11		CL10154.Contig3_All	6.03	1.973	-1.60319	2.83491e-32	1.1326e-32
CL10050.Contig3_All	0.843	1.706	1.0136	6.69397e-29	2.91431e-29		CL10154.Contig4_All	0.253	0.113	-1.20498	0.000666912	0.00117097
CL10051.Contig1_All	1.856	4.6	1.31357	6.98137e-42	2.25705e-42		CL10159.Contig2_All	4.85	2.256	-1.0961	1.0512e-21	5.69328e-22
CL10051.Contig3_All	0	0.2	6.94101	1.60437e-15	1.10678e-15		CL1016.Contig12_All	1.983	0.876	-1.16946	1.19833e-45	3.59543e-46
CL10056.Contig1_All	0.053	0.95	4.08361	3.33126e-05	4.82124e-05		CL1016.Contig20_All	2.896	1.28	-1.17368	6.5171e-78	1.21327e-78
CL10057.Contig1_All	0	1.413	7.34204	1.73157e-19	1.0131e-19		CL1016.Contig22_All	0.886	0	-9.57727	1.98281e-67	4.20983e-68
CL1006.Contig4_All	0	0.51	7.2719	9.95264e-19	6.00288e-19		CL10160.Contig2_All	0.386	0.053	-2.87562	0.000359004	0.000601952
CL10062.Contig1_All	1.35	3.116	1.2091	1.04926e-15	7.17804e-16		CL10165.Contig2_All	0.54	0	-6.65059	3.94167e-13	3.04395e-13
CL10062.Contig2_All	0.253	0.66	1.37466	0.000533528	0.000921154		CL10165.Contig4_All	0.73	0.19	-1.90066	7.09355e-08	7.73448e-08
CL10063.Contig3_All	0.396	0.903	1.18697	1.30714e-06	1.60585e-06		CL10169.Contig1_All	0.763	0	-5.47634	8.01714e-07	9.61915e-07
CL10065.Contig1_All	0.093	0.696	2.88512	0.000172689	0.000276275		CL1017.Contig10_All	3.943	1.29	-1.60459	4.40144e-86	7.45477e-87
CL10066.Contig1_All	0.473	1.543	1.69179	7.80472e-07	9.35644e-07		CL1017.Contig11_All	8.89	4.086	-1.11463	4.33023e-114	5.61792e-115
CL10066.Contig2_All	0.176	0.586	1.72335	0.000960841	0.0017316		CL1017.Contig15_All	0.04	0	-4.74693	0.000117015	0.0001822
CL10067.Contig2_All	0.29	1.606	2.45333	1.11836e-27	5.03633e-28		CL1017.Contig16_All	3.14	1.306	-1.25293	4.94111e-52	1.32189e-52
CL10067.Contig3_All	0	0.24	5.6612	1.46061e-07	1.63642e-07		CL1017.Contig22_All	2.006	0.006	-8.43349	4.3418e-86	7.35259e-87
CL1007.Contig1_All	0.376	1.3	1.79648	1.01587e-16	6.66379e-17		CL1017.Contig25_All	0.533	0.123	-2.09355	8.62028e-20	4.9951e-20
CL10071.Contig1_All	0.353	1.24	1.80148	9.86087e-16	6.73831e-16		CL1017.Contig37_All	5.213	2.426	-1.09473	2.96361e-65	6.48302e-66
CL10071.Contig2_All	3.106	6.83	1.14021	1.59337e-65	3.47205e-66		CL1017.Contig3_All	3.04	0	-10.6618	1.85704e-120	2.28184e-121
CL10071.Contig3_All	8.236	19.536	1.2463	5.9688e-268	3.30971e-269		CL1017.Contig44_All	1.32	0.64	-1.03552	8.76107e-19	5.27026e-19
CL10073.Contig5_All	0	0.126	5.56904	3.43393e-07	3.98556e-07		CL1017.Contig45_All	0.823	0.286	-1.53924	5.32443e-22	2.8531e-22
CL10074.Contig2_All	0.936	1.906	1.01514	3.21997e-17	2.06478e-17		CL1017.Contig47_All	2.22	1.08	-1.04066	5.06873e-23	2.63041e-23
CL10077.Contig6_All	1.016	2.286	1.16347	4.90544e-17	3.1713e-17		CL10170.Contig2_All	2.07	0.313	-2.72387	7.08586e-34	2.72392e-34
CL10078.Contig2_All	0.5	1.673	1.73875	1.56181e-08	1.61305e-08		CL10172.Contig1_All	0.646	0	-4.52364	0.000358551	0.000601155
CL1008.Contig4_All	1.306	2.746	1.08498	2.17652e-34	8.26772e-35		CL10172.Contig2_All	1.133	0	-6.17378	4.93004e-10	4.58319e-10
CL10080.Contig1_All	0	0.26	4.37049	0.000697049	0.00122745		CL10172.Contig3_All	1.32	0	-6.48056	6.32448e-12	5.21215e-12
CL10083.Contig2_All	2.28	6.276	1.45951	3.04102e-102	4.34897e-103		CL10175.Contig1_All	2.293	0.74	-1.62676	9.25734e-54	2.40719e-54
CL10085.Contig2_All	0.453	1.206	1.41686	0.000866551	0.0015476		CL10175.Contig2_All	22.836	7.666	-1.57337	0	0
CL10089.Contig1_All	0.146	2.073	3.80504	4.35876e-47	1.27152e-47		CL10178.Contig4_All	0.46	0	-6.66235	3.21895e-13	2.47543e-13
CL10089.Contig2_All	0.216	6.243	4.8764	2.1234e-148	2.14222e-149		CL10182.Contig2_All	1.36	0.516	-1.39603	1.11001e-16	7.29372e-17
CL1009.Contig1_All	0	0.836	4.96239	3.3003e-05	4.76987e-05		CL10183.Contig1_All	1.37	0.226	-2.61764	3.01114e-20	1.71779e-20
CL1009.Contig2_All	0.42	3.763	3.15663	4.05984e-64	9.03489e-65		CL10186.Contig1_All	0.626	0.286	-1.13495	1.7055e-06	2.12207e-06
CL1009.Contig3_All	1.553	23.456	3.91355	0	0		CL1019.Contig5_All	0.126	0	-6.87026	7.11185e-15	5.05199e-15
CL10090.Contig1_All	0.153	1.716	3.47648	1.22505e-44	3.74764e-45		CL10194.Contig1_All	101.633	29.476	-1.78567	0	0
CL10090.Contig2_All	0.516	2.666	2.3715	2.20969e-59	5.27227e-60		CL102.Contig10_All	4.373	1.896	-1.19941	4.58643e-62	1.05215e-62
CL10090.Contig3_All	0.38	1.4	1.8794	3.16684e-13	2.4346e-13		CL102.Contig11_All	1.82	0.643	-1.49713	2.52308e-32	1.00688e-32
CL10090.Contig4_All	0.093	0.896	3.31717	1.52328e-27	6.88765e-28		CL102.Contig12_All	0.25	0.063	-1.93434	3.15645e-08	3.33787e-08
CL10093.Contig1_All	0.606	1.62	1.42067	4.91735e-07	5.78401e-07		CL102.Contig21_All	0.086	0	-4.33727	0.000814853	0.00144659
CL10094.Contig2_All	1.18	2.703	1.1874	3.11722e-28	1.38346e-28		CL102.Contig25_All	0.54	0.216	-1.304	6.624e-09	6.65075e-09
CL10099.Contig1_All	10.26	27.63	1.44053	3.67068e-99	5.41477e-100		CL102.Contig5_All	1.41	0.646	-1.12086	2.14568e-19	1.25954e-19
CL101.Contig18_All	0.013	0.21	3.86719	3.83469e-14	2.82125e-14		CL102.Contig7_All	1.373	0.206	-2.75109	3.01383e-65	6.59527e-66
CL101.Contig31_All	0.11	0.506	2.20112	1.12391e-18	6.79369e-19		CL1020.Contig4_All	0.52	0.083	-2.60567	2.30103e-11	1.96193e-11
CL101.Contig34_All	0	0.083	5.83611	2.5071e-08	2.63028e-08		CL1020.Contig6_All	0.37	0.166	-1.14937	1.35198e-07	1.51096e-07
CL101.Contig35_All	0.146	0.503	1.78005	5.02442e-15	3.544e-15		CL10201.Contig4_All	1.32	0.543	-1.26573	9.32392e-16	6.36571e-16
CL101.Contig37_All	0.053	0.386	2.88558	5.21421e-18	3.23817e-18		CL10203.Contig2_All	2.68	0.463	-2.54139	1.80356e-36	6.52512e-37
CL101.Contig42_All	0.253	0.793	1.65621	7.25841e-10	6.8191e-10		CL10203.Contig3_All	1.17	0.14	-3.06088	1.29575e-24	6.37206e-25
CL1010.Contig3_All	0.223	0.903	2.00749	9.69664e-22	5.24477e-22		CL10203.Contig4_All	7.03	0.89	-2.97616	1.69691e-202	1.25699e-203
CL10100.Contig1_All	0.403	1.853	2.19	4.8726e-33	1.91312e-33		CL10205.Contig3_All	1.97	0.646	-1.59456	2.25156e-16	1.49819e-16
CL10101.Contig1_All	0	2.596	8.12543	2.5101e-30	1.05284e-30		CL10207.Contig3_All	0.63	0.063	-3.33401	4.52376e-07	5.30176e-07
CL10101.Contig2_All	0	0.72	5.38847	1.60584e-06	1.9928e-06		CL1021.Contig2_All	3.663	1.393	-1.39034	5.39526e-18	3.35311e-18
CL10103.Contig2_All	0.546	1.453	1.39372	5.95601e-10	5.56443e-10		CL10211.Contig3_All	1.243	0.606	-1.02816	0.000215458	0.000348786
CL10107.Contig1_All	0.066	0.513	2.90956	0.000411851	0.000696378		CL10212.Contig2_All	2.42	0.513	-2.21976	1.92701e-31	7.87026e-32
CL10107.Contig2_All	1.193	2.863	1.25472	1.09894e-06	1.34022e-06		CL1022.Contig8_All	4.643	2.076	-1.15827	1.00112e-62	2.27115e-63
CL10108.Contig2_All	0.053	0.51	3.19946	4.67073e-10	4.33087e-10		CL10225.Contig3_All	0.57	0	-7.74989	1.7372e-24	8.57475e-25
CL10118.Contig1_All	2.143	5.23	1.28352	1.33857e-42	4.2616e-43		CL10234.Contig1_All	1.983	0.766	-1.38422	4.61966e-36	1.68579e-36
CL10118.Contig2_All	0.623	3.686	2.55791	7.16443e-66	1.55339e-66		CL10234.Contig2_All	1.5	0.536	-1.49049	7.30347e-22	3.93176e-22
CL10119.Contig1_All	0.416	1.406	1.74726	1.17707e-07	1.30868e-07		CL10258.Contig3_All	3.436	1.133	-1.59122	3.55192e-27	1.62052e-27
CL10121.Contig4_All	0	0.433	5.59844	2.63127e-07	3.01604e-07		CL10259.Contig2_All	10.993	4.89	-1.16656	1.17175e-137	1.26658e-138
CL10121.Contig5_All	0	0.453	6.07083	1.71618e-09	1.65501e-09		CL1026.Contig4_All	0.283	0	-6.92795	2.27494e-15	1.57908e-15
CL10121.Contig6_All	0	0.603	6.4381	1.14032e-11	9.53787e-12		CL10264.Contig2_All	1.506	0.413	-1.87149	9.88944e-10	9.37446e-10
CL10124.Contig1_All	0.363	0.763	1.07234	0.000360475	0.000604963		CL1027.Contig5_All	0.633	0.223	-1.51415	7.2415e-07	8.65591e-07
CL10124.Contig3_All	0.106	0.61	2.51981	3.17763e-33	1.2425e-33		CL10274.Contig1_All	12.386	1.156	-3.41767	3.5774e-129	4.10288e-130
CL10128.Contig1_All	0.756	1.536	1.02196	4.41772e-10	4.09053e-10		CL10274.Contig2_All	88.106	5.7	-3.94653	0	0
CL10130.Contig1_All	7.88	16.943	1.10625	2.06291e-69	4.26621e-70		CL1028.Contig12_All	11.963	5.836	-1.04289	2.78667e-95	4.28496e-96
CL10130.Contig2_All	0.73	1.516	1.05745	2.10473e-07	2.39366e-07		CL1028.Contig19_All	0.136	0	-4.90109	4.88061e-05	7.22817e-05
CL10134.Contig3_All	0.29	1.116	1.96349	1.14912e-21	6.23399e-22		CL10280.Contig1_All	7.516	3.5	-1.10472	8.81807e-40	2.98144e-40
CL10135.Contig1_All	0.263	0.756	1.52224	1.95226e-06	2.44437e-06		CL10282.Contig2_All	1.036	0.23	-2.1674	6.13429e-19	3.66443e-19
CL10135.Contig2_All	0.43	1.93	2.17593	7.53291e-19	4.51908e-19		CL10282.Contig5_All	0.933	0.3	-1.63163	5.51899e-13	4.29553e-13
CL10136.Contig1_All	0.486	2.093	2.11915	4.90596e-22	2.6247e-22		CL10285.Contig3_All	9.136	2.003	-2.19677	2.51437e-120	3.09087e-121
CL10136.Contig2_All	0.623	1.726	1.47401	1.20368e-14	8.64136e-15		CL10289.Contig1_All	3.993	0	-8.9399	1.38283e-47	4.00279e-48
CL10137.Contig1_All	0.46	1.12	1.29019	5.91499e-08	6.40696e-08		CL10289.Contig2_All	1.55	0	-6.2172	2.79022e-10	2.5489e-10
CL10137.Contig4_All	1.046	2.783	1.40814	5.81695e-47	1.70075e-47		CL10298.Contig3_All	1.196	0.326	-1.85271	5.38317e-13	4.18824e-13
CL10138.Contig3_All	0.41	2.426	2.56818	8.20701e-63	1.85924e-63		CL103.Contig17_All	4.306	0.696	-2.62085	5.81317e-52	1.55781e-52
CL10142.Contig4_All	0	0.666	6.90136	3.55703e-15	2.49153e-15		CL103.Contig19_All	1.903	0.743	-1.35279	9.33504e-10	8.83533e-10
CL10145.Contig1_All	0	0.806	5.58111	3.07657e-07	3.55661e-07		CL103.Contig5_All	0.07	0	-5.4448	1.04268e-06	1.26921e-06
CL10148.Contig5_All	3.646	13.23	1.86504	1.19008e-117	1.49858e-118		CL1030.Contig2_All	0.196	0	-4.92414	4.25937e-05	6.24717e-05
CL10149.Contig1_All	0.25	1.026	2.06654	0.000674441	0.00118574		CL10307.Contig1_All	1.753	0.136	-3.71341	3.14494e-41	1.03133e-41
CL1015.Contig2_All	0.126	0.373	1.52082	6.72653e-06	8.93924e-06		CL10307.Contig2_All	2.226	0.526	-2.09384	4.78863e-29	2.07528e-29
CL1015.Contig4_All	0.52	1.443	1.46747	1.02885e-15	7.03569e-16		CL10307.Contig4_All	1.74	0.69	-1.33306	1.03982e-30	4.3212e-31
CL10150.Contig1_All	0.323	1.313	2.03008	2.5002e-13	1.91143e-13		CL10309.Contig1_All	3.056	0	-9.08706	1.34288e-51	3.62105e-52
CL10152.Contig1_All	0	0.37	7.336	2.01937e-19	1.18416e-19		CL10309.Contig2_All	0.39	0	-6.03947	2.63211e-09	2.57057e-09
CL10152.Contig2_All	0	0.58	4.99615	2.66838e-05	3.81669e-05		CL10314.Contig5_All	0.893	0.396	-1.1673	3.96684e-06	5.1349e-06
CL10155.Contig1_All	0.956	3.356	1.80677	1.98396e-43	6.21645e-44		CL1032.Contig13_All	22.846	10.43	-1.13299	0	0
CL10155.Contig2_All	0.01	0.213	4.21047	4.46523e-06	5.80844e-06		CL1032.Contig15_All	0.976	0.43	-1.18147	2.05335e-13	1.56388e-13
CL10155.Contig5_All	14.55	30.603	1.07677	2.2647e-86	3.82374e-87		CL1032.Contig16_All	1.563	0.576	-1.42646	7.27061e-30	3.08195e-30
CL10156.Contig2_All	0	0.156	5.93349	8.62275e-09	8.7389e-09		CL1032.Contig3_All	0.863	0.423	-1.02423	1.66431e-11	1.40753e-11
CL10159.Contig1_All	0.753	1.733	1.19156	1.72796e-10	1.55589e-10		CL1032.Contig8_All	0.046	0	-5.19368	7.25659e-06	9.67595e-06
CL1016.Contig21_All	0.076	0.183	1.21372	8.91707e-07	1.07542e-06		CL10323.Contig2_All	2.41	1.06	-1.18186	0.000131271	0.00020561
CL1016.Contig5_All	0.303	0.963	1.68354	0.000867091	0.00154868		CL10327.Contig1_All	0.836	0	-6.64771	4.13791e-13	3.20153e-13
CL1016.Contig6_All	0	0.056	5.66518	1.40591e-07	1.57306e-07		CL10335.Contig3_All	0.52	0.02	-4.8264	6.0733e-36	2.22301e-36
CL1016.Contig7_All	0.406	1.04	1.3499	7.80636e-27	3.59487e-27		CL10339.Contig1_All	0.986	0	-6.28925	1.04859e-10	9.31537e-11
CL10161.Contig1_All	2.16	6.453	1.57934	1.39641e-85	2.37622e-86		CL10346.Contig4_All	0.43	0.023	-4.18851	4.39646e-23	2.27664e-23
CL10162.Contig1_All	0.433	18.1	5.39814	0	0		CL10347.Contig1_All	15.413	5.406	-1.51093	3.59653e-284	1.86946e-285
CL10162.Contig2_All	2.78	62.44	4.48406	0	0		CL10348.Contig2_All	3.18	1.566	-1.01982	2.71468e-06	3.44995e-06
CL10164.Contig2_All	0.623	2.966	2.254	7.58759e-24	3.83022e-24		CL1035.Contig3_All	7.816	3.596	-1.12271	2.75324e-70	5.63332e-71
CL10166.Contig2_All	0.99	2.233	1.17665	2.69228e-16	1.79702e-16		CL1035.Contig4_All	6.073	2.066	-1.56002	1.16052e-105	1.60893e-106
CL10167.Contig3_All	1.406	3.503	1.31733	3.02218e-49	8.48712e-50		CL10351.Contig2_All	12.623	1.343	-3.22891	6.57747e-168	5.88992e-169
CL10168.Contig2_All	0	0.206	4.45558	0.000481104	0.000824895		CL10355.Contig2_All	3.8	0.193	-4.25826	1.2183e-214	8.50487e-216
CL1017.Contig20_All	0	0.186	6.54366	2.18219e-12	1.75267e-12		CL10355.Contig3_All	1.346	0.19	-2.82149	1.67227e-11	1.41445e-11
CL1017.Contig26_All	0.013	0.086	2.7985	1.28128e-05	1.75813e-05		CL10357.Contig1_All	1.313	0.536	-1.28843	0.000723548	0.00127666
CL1017.Contig4_All	0.32	2.423	2.92295	1.70069e-104	2.3826e-105		CL10361.Contig1_All	1.996	0.413	-2.26127	1.55525e-51	4.19822e-52
CL10171.Contig1_All	0.633	1.426	1.16595	1.60861e-16	1.06411e-16		CL10361.Contig3_All	0.946	0.21	-2.2003	7.64139e-29	3.33264e-29
CL10171.Contig3_All	3.023	6.776	1.16291	1.63415e-66	3.50896e-67		CL10363.Contig1_All	0.123	0.023	-2.29091	0.000187542	0.000301171
CL10173.Contig1_All	0.87	2.32	1.43786	4.66304e-11	4.05145e-11		CL10363.Contig2_All	1.733	0.17	-3.32583	1.87746e-49	5.25453e-50
CL10173.Contig2_All	0.86	4.65	2.42961	6.02436e-40	2.03001e-40		CL10366.Contig1_All	25.426	4.41	-2.51912	0	0
CL10177.Contig2_All	0.193	0.776	1.99615	0.000414231	0.000701027		CL10366.Contig2_All	11.303	2.026	-2.47397	1.37611e-138	1.47872e-139
CL10179.Contig1_All	0.12	0.946	3.00097	1.35229e-05	1.86079e-05		CL10367.Contig8_All	20.013	2.713	-2.8688	0	0
CL10179.Contig2_All	0.416	1.713	2.03167	8.24717e-53	2.17751e-53		CL10372.Contig2_All	14.813	7.35	-1.00461	5.76548e-56	1.44788e-56
CL10179.Contig3_All	2.783	12.54	2.17186	0	0		CL10376.Contig2_All	0.716	0	-7.74464	2.05126e-24	1.01548e-24
CL10180.Contig1_All	0.19	0.716	1.93785	6.75611e-09	6.78805e-09		CL10378.Contig1_All	1.703	0	-8.95572	5.30323e-48	1.52231e-48
CL10181.Contig1_All	0.15	0.53	1.79467	5.46975e-08	5.89977e-08		CL10378.Contig2_All	0.536	0	-4.46328	0.000472401	0.00080787
CL10181.Contig2_All	0.25	0.78	1.61202	8.12216e-10	7.65209e-10		CL10381.Contig1_All	0.706	0	-5.86183	1.98434e-08	2.06548e-08
CL10185.Contig2_All	1.606	3.976	1.31607	3.22025e-19	1.90329e-19		CL10399.Contig2_All	1.05	0.243	-2.1099	1.29021e-23	6.55878e-24
CL10189.Contig1_All	3.456	7.323	1.0843	1.03938e-41	3.37268e-42		CL10400.Contig1_All	1.38	0	-7.11238	4.56961e-17	2.95044e-17
CL1019.Contig10_All	0.38	1.133	1.55538	2.50925e-19	1.47688e-19		CL10400.Contig2_All	0.87	0	-4.58881	0.000262413	0.000431465
CL1019.Contig3_All	0.756	1.636	1.11456	1.40548e-30	5.86016e-31		CL10400.Contig3_All	0.776	0	-4.46328	0.000472401	0.00080787
CL10190.Contig1_All	0.326	1.103	1.77007	1.35836e-12	1.08023e-12		CL10403.Contig1_All	0.793	0.286	-1.45111	3.85528e-08	4.11006e-08
CL10190.Contig2_All	1.59	3.183	1.00569	1.69336e-14	1.22511e-14		CL10403.Contig2_All	1.633	0.323	-2.34684	8.13631e-26	3.85976e-26
CL10193.Contig1_All	0.23	2.516	3.48002	3.83582e-75	7.37682e-76		CL10405.Contig2_All	0.1	0	-4.70651	0.00014526	0.000228952
CL102.Contig14_All	0	0.16	4.48672	0.000418756	0.000709462		CL10419.Contig1_All	1.22	0.406	-1.58937	1.47899e-07	1.65768e-07
CL102.Contig16_All	0.03	0.493	3.97642	2.57854e-30	1.08195e-30		CL1042.Contig2_All	17.253	6.783	-1.3445	1.05752e-159	9.89283e-161
CL102.Contig17_All	0	0.656	8.14742	1.05451e-30	4.38337e-31		CL10430.Contig1_All	0.53	0	-4.46328	0.000472401	0.00080787
CL102.Contig6_All	0	0.326	7.69534	8.36926e-24	4.22881e-24		CL10432.Contig7_All	0.52	0.04	-3.70644	2.82712e-08	2.97763e-08
CL102.Contig8_All	0	0.433	8.10822	4.91398e-30	2.07531e-30		CL1044.Contig19_All	0.33	0.053	-2.63885	4.55165e-20	2.61482e-20
CL1020.Contig5_All	0	0.21	7.11613	3.82189e-17	2.45896e-17		CL1044.Contig22_All	0.133	0	-6.91506	2.94572e-15	2.05429e-15
CL10206.Contig1_All	6.103	20.806	1.76662	0	0		CL1044.Contig27_All	0.103	0	-6.22418	2.54347e-10	2.31621e-10
CL10206.Contig2_All	2.563	8.203	1.67975	1.80079e-181	1.48565e-182		CL1044.Contig29_All	0.066	0.02	-1.76046	0.000975005	0.00175914
CL10208.Contig1_All	0.39	1.156	1.57412	6.47574e-08	7.03529e-08		CL1044.Contig2_All	0.116	0	-6.8994	4.01903e-15	2.82132e-15
CL10208.Contig4_All	0.526	2.62	2.31288	4.11663e-56	1.03151e-56		CL1044.Contig4_All	0.06	0	-5.46852	8.55928e-07	1.03086e-06
CL10209.Contig1_All	3.03	13.596	2.1686	1.93765e-122	2.34291e-123		CL1044.Contig5_All	0.1	0.016	-2.70047	1.09434e-06	1.33438e-06
CL10209.Contig2_All	0.646	1.886	1.5657	8.77528e-13	6.9069e-13		CL1044.Contig7_All	0.216	0	-7.19999	6.16574e-18	3.84069e-18
CL10210.Contig1_All	0.226	0.826	1.88557	1.32586e-17	8.36952e-18		CL1044.Contig9_All	0.153	0.056	-1.42596	1.8423e-05	2.58143e-05
CL10211.Contig2_All	0.586	2.923	2.31808	1.28406e-11	1.07707e-11		CL10440.Contig1_All	2.13	0.87	-1.28945	7.84225e-10	7.38173e-10
CL10213.Contig1_All	0.053	1.083	4.35607	3.83895e-24	1.91767e-24		CL10440.Contig3_All	1.806	0.726	-1.3335	9.8174e-12	8.17997e-12
CL10213.Contig2_All	13.89	30.626	1.14251	0	0		CL10445.Contig1_All	2.416	0.623	-1.95564	3.20888e-24	1.5991e-24
CL10215.Contig3_All	0.45	1.036	1.2065	1.14246e-18	6.91185e-19		CL10446.Contig5_All	9.84	4.203	-1.23479	3.49582e-31	1.43591e-31
CL10217.Contig1_All	0	0.5	5.08361	1.51008e-05	2.09615e-05		CL10448.Contig1_All	41.616	17.153	-1.27942	5.40048e-146	5.53418e-147
CL1022.Contig1_All	0.1	0.833	3.06925	1.10155e-13	8.28638e-14		CL10457.Contig1_All	2.623	0	-8.46517	1.40746e-36	5.08198e-37
CL1022.Contig6_All	0	0.263	6.4167	1.57259e-11	1.32822e-11		CL10457.Contig3_All	0.96	0	-6.71755	1.22163e-13	9.20617e-14
CL10220.Contig2_All	0.47	1.52	1.67646	3.7946e-35	1.41488e-35		CL10457.Contig4_All	0.613	0	-5.95805	6.82288e-09	6.86255e-09
CL10222.Contig1_All	0.193	0.87	2.18082	4.12084e-21	2.28065e-21		CL10462.Contig2_All	0.193	0.026	-2.84028	4.91378e-06	6.43411e-06
CL10222.Contig2_All	0.333	1.016	1.60631	2.99022e-16	2.00048e-16		CL10462.Contig3_All	6.116	2.136	-1.51593	1.43308e-69	2.95913e-70
CL10222.Contig3_All	1.06	5.826	2.45674	4.11816e-147	4.18302e-148		CL10462.Contig4_All	23.226	7.176	-1.6906	1.65928e-271	9.0645e-273
CL10223.Contig3_All	0.056	0.79	3.8035	0.000193128	0.000310945		CL10462.Contig5_All	0.48	0.153	-1.6462	3.00362e-05	4.32238e-05
CL10225.Contig2_All	0.206	0.74	1.84935	6.29012e-14	4.6764e-14		CL10462.Contig6_All	0.276	0.103	-1.35709	0.00027283	0.000450104
CL10226.Contig1_All	0.37	5.726	3.95269	4.66289e-166	4.21624e-167		CL10462.Contig7_All	1.053	0.38	-1.45328	8.53264e-12	7.08394e-12
CL1023.Contig2_All	0.24	0.703	1.57878	0.00061357	0.00106861		CL1047.Contig6_All	2.87	1.15	-1.30858	8.75658e-29	3.82575e-29
CL10230.Contig1_All	0.246	0.67	1.45122	0.000644406	0.00112748		CL10473.Contig2_All	12.463	5.866	-1.0824	1.59646e-61	3.69534e-62
CL10230.Contig2_All	0.15	1.466	3.27796	2.26971e-21	1.24353e-21		CL10475.Contig1_All	43.773	11.43	-1.93553	0	0
CL10231.Contig1_All	0.356	1.683	2.25089	3.94419e-13	3.046e-13		CL10478.Contig3_All	0.69	0.326	-1.07555	7.87523e-06	1.05374e-05
CL10234.Contig3_All	0.406	1.496	1.88084	6.37211e-41	2.10296e-41		CL10480.Contig1_All	1.34	0.253	-2.41879	1.72256e-52	4.56909e-53
CL10238.Contig2_All	0.42	1.293	1.59843	7.5861e-06	1.0134e-05		CL10480.Contig2_All	3.703	0.123	-4.90513	7.53497e-233	4.86887e-234
CL10239.Contig1_All	1.5	3.393	1.17506	2.25847e-22	1.19483e-22		CL10480.Contig4_All	0.666	0.126	-2.36402	7.39816e-27	3.40473e-27
CL10239.Contig2_All	0.946	3.256	1.78724	1.89505e-56	4.72538e-57		CL10483.Contig1_All	2.573	0	-7.13313	2.86876e-17	1.83638e-17
CL1024.Contig1_All	0.813	1.69	1.05564	1.0509e-10	9.33648e-11		CL10487.Contig3_All	0.25	0	-6.89503	4.38103e-15	3.08078e-15
CL1024.Contig5_All	0.443	1.27	1.52303	4.56182e-12	3.73122e-12		CL10487.Contig4_All	0.753	0.313	-1.25327	6.14685e-11	5.37746e-11
CL10240.Contig1_All	0.07	0.43	2.65911	0.000211543	0.000342152		CL10487.Contig5_All	2.183	0.633	-1.79396	1.09085e-47	3.14955e-48
CL10240.Contig2_All	0.093	0.78	3.05504	7.85217e-06	1.05057e-05		CL10488.Contig1_All	17.303	4.83	-1.83226	0	0
CL10241.Contig1_All	0.186	0.51	1.45838	0.000222861	0.000361473		CL1050.Contig13_All	0.526	0	-8.0465	6.13128e-29	2.66673e-29
CL10242.Contig1_All	0.23	1.68	2.85759	6.66802e-27	3.06447e-27		CL1050.Contig18_All	3.596	0.936	-1.94761	1.534e-127	1.77843e-128
CL10242.Contig2_All	1.3	3.516	1.43443	4.50319e-136	4.92248e-137		CL1050.Contig6_All	2.346	1.156	-1.01624	3.30554e-19	1.95439e-19
CL10243.Contig8_All	0.14	0.393	1.47457	4.11166e-08	4.39221e-08		CL10501.Contig1_All	0.42	0.04	-3.41811	2.99213e-06	3.82127e-06
CL1025.Contig13_All	0.343	1.333	1.97583	1.87965e-40	6.26656e-41		CL10501.Contig2_All	6.63	2.693	-1.30374	9.23061e-33	3.64866e-33
CL1025.Contig15_All	0.096	0.653	2.76295	8.68731e-14	6.49772e-14		CL10504.Contig1_All	2.633	0.28	-3.21144	2.78012e-45	8.40321e-46
CL1025.Contig19_All	3.673	24.65	2.74783	0	0		CL10504.Contig2_All	0.946	0.123	-2.9288	1.47317e-17	9.31505e-18
CL1025.Contig21_All	1.666	8.193	2.29815	5.65214e-84	9.79021e-85		CL10504.Contig4_All	2.663	0.176	-3.92656	2.36193e-83	4.12433e-84
CL1025.Contig25_All	0.063	0.173	1.43744	0.000129422	0.000202543		CL1051.Contig1_All	44.223	14.9	-1.56332	3.41268e-255	2.00626e-256
CL1025.Contig26_All	0.56	1.873	1.73706	2.4069e-39	8.21629e-40		CL10510.Contig2_All	0.79	0	-5.00385	2.6005e-05	3.71292e-05
CL1025.Contig3_All	0.063	1.176	4.17427	3.84339e-68	8.07666e-69		CL1052.Contig9_All	0.766	0.356	-1.1095	1.44979e-06	1.78883e-06
CL1025.Contig5_All	0.23	1.213	2.39797	1.36131e-24	6.69879e-25		CL10522.Contig1_All	4.426	1.906	-1.20719	1.35897e-31	5.52688e-32
CL1025.Contig6_All	2.26	14.963	2.72472	0	0		CL10525.Contig1_All	0.643	0	-5.32578	2.71468e-06	3.45255e-06
CL1025.Contig7_All	0.99	4.37	2.14158	1.2064e-244	7.42781e-246		CL10527.Contig2_All	0.563	0	-4.58881	0.000262413	0.000431465
CL1025.Contig9_All	0.623	3.396	2.44848	4.15286e-121	5.07644e-122		CL10541.Contig15_All	0.146	0.053	-1.4643	0.000310594	0.000516042
CL10250.Contig2_All	0.303	0.853	1.49125	3.85257e-06	4.98055e-06		CL10541.Contig7_All	0.993	0.416	-1.24157	1.50115e-10	1.34674e-10
CL10251.Contig2_All	0.413	0.866	1.06205	0.000264781	0.000435555		CL10541.Contig9_All	1.56	0.766	-1.01129	2.45824e-12	1.98011e-12
CL10254.Contig1_All	0.243	0.74	1.60612	3.01538e-05	4.3397e-05		CL10543.Contig2_All	0.78	0	-7.73964	2.40252e-24	1.19236e-24
CL10259.Contig5_All	0.643	1.58	1.29573	5.0055e-13	3.8887e-13		CL10544.Contig1_All	3.493	1.02	-1.77429	1.8015e-33	6.99828e-34
CL1026.Contig5_All	0.02	0.223	3.43669	2.3903e-14	1.74192e-14		CL1055.Contig2_All	3.896	1.14	-1.77201	2.49196e-22	1.31993e-22
CL1026.Contig6_All	0.21	0.553	1.37967	6.52116e-09	6.54508e-09		CL10551.Contig2_All	26.583	10.056	-1.4048	0	0
CL10260.Contig3_All	0.103	0.766	2.92178	1.27693e-06	1.56734e-06		CL10560.Contig2_All	10.53	2.073	-2.33644	5.9039e-80	1.07174e-80
CL10261.Contig2_All	0.673	1.386	1.03776	3.54102e-22	1.88507e-22		CL10573.Contig1_All	5.48	2.64	-1.04571	1.11828e-12	8.85902e-13
CL10262.Contig1_All	38.51	151.166	1.97434	0	0		CL10573.Contig2_All	1.323	0.48	-1.45778	1.44352e-07	1.61643e-07
CL10262.Contig2_All	1.463	9.5	2.69466	4.21306e-198	3.18891e-199		CL1059.Contig17_All	0.69	0.26	-1.38135	5.95527e-05	8.91566e-05
CL10263.Contig3_All	0.546	1.236	1.18312	5.87009e-14	4.35806e-14		CL1059.Contig2_All	0.036	0	-4.50847	0.000384931	0.000648189
CL10265.Contig1_All	0.94	3.76	1.99196	3.50919e-48	1.00454e-48		CL1059.Contig3_All	1.98	0.613	-1.68358	1.81433e-36	6.56505e-37
CL10265.Contig2_All	1.23	5.216	2.0855	7.80832e-75	1.50827e-75		CL10590.Contig2_All	1.623	0	-6.88649	5.17654e-15	3.6561e-15
CL10266.Contig4_All	0.733	1.763	1.26955	6.20828e-26	2.93444e-26		CL10594.Contig2_All	0.346	0.053	-2.75099	6.75376e-08	7.34843e-08
CL10270.Contig1_All	0.973	2.156	1.14714	5.07425e-10	4.72129e-10		CL10596.Contig2_All	4.113	1.746	-1.23748	2.13454e-18	1.30502e-18
CL10272.Contig1_All	0	0.9	5.54951	4.09643e-07	4.78346e-07		CL10596.Contig3_All	243.16	50.026	-2.27431	0	0
CL10272.Contig2_All	0.036	1.096	4.97434	7.5394e-09	7.61e-09		CL106.Contig1_All	2.276	0.123	-4.17527	1.42048e-106	1.95466e-107
CL10276.Contig1_All	0.263	0.576	1.11647	3.966e-05	5.79651e-05		CL106.Contig3_All	11.19	4.746	-1.24652	2.89292e-185	2.33991e-186
CL10276.Contig2_All	6.02	12.593	1.06585	1.32259e-86	2.22923e-87		CL106.Contig9_All	4.993	1.483	-1.75655	4.53617e-125	5.36353e-126
CL1028.Contig13_All	0.176	0.353	1.00646	0.000134665	0.000211255		CL1060.Contig8_All	0.476	0.066	-2.83066	7.86601e-86	1.33519e-86
CL1028.Contig17_All	0	0.176	6.1101	1.05636e-09	1.00306e-09		CL10617.Contig2_All	1.55	0	-7.17378	1.13466e-17	7.14241e-18
CL1028.Contig1_All	4.406	18.263	2.05497	1.09438e-294	5.48558e-296		CL1062.Contig14_All	3.893	1.32	-1.55087	3.84762e-76	7.31389e-77
CL1028.Contig20_All	0.423	0.893	1.04925	1.12611e-08	1.15059e-08		CL1062.Contig19_All	1.95	0.263	-2.87427	7.88015e-89	1.29459e-89
CL1028.Contig21_All	0	0.576	7.59308	1.81864e-22	9.59583e-23		CL1062.Contig1_All	10.24	3.556	-1.5255	4.05723e-104	5.71089e-105
CL1028.Contig3_All	3.18	18.233	2.51439	0	0		CL1062.Contig2_All	10.463	4.376	-1.25605	2.40164e-105	3.33787e-106
CL10282.Contig3_All	0.656	1.596	1.28035	1.8961e-09	1.83378e-09		CL1062.Contig4_All	4.156	1.413	-1.55079	4.27977e-60	1.01082e-60
CL10282.Contig4_All	0.203	1.033	2.33412	1.09307e-22	5.72574e-23		CL1062.Contig6_All	76.533	21.13	-1.85447	0	0
CL10284.Contig1_All	24.556	53.013	1.11572	0	0		CL1062.Contig9_All	4.066	1.676	-1.27373	5.54772e-55	1.41377e-55
CL10287.Contig5_All	0.32	1.82	2.51405	1.48895e-59	3.54195e-60		CL10620.Contig1_All	6.863	1.733	-1.97811	1.67901e-58	4.06036e-59
CL10287.Contig6_All	0.353	1.093	1.6106	7.97502e-20	4.61591e-20		CL10620.Contig3_All	1.016	0.326	-1.61822	3.1641e-12	2.56738e-12
CL1029.Contig11_All	0.483	1.07	1.14018	2.15427e-12	1.72939e-12		CL10620.Contig6_All	1.61	0.263	-2.59689	5.30012e-31	2.18671e-31
CL1029.Contig1_All	0.34	0.853	1.33845	8.42316e-07	1.01358e-06		CL10624.Contig4_All	0.653	0	-7.67712	1.67732e-23	8.56222e-24
CL1029.Contig3_All	0.3	0.693	1.18638	9.87271e-09	1.00496e-08		CL10629.Contig3_All	3.473	0.78	-2.15779	1.80629e-36	6.53549e-37
CL1029.Contig6_All	0	0.7	8.33261	4.66978e-34	1.78722e-34		CL10630.Contig1_All	0.32	0	-4.45803	0.000483058	0.000828501
CL1029.Contig8_All	0.606	1.25	1.04942	1.32402e-10	1.18376e-10		CL10630.Contig3_All	0.346	0	-4.46852	0.00046257	0.000787761
CL1029.Contig9_All	0.36	0.976	1.44	2.89526e-12	2.34241e-12		CL10634.Contig2_All	1.796	0.71	-1.33056	1.19357e-13	8.99063e-14
CL10290.Contig1_All	0	0.703	5.38847	1.60584e-06	1.9928e-06		CL10638.Contig1_All	1.013	0.273	-1.88719	7.34217e-09	7.40548e-09
CL10291.Contig1_All	0.476	1.336	1.46812	2.94866e-14	2.1575e-14		CL10638.Contig2_All	2.196	0.583	-1.90246	1.4069e-14	1.01357e-14
CL10292.Contig1_All	0.126	1.683	3.72072	2.47972e-36	9.0036e-37		CL1064.Contig20_All	7.13	1.4	-2.35264	5.97422e-156	5.74068e-157
CL10292.Contig2_All	1.9	21.526	3.50034	0	0		CL10640.Contig2_All	0.986	0	-5.70429	9.97891e-08	1.10336e-07
CL10293.Contig2_All	0.483	1.453	1.58244	2.65761e-16	1.77324e-16		CL10644.Contig1_All	2.173	0.87	-1.31835	1.14544e-09	1.08986e-09
CL10293.Contig3_All	0.72	1.846	1.35895	3.28597e-10	3.01657e-10		CL10650.Contig1_All	1.76	0.05	-5.11933	1.11979e-25	5.33555e-26
CL10294.Contig1_All	0.293	0.623	1.09466	2.12589e-08	2.21817e-08		CL10650.Contig2_All	1.163	0.466	-1.30859	9.19404e-09	9.33592e-09
CL10294.Contig2_All	0.113	0.586	2.36853	1.54261e-10	1.38504e-10		CL10650.Contig3_All	0.803	0	-5.32578	2.71468e-06	3.45255e-06
CL10294.Contig4_All	0.343	0.97	1.47947	1.31541e-17	8.30114e-18		CL10653.Contig2_All	1.4	0.553	-1.34352	8.66163e-05	0.000132627
CL10295.Contig1_All	0.653	1.423	1.13055	3.63219e-16	2.43852e-16		CL10657.Contig2_All	0.903	0.063	-3.85665	3.91424e-19	2.32061e-19
CL10295.Contig3_All	0.563	1.16	1.04	9.47434e-08	1.04408e-07		CL1066.Contig1_All	0.373	0	-5.23344	5.43895e-06	7.1562e-06
CL10297.Contig1_All	0	0.27	4.4251	0.000551322	0.000953425		CL10663.Contig2_All	1.186	0.373	-1.66931	1.56483e-11	1.32133e-11
CL10297.Contig2_All	0.183	0.543	1.56248	5.34769e-06	7.02919e-06		CL10664.Contig1_All	1.55	0.753	-1.03214	0.000404245	0.000683047
CL10299.Contig3_All	6.43	12.946	1.01004	1.23694e-55	3.12238e-56		CL10665.Contig2_All	37.113	13.313	-1.47923	0	0
CL103.Contig13_All	0	2.006	10.3883	1.7105e-104	2.3968e-105		CL10665.Contig3_All	2.593	0.823	-1.65187	3.07389e-67	6.53614e-68
CL103.Contig15_All	2.193	4.583	1.06693	1.63829e-45	4.9276e-46		CL1067.Contig1_All	1.263	0.57	-1.14817	1.60731e-06	1.99466e-06
CL103.Contig2_All	0	4.193	10.1972	2.21493e-94	3.43516e-95		CL1067.Contig2_All	0.683	0.303	-1.17429	0.000120416	0.000187709
CL1030.Contig1_All	0.353	1.17	1.74081	2.59813e-08	2.7289e-08		CL10674.Contig1_All	0.686	0.153	-2.16571	3.2946e-08	3.49085e-08
CL1030.Contig4_All	0.656	1.73	1.38657	1.2001e-12	9.5234e-13		CL10674.Contig3_All	1.693	0.203	-3.06881	8.12905e-47	2.38301e-47
CL10302.Contig2_All	0.913	1.986	1.11897	3.63046e-09	3.57943e-09		CL10674.Contig5_All	3.886	0.483	-2.99466	2.78779e-100	4.06659e-101
CL10305.Contig2_All	0.393	1.826	2.22817	2.47626e-31	1.01398e-31		CL10674.Contig7_All	0.6	0.283	-1.07648	4.01576e-09	3.96825e-09
CL10305.Contig3_All	0.863	1.816	1.09136	1.99388e-16	1.32394e-16		CL10688.Contig2_All	0.706	0	-5.52741	5.14309e-07	6.0716e-07
CL10307.Contig3_All	0.313	0.98	1.64727	2.29356e-18	1.40419e-18		CL10689.Contig2_All	2.516	0.356	-2.80964	2.48887e-64	5.51705e-65
CL10307.Contig5_All	1.133	5.29	2.22147	3.3206e-132	3.71775e-133		CL10692.Contig2_All	6.023	0	-9.89636	4.07142e-80	7.37473e-81
CL10312.Contig2_All	294.313	624.703	1.08732	0	0		CL10692.Contig3_All	0.57	0	-5.17378	8.35098e-06	1.12226e-05
CL10318.Contig4_All	1.853	5.876	1.66781	5.70673e-138	6.15493e-139		CL10692.Contig4_All	3.36	0	-9.01435	1.41023e-49	3.94088e-50
CL10318.Contig8_All	0.056	0.376	2.77066	4.03806e-08	4.3108e-08		CL10692.Contig7_All	0.183	0	-4.81121	8.21193e-05	0.000125232
CL10319.Contig1_All	0.1	4.353	5.41738	6.11962e-121	7.49357e-122		CL10698.Contig1_All	1.303	0.506	-1.34932	2.55126e-10	2.32378e-10
CL10319.Contig2_All	0.083	1.433	4.12333	1.07194e-27	4.82303e-28		CL10698.Contig2_All	1.233	0.383	-1.6929	1.10106e-09	1.04656e-09
CL1032.Contig5_All	0.033	0.103	1.66898	5.09626e-05	7.56321e-05		CL10699.Contig2_All	328.42	145.526	-1.17322	0	0
CL10322.Contig1_All	0.06	0.753	3.62725	1.91357e-06	2.39277e-06		CL107.Contig10_All	1.263	0	-9.7564	2.70224e-74	5.25406e-75
CL10322.Contig2_All	0.063	0.886	3.79004	2.63757e-18	1.61857e-18		CL107.Contig16_All	0.766	0.08	-3.27561	6.23919e-66	1.35163e-66
CL10326.Contig1_All	2.956	10.113	1.78213	1.09157e-52	2.88672e-53		CL107.Contig26_All	0.74	0.34	-1.09607	2.82997e-12	2.28839e-12
CL1033.Contig5_All	0.36	1.046	1.54393	5.29546e-16	3.58142e-16		CL107.Contig30_All	1.096	0.086	-3.65973	8.91331e-70	1.83601e-70
CL10333.Contig1_All	0.133	0.656	2.30765	0.00010339	0.000159968		CL107.Contig34_All	0.103	0	-6.2981	9.27853e-11	8.20811e-11
CL10334.Contig2_All	0.2	1.236	2.62064	5.9944e-07	7.12235e-07		CL107.Contig46_All	0.65	0.326	-1.01686	1.32912e-10	1.1885e-10
CL10335.Contig5_All	0.193	1.12	2.52405	5.0635e-49	1.42787e-49		CL107.Contig47_All	0.39	0.01	-5.31479	4.12481e-46	1.22579e-46
CL10335.Contig6_All	0.133	4.5	5.08721	1.21564e-189	9.59745e-191		CL107.Contig54_All	0.236	0	-7.64785	4.07238e-23	2.10645e-23
CL10335.Contig8_All	0.43	2.01	2.24205	6.25376e-65	1.37483e-65		CL107.Contig5_All	0.246	0	-7.71796	4.75029e-24	2.38058e-24
CL10337.Contig3_All	0.183	1.473	3.0107	4.07301e-20	2.33565e-20		CL1070.Contig9_All	1.506	0.603	-1.33624	6.93935e-28	3.10644e-28
CL10337.Contig4_All	0.216	6.583	4.9087	3.47699e-111	4.61228e-112		CL10702.Contig1_All	0.213	0	-4.3069	0.000919651	0.00165362
CL10338.Contig5_All	0.406	0.846	1.0553	3.33946e-06	4.28784e-06		CL10710.Contig1_All	2.84	0	-8.02455	1.38751e-28	6.09162e-29
CL1034.Contig1_All	2.48	10.756	2.1213	1.9413e-195	1.48945e-196		CL10710.Contig2_All	1.876	0	-7.49811	3.07267e-21	1.69232e-21
CL1034.Contig2_All	3.583	8.356	1.22241	1.78775e-72	3.55035e-73		CL10712.Contig7_All	0.136	0	-5.51734	5.61648e-07	6.65561e-07
CL1034.Contig3_All	4.97	10.653	1.10018	4.81539e-75	9.27343e-76		CL10712.Contig8_All	0.35	0.026	-3.69366	1.94107e-14	1.40926e-14
CL1034.Contig4_All	1.006	2.76	1.45341	2.50425e-47	7.27812e-48		CL10716.Contig1_All	38.803	3.163	-3.61504	0	0
CL10341.Contig2_All	1.056	2.486	1.23566	3.38724e-29	1.46274e-29		CL10716.Contig2_All	0.573	0	-6.19249	3.86575e-10	3.56561e-10
CL10344.Contig3_All	0.59	2.726	2.21551	2.21967e-47	6.44399e-48		CL10727.Contig8_All	3.996	1.296	-1.61594	2.71676e-36	9.87435e-37
CL10346.Contig1_All	0.11	0.416	1.92848	8.2935e-10	7.81615e-10		CL1073.Contig23_All	0.186	0.046	-2.00059	2.61908e-05	3.74035e-05
CL10350.Contig1_All	1.04	2.64	1.34766	5.54807e-29	2.40896e-29		CL1073.Contig29_All	0.18	0	-7.19229	7.37929e-18	4.61226e-18
CL10352.Contig3_All	0.923	3.18	1.78323	3.85747e-15	2.70586e-15		CL1073.Contig45_All	0.166	0.013	-3.68285	2.43845e-08	2.55612e-08
CL10352.Contig4_All	1.45	9.48	2.70568	9.58268e-83	1.68447e-83		CL1073.Contig53_All	5.66	1.466	-1.94551	8.70276e-223	5.87938e-224
CL10359.Contig1_All	0.403	1.453	1.83612	1.37184e-11	1.15379e-11		CL1073.Contig69_All	0.366	0.143	-1.35265	0.00031706	0.000527448
CL10359.Contig2_All	0.25	0.76	1.60682	3.4024e-05	4.92888e-05		CL1073.Contig8_All	0.163	0	-5.38513	1.69969e-06	2.11475e-06
CL1036.Contig2_All	0.31	1.17	1.90854	3.79869e-07	4.42451e-07		CL10747.Contig1_All	10.476	3.723	-1.48363	6.50845e-57	1.61049e-57
CL10361.Contig2_All	0.473	1.373	1.53316	1.95998e-23	1.00285e-23		CL10748.Contig1_All	24.686	10.406	-1.24156	2.68513e-186	2.16258e-187
CL10362.Contig4_All	1.203	2.626	1.14264	1.56671e-09	1.50658e-09		CL10748.Contig4_All	1.54	0.73	-1.06744	7.79917e-32	3.15e-32
CL10364.Contig1_All	1.363	5.026	1.88061	1.24192e-44	3.79989e-45		CL10749.Contig1_All	0.33	0.013	-4.54869	9.78952e-06	1.32725e-05
CL10364.Contig3_All	0.056	0.65	3.54704	2.56149e-24	1.27235e-24		CL10756.Contig2_All	3.756	0.99	-1.91729	1.54253e-306	7.42952e-308
CL10364.Contig4_All	0.553	1.566	1.50177	2.69607e-24	1.33991e-24		CL10756.Contig4_All	4.103	1.936	-1.07619	2.58393e-22	1.3694e-22
CL10364.Contig5_All	3.076	6.96	1.1819	1.20563e-60	2.82741e-61		CL10761.Contig2_All	0.7	0	-8.8175	1.77229e-44	5.44428e-45
CL10367.Contig9_All	0.09	3.31	5.23558	1.17191e-50	3.20971e-51		CL10764.Contig3_All	2.136	0	-7.43012	1.9483e-20	1.10434e-20
CL10368.Contig3_All	0.276	0.673	1.29087	0.000219376	0.000355442		CL10764.Contig4_All	1.393	0	-6.43012	1.36729e-11	1.14971e-11
CL10369.Contig1_All	0.42	1.21	1.51389	0.000251277	0.000410406		CL10765.Contig1_All	304.753	149.28	-1.02618	0	0
CL1037.Contig3_All	2.076	5	1.27147	3.11716e-67	6.63062e-68		CL10767.Contig2_All	0.21	0.02	-3.33373	1.47804e-14	1.06623e-14
CL10371.Contig1_All	0.04	0.47	3.58111	0.0006227	0.00108767		CL10767.Contig3_All	0.34	0.163	-1.03761	1.82191e-06	2.27343e-06
CL10376.Contig4_All	0.576	1.45	1.31332	1.71084e-19	1.00084e-19		CL10767.Contig4_All	0.033	0	-4.52992	0.000347943	0.000582594
CL10377.Contig1_All	0.033	0.44	3.69659	0.000347107	0.000581047		CL10767.Contig5_All	0.673	0.206	-1.7004	3.598e-20	2.05877e-20
CL10377.Contig3_All	0.05	0.47	3.24408	5.30136e-05	7.8895e-05		CL10767.Contig7_All	1.85	0.603	-1.60575	4.43378e-14	3.27339e-14
CL10377.Contig4_All	0	0.3	4.45558	0.000481104	0.000824895		CL10777.Contig2_All	0.243	0	-5.17458	8.31631e-06	1.11562e-05
CL10379.Contig1_All	0.336	0.936	1.47614	3.18009e-05	4.58872e-05		CL10782.Contig3_All	20.16	8.726	-1.20601	8.51631e-175	7.31925e-176
CL10382.Contig1_All	0.166	0.753	2.17009	1.33518e-06	1.6416e-06		CL10786.Contig1_All	0.286	0.023	-3.63279	0.000370211	0.000622151
CL10384.Contig2_All	0.116	1.103	3.24408	2.26205e-08	2.36491e-08		CL10792.Contig1_All	0.873	0	-6.88991	4.84359e-15	3.41401e-15
CL10387.Contig2_All	0.34	1.216	1.82622	0.000143945	0.000226613		CL10792.Contig2_All	1.05	0	-7.30507	4.8895e-19	2.91034e-19
CL10389.Contig3_All	4.146	8.373	1.01664	1.0553e-59	2.50478e-60		CL10793.Contig1_All	2.226	0.05	-5.4957	3.71684e-12	3.0264e-12
CL10390.Contig1_All	0.98	15.553	3.99074	3.30198e-144	3.42396e-145		CL10798.Contig5_All	0.576	0.18	-1.68824	1.38349e-10	1.23847e-10
CL10390.Contig2_All	0.103	2.883	4.7873	4.62902e-26	2.17841e-26		CL108.Contig3_All	0.963	0.27	-1.82982	3.10273e-05	4.47207e-05
CL10396.Contig4_All	0.276	0.63	1.18803	5.56148e-07	6.58837e-07		CL108.Contig4_All	1.313	0.203	-2.68567	5.07684e-13	3.94547e-13
CL10397.Contig1_All	0.553	1.203	1.12239	9.97462e-08	1.10151e-07		CL1080.Contig1_All	1.703	0.663	-1.35225	2.26816e-24	1.1243e-24
CL10399.Contig5_All	0.86	2.24	1.36978	1.26387e-24	6.21263e-25		CL1080.Contig5_All	0.453	0.106	-2.10238	1.48248e-12	1.1809e-12
CL104.Contig5_All	0.493	1.28	1.3691	2.45904e-08	2.57842e-08		CL10806.Contig1_All	1.763	0.396	-2.15146	7.09664e-34	2.72825e-34
CL104.Contig6_All	0.216	1.06	2.30383	1.27875e-10	1.14179e-10		CL1081.Contig14_All	0.2	0	-6.87569	6.39726e-15	4.53539e-15
CL104.Contig7_All	0.293	0.926	1.65697	5.23997e-16	3.54347e-16		CL1081.Contig30_All	0.606	0.3	-1.0063	9.11503e-15	6.50781e-15
CL1040.Contig4_All	0.29	0.61	1.08267	2.90422e-06	3.70475e-06		CL1081.Contig31_All	0.51	0	-9.22877	9.11615e-56	2.29492e-56
CL10401.Contig3_All	0	0.136	5.06997	1.65542e-05	2.30637e-05		CL10818.Contig1_All	0.333	0	-5.86977	1.82257e-08	1.89039e-08
CL10401.Contig4_All	0	0.09	4.60141	0.000243323	0.000396887		CL10821.Contig5_All	2.186	0.936	-1.22361	1.03147e-16	6.76837e-17
CL10402.Contig3_All	0	0.78	7.74501	1.76306e-24	8.70518e-25		CL10824.Contig1_All	0.563	0	-4.70429	0.000146597	0.000231801
CL10404.Contig1_All	11.123	25.87	1.2182	1.40631e-303	6.88151e-305		CL10829.Contig3_All	1.52	0.393	-1.96168	4.4642e-52	1.19335e-52
CL10406.Contig1_All	0.403	1.013	1.33073	3.13177e-08	3.3111e-08		CL10829.Contig6_All	1.083	0.486	-1.13638	1.23952e-16	8.16638e-17
CL10408.Contig2_All	0.213	1.046	2.28905	3.44681e-26	1.61503e-26		CL10835.Contig2_All	2.4	1.163	-1.04036	7.75889e-26	3.67866e-26
CL10408.Contig4_All	0.186	1.81	3.28261	1.60209e-48	4.55685e-49		CL10848.Contig4_All	1.113	0.216	-2.35017	5.38246e-09	5.37155e-09
CL10408.Contig5_All	0.02	1.93	6.52546	1.25186e-81	2.23172e-82		CL1085.Contig17_All	0.283	0	-6.73041	9.70424e-14	7.27839e-14
CL10408.Contig6_All	0.346	2.646	2.9518	1.4944e-58	3.61035e-59		CL1085.Contig1_All	0.24	0.076	-1.60198	0.00081831	0.00145317
CL10408.Contig7_All	0.66	3.073	2.21533	4.45151e-58	1.08417e-58		CL1085.Contig29_All	0.076	0	-5.75178	6.23679e-08	6.76726e-08
CL10408.Contig8_All	16.04	108.826	2.76107	0	0		CL1085.Contig37_All	0.076	0	-5.10735	1.32286e-05	1.81794e-05
CL10409.Contig2_All	1.28	2.843	1.15773	2.72236e-18	1.67154e-18		CL1085.Contig48_All	0.233	0.026	-3.08291	1.31441e-08	1.35075e-08
CL10410.Contig5_All	0.176	0.626	1.86608	1.94786e-06	2.43828e-06		CL1085.Contig6_All	0.066	0	-4.53617	0.000338378	0.000564615
CL10410.Contig8_All	1.426	3.676	1.36956	1.81418e-13	1.37793e-13		CL1085.Contig7_All	0.166	0	-6.90641	3.49711e-15	2.44873e-15
CL10410.Contig9_All	0.133	0.406	1.62242	0.000792675	0.00140493		CL1085.Contig9_All	0.35	0.053	-2.71027	3.41346e-13	2.62963e-13
CL10412.Contig1_All	4.47	19.916	2.15912	2.39267e-179	1.99994e-180		CL10851.Contig3_All	5.963	1.616	-1.88267	2.44266e-129	2.79694e-130
CL10413.Contig2_All	1.08	2.323	1.10017	1.85046e-16	1.22723e-16		CL10853.Contig2_All	1.256	0.183	-2.78411	4.97356e-17	3.21666e-17
CL10414.Contig2_All	0.08	0.636	2.95008	1.52809e-10	1.37176e-10		CL10854.Contig2_All	1.093	0.076	-3.86214	1.91886e-25	9.20551e-26
CL10422.Contig1_All	0.043	3.86	6.50599	3.42401e-47	9.97116e-48		CL1086.Contig3_All	0.056	0	-4.76194	0.000107764	0.000167147
CL10422.Contig2_All	0.12	0.553	2.21881	8.3514e-06	1.12234e-05		CL10863.Contig1_All	3.31	1.126	-1.55931	3.23695e-17	2.07584e-17
CL10423.Contig2_All	0.35	1.67	2.24086	2.75869e-11	2.36347e-11		CL10880.Contig1_All	1.336	0	-6.93412	2.00889e-15	1.39143e-15
CL10428.Contig1_All	0.216	0.923	2.08242	6.61115e-07	7.88195e-07		CL10880.Contig2_All	3.086	0.296	-3.36487	2.02437e-40	6.7539e-41
CL10428.Contig2_All	0.276	1.363	2.28193	1.38453e-08	1.42479e-08		CL10880.Contig3_All	13.186	2.443	-2.43203	1.27508e-140	1.35293e-141
CL1043.Contig3_All	0.283	1.086	1.91461	1.89793e-17	1.20607e-17		CL10880.Contig4_All	23.463	3.356	-2.79769	1.06927e-270	5.86679e-272
CL1043.Contig4_All	0.233	1.426	2.59567	2.50193e-19	1.47243e-19		CL10890.Contig1_All	1.416	0.706	-1.00587	8.56157e-17	5.59437e-17
CL10432.Contig2_All	0	0.076	4.37466	0.000684497	0.00120437		CL10899.Contig1_All	0.863	0.343	-1.33257	8.25024e-11	7.27528e-11
CL10432.Contig3_All	0	0.563	7.3188	3.11646e-19	1.84095e-19		CL10900.Contig2_All	1.036	0.236	-2.12741	2.17501e-12	1.74672e-12
CL10437.Contig1_All	0.723	2.07	1.5421	1.2165e-05	1.66569e-05		CL10906.Contig2_All	0.64	0.173	-1.89084	0.000569462	0.000986786
CL10438.Contig1_All	0.916	2.876	1.65027	4.53615e-21	2.51399e-21		CL10912.Contig3_All	1.253	0.616	-1.02189	2.97761e-05	4.2803e-05
CL10439.Contig1_All	0.436	1.73	1.99027	1.93301e-07	2.19201e-07		CL10915.Contig1_All	10.146	1.603	-2.64787	4.53655e-231	2.96143e-232
CL10439.Contig2_All	1.416	3.71	1.39374	9.27485e-26	4.40675e-26		CL10915.Contig2_All	5.186	0.52	-3.31194	6.50908e-165	5.92871e-166
CL1044.Contig13_All	0.09	0.266	1.56402	2.36429e-11	2.01712e-11		CL1092.Contig2_All	1.166	0.293	-1.96506	1.03682e-12	8.19311e-13
CL1044.Contig20_All	0.07	0.206	1.54333	8.69812e-07	1.04807e-06		CL10920.Contig3_All	0.866	0	-6.1917	3.90588e-10	3.60387e-10
CL1044.Contig35_All	0.16	0.546	1.78793	4.65677e-07	5.4659e-07		CL10926.Contig1_All	32.243	9.36	-1.78012	3.79094e-162	3.49812e-163
CL10441.Contig3_All	0.293	1.366	2.20382	9.07897e-09	9.21401e-09		CL10926.Contig2_All	0.416	0	-5.11238	1.27834e-05	1.75395e-05
CL10444.Contig1_All	21.276	49.74	1.22353	2.63033e-302	1.29128e-303		CL1093.Contig12_All	3.006	0.853	-1.81793	8.27022e-154	8.04771e-155
CL10444.Contig3_All	0.146	0.793	2.43102	1.27349e-18	7.72046e-19		CL1093.Contig15_All	0.296	0.063	-2.1858	1.1889e-33	4.599e-34
CL10447.Contig1_All	0	0.34	4.67084	0.000171083	0.000273579		CL1093.Contig16_All	6.58	3.023	-1.12215	1.11372e-229	7.30866e-231
CL1045.Contig4_All	0.646	1.33	1.0241	0.000156021	0.000248079		CL1093.Contig5_All	9.06	4.176	-1.11706	3.56781e-153	3.48505e-154
CL1045.Contig5_All	0	0.583	5.89822	1.2778e-08	1.31197e-08		CL1093.Contig7_All	3.55	1.553	-1.185	2.44079e-38	8.50402e-39
CL10452.Contig1_All	0.086	0.746	3.11163	4.48265e-06	5.83359e-06		CL1093.Contig9_All	0.27	0.103	-1.3963	2.9177e-08	3.07704e-08
CL1046.Contig1_All	0.04	1.006	4.66297	2.01186e-11	1.70823e-11		CL1094.Contig5_All	0.046	0	-5.30397	3.21055e-06	4.11594e-06
CL1046.Contig2_All	0	0.283	5.13201	1.08894e-05	1.48384e-05		CL1094.Contig7_All	3.723	0.933	-1.97872	4.42284e-208	3.17662e-209
CL1046.Contig3_All	0.39	0.816	1.07359	0.00054436	0.000940794		CL1094.Contig9_All	0.383	0.016	-4.52608	2.35978e-35	8.76566e-36
CL1046.Contig4_All	0.743	2.283	1.62567	8.58069e-12	7.12498e-12		CL10944.Contig3_All	7	2.643	-1.40492	2.79916e-83	4.89077e-84
CL10460.Contig1_All	0.703	1.763	1.31283	2.8675e-34	1.09228e-34		CL10945.Contig2_All	15.696	6.46	-1.277	6.32465e-46	1.88606e-46
CL10466.Contig1_All	0.37	0.86	1.23089	1.03622e-07	1.14755e-07		CL1095.Contig10_All	1.023	0.446	-1.19596	1.69483e-12	1.35383e-12
CL1047.Contig10_All	0	0.31	7.56631	3.96192e-22	2.1124e-22		CL1095.Contig29_All	0.4	0	-7.56028	5.33835e-22	2.86071e-22
CL1047.Contig7_All	0.086	0.23	1.35502	0.000102429	0.00015844		CL1095.Contig37_All	6.376	2.636	-1.2681	4.49248e-77	8.44568e-78
CL10470.Contig1_All	0.323	0.68	1.0707	1.09546e-07	1.21542e-07		CL1095.Contig38_All	0.313	0.016	-4.28115	3.47088e-17	2.22871e-17
CL10470.Contig2_All	2.276	4.72	1.05751	1.02867e-46	3.02234e-47		CL1095.Contig43_All	0.183	0.006	-4.58918	1.57055e-10	1.41058e-10
CL10470.Contig5_All	1.036	2.616	1.32886	1.95882e-31	8.00228e-32		CL10954.Contig1_All	2.923	0.183	-3.97864	9.04289e-66	1.96404e-66
CL10472.Contig2_All	0.166	0.933	2.48308	2.6683e-32	1.06533e-32		CL10957.Contig1_All	0.523	0.253	-1.04429	1.04753e-06	1.27533e-06
CL10474.Contig2_All	0.283	0.83	1.53114	3.82324e-05	5.57803e-05		CL1096.Contig12_All	39.63	14.496	-1.44711	0	0
CL1048.Contig2_All	0.936	2.12	1.18162	6.18628e-15	4.38286e-15		CL1096.Contig14_All	21.386	4.823	-2.14175	0	0
CL1048.Contig4_All	0	0.166	5.50901	5.84497e-07	6.93767e-07		CL1096.Contig16_All	10.526	4.12	-1.35155	1.86764e-175	1.59572e-176
CL1048.Contig6_All	0.49	1.156	1.23697	2.23627e-07	2.5497e-07		CL1096.Contig17_All	6.123	2.166	-1.50036	1.07877e-136	1.17379e-137
CL10482.Contig2_All	0.583	2.383	2.01981	9.60296e-47	2.81839e-47		CL1096.Contig22_All	0.26	0	-7.35594	1.35502e-19	7.90243e-20
CL10488.Contig5_All	1.763	7.223	2.03279	1.73054e-176	1.47079e-177		CL10963.Contig4_All	4.916	1.803	-1.45061	2.01477e-45	6.07063e-46
CL10489.Contig2_All	1.443	3.153	1.13111	3.65808e-24	1.82615e-24		CL10976.Contig1_All	0.68	0.09	-2.91304	1.1434e-05	1.5613e-05
CL10490.Contig1_All	4.19	14.476	1.79345	2.10621e-112	2.7716e-113		CL10977.Contig1_All	0.553	0	-5.87569	1.70887e-08	1.76896e-08
CL10490.Contig2_All	29.62	65.126	1.13337	1.60486e-256	9.37519e-258		CL10977.Contig2_All	1.023	0	-7.32072	3.30863e-19	1.9564e-19
CL10495.Contig2_All	0.176	1.32	2.87992	4.57311e-32	1.83721e-32		CL1098.Contig17_All	1.78	0	-9.5728	2.89228e-67	6.14846e-68
CL10497.Contig2_All	0.376	0.84	1.16282	0.000223327	0.000362336		CL1098.Contig19_All	0.576	0.02	-4.78683	7.31538e-28	3.2771e-28
CL1050.Contig23_All	0.156	0.486	1.65869	2.66122e-10	2.42746e-10		CL1098.Contig1_All	0.046	0	-4.69984	0.00014991	0.000237608
CL1050.Contig2_All	0	0.373	6.38089	2.67594e-11	2.29109e-11		CL1098.Contig21_All	0.316	0	-7.29939	5.63126e-19	3.35902e-19
CL1050.Contig3_All	3.21	9.143	1.51294	7.89403e-177	6.69032e-178		CL1098.Contig32_All	0.33	0	-7.84809	7.00338e-26	3.31508e-26
CL1050.Contig4_All	0.8	2.096	1.39238	2.90908e-29	1.2541e-29		CL1098.Contig34_All	0.13	0	-6.1479	6.88338e-10	6.45691e-10
CL1050.Contig7_All	0.516	1.12	1.11491	4.54429e-06	5.91802e-06		CL1098.Contig36_All	0.49	0	-8.199	1.59117e-31	6.4864e-32
CL1050.Contig8_All	0	0.54	8.64584	1.50624e-40	5.0101e-41		CL1098.Contig3_All	0.243	0	-7.03529	2.45717e-16	1.63709e-16
CL1050.Contig9_All	0.046	0.146	1.64559	3.13716e-05	4.52393e-05		CL1098.Contig42_All	0.16	0.07	-1.1943	8.44737e-05	0.000129138
CL10503.Contig3_All	0.316	1.436	2.17537	2.18265e-07	2.48626e-07		CL1098.Contig43_All	0.12	0.026	-2.18799	1.88115e-06	2.3498e-06
CL10505.Contig2_All	0.223	0.75	1.75961	1.24079e-10	1.10705e-10		CL1098.Contig54_All	0.323	0.083	-1.93679	9.74731e-09	9.91632e-09
CL10506.Contig1_All	0.233	1.91	3.02668	7.11274e-14	5.29835e-14		CL10985.Contig1_All	0.803	0	-5.52741	5.14309e-07	6.0716e-07
CL10506.Contig2_All	0.353	1.28	1.83904	2.71405e-05	3.88475e-05		CL10990.Contig2_All	1.363	0.64	-1.09243	3.75463e-06	4.84988e-06
CL10507.Contig1_All	0.606	4.416	2.87145	1.73968e-24	8.58788e-25		CL11.Contig12_All	26.306	10.053	-1.38863	0	0
CL10507.Contig2_All	0.333	4.14	3.64184	8.39437e-226	5.6021e-227		CL11.Contig8_All	1.873	0.393	-2.26499	1.12983e-49	3.15371e-50
CL10507.Contig3_All	0.023	0.846	5.28448	1.75362e-24	8.65716e-25		CL110.Contig1_All	12.21	5.486	-1.14962	1.23799e-123	1.48084e-124
CL10508.Contig1_All	0.22	1.063	2.27626	8.72226e-06	1.17574e-05		CL1100.Contig12_All	2.686	1.066	-1.33295	5.96157e-38	2.09351e-38
CL10512.Contig2_All	0.216	1.26	2.51072	4.11548e-07	4.80766e-07		CL1100.Contig14_All	7.39	1.146	-2.66638	2.26328e-231	1.47685e-232
CL10516.Contig1_All	4.49	26.336	2.55219	1.64002e-169	1.45469e-170		CL1100.Contig25_All	0.52	0.093	-2.4466	5.92712e-21	3.30058e-21
CL10516.Contig2_All	0.87	2.196	1.33746	4.18431e-08	4.47226e-08		CL1100.Contig2_All	1.956	0	-10.0506	4.93191e-87	8.26307e-88
CL10518.Contig1_All	0.706	1.726	1.29095	2.66522e-08	2.8016e-08		CL11005.Contig3_All	11.316	5.026	-1.18006	2.10607e-97	3.16255e-98
CL10519.Contig1_All	2.096	4.24	1.01145	3.78202e-37	1.34976e-37		CL11009.Contig1_All	1.1	0	-6.19328	3.82647e-10	3.52777e-10
CL10519.Contig3_All	1.373	3.433	1.31591	1.2514e-08	1.28407e-08		CL1101.Contig10_All	0.58	0	-8.79215	7.36971e-44	2.29279e-44
CL10520.Contig2_All	0.146	0.91	2.63533	7.266e-06	9.68986e-06		CL1101.Contig14_All	0.123	0	-5.31201	3.01872e-06	3.8589e-06
CL10522.Contig3_All	0.283	0.92	1.6763	2.61872e-15	1.82215e-15		CL1101.Contig6_All	0.59	0	-8.72495	2.94683e-42	9.44501e-43
CL10523.Contig2_All	0.553	6.8	3.62634	1.52868e-183	1.24699e-184		CL11023.Contig1_All	0.74	0	-5.25178	4.75293e-06	6.21152e-06
CL10524.Contig1_All	0.13	0.48	1.90212	0.000646147	0.00113071		CL11025.Contig3_All	7.363	1.21	-2.61027	2.93979e-285	1.52653e-286
CL10528.Contig2_All	0.2	0.766	1.94384	2.09673e-13	1.59759e-13		CL11027.Contig3_All	0.6	0.013	-5.42363	2.51277e-21	1.37942e-21
CL10528.Contig4_All	2.026	4.256	1.07513	2.32255e-25	1.11662e-25		CL11028.Contig1_All	0.36	0.05	-2.85959	0.000365617	0.00061398
CL10529.Contig4_All	0	0.23	5.24028	5.03593e-06	6.60018e-06		CL11029.Contig2_All	4.883	0.383	-3.66104	6.41463e-99	9.48798e-100
CL10530.Contig2_All	0.19	0.953	2.31808	2.99176e-07	3.45341e-07		CL11034.Contig1_All	29.59	14.686	-1.0143	7.54007e-98	1.12565e-98
CL10531.Contig3_All	1.3	3.033	1.22451	5.32849e-26	2.51351e-26		CL11034.Contig4_All	2.2	0.9	-1.30491	5.67496e-11	4.95441e-11
CL10532.Contig2_All	0.226	0.46	1.02456	0.00034285	0.000572504		CL11045.Contig1_All	6.816	0.196	-5.09194	1.21408e-49	3.39018e-50
CL10532.Contig4_All	0.726	3.853	2.42301	4.12398e-30	1.73905e-30		CL11045.Contig2_All	21.35	0.546	-5.26852	0	0
CL10535.Contig1_All	0	1.486	5.64001	1.78338e-07	2.01685e-07		CL11045.Contig3_All	108.1	4.213	-4.66834	0	0
CL1054.Contig2_All	0.293	0.946	1.68897	1.81292e-07	2.0517e-07		CL11050.Contig2_All	0.956	0	-6.46328	8.25884e-12	6.8516e-12
CL10541.Contig1_All	0.003	0.11	5.28237	1.04307e-05	1.41938e-05		CL11052.Contig2_All	26.356	12.513	-1.07384	1.53631e-117	1.93618e-118
CL10541.Contig21_All	0.373	1.876	2.34487	4.31929e-61	1.00631e-61		CL11054.Contig1_All	242.176	119.026	-1.02426	0	0
CL10541.Contig5_All	0	0.043	4.45032	0.000492571	0.000845913		CL11058.Contig19_All	0.806	0	-8.17898	3.57976e-31	1.47086e-31
CL10541.Contig6_All	0.146	0.316	1.13304	0.000360368	0.000604334		CL11058.Contig1_All	1.006	0	-7.90761	9.17707e-27	4.23338e-27
CL10541.Contig8_All	0.33	0.726	1.12867	5.16605e-05	7.67322e-05		CL11058.Contig20_All	0.406	0.07	-2.55571	8.76727e-10	8.28355e-10
CL10544.Contig2_All	16.703	40.08	1.26383	0	0		CL11058.Contig27_All	1.756	0.533	-1.70295	9.14288e-19	5.50527e-19
CL10544.Contig3_All	0.963	2.21	1.18582	2.1554e-23	1.10472e-23		CL11058.Contig2_All	0.743	0.016	-5.44079	2.99585e-28	1.32888e-28
CL10547.Contig3_All	5.786	14.83	1.36428	1.14568e-38	3.96314e-39		CL11058.Contig31_All	0.28	0.013	-4.56698	1.08e-10	9.59982e-11
CL10548.Contig3_All	0.176	0.603	1.79065	6.25823e-08	6.79139e-08		CL11058.Contig32_All	0.713	0.056	-3.59606	1.73808e-22	9.16206e-23
CL10548.Contig4_All	1.073	3.086	1.52364	6.88138e-37	2.46847e-37		CL11058.Contig33_All	0.393	0.096	-2.04612	3.64558e-08	3.87916e-08
CL10548.Contig6_All	0.793	2.193	1.4838	7.9164e-13	6.21579e-13		CL11058.Contig34_All	3.976	1.14	-1.79852	1.86741e-40	6.22476e-41
CL10548.Contig9_All	20.013	43.913	1.13133	0	0		CL11058.Contig36_All	1.036	0.273	-1.90056	9.49159e-20	5.50678e-20
CL10551.Contig5_All	0	0.786	7.6377	4.84126e-23	2.51108e-23		CL11058.Contig37_All	0.873	0.23	-1.91753	7.6943e-17	5.01871e-17
CL10554.Contig1_All	128.156	293.423	1.19503	0	0		CL11058.Contig40_All	1.45	0.526	-1.45098	3.00752e-12	2.43475e-12
CL10554.Contig2_All	0.27	0.683	1.34574	3.33573e-07	3.86769e-07		CL11058.Contig41_All	0.196	0	-6.36947	3.35645e-11	2.88902e-11
CL10556.Contig1_All	2.133	5.433	1.36316	4.38228e-19	2.60286e-19		CL11058.Contig42_All	1.123	0.3	-1.91171	1.769e-22	9.3283e-23
CL10558.Contig2_All	0.253	1.19	2.22881	3.15476e-07	3.64976e-07		CL11058.Contig46_All	0.34	0	-7.13602	2.68981e-17	1.71862e-17
CL10565.Contig1_All	0.29	1.223	2.06635	1.32252e-16	8.72336e-17		CL11058.Contig6_All	0.58	0	-8.70561	8.30282e-42	2.68867e-42
CL10567.Contig1_All	3.293	12.006	1.86584	1.30831e-114	1.69147e-115		CL11058.Contig8_All	1.14	0.4	-1.48889	5.27299e-27	2.41664e-27
CL10567.Contig2_All	0.226	0.736	1.69572	1.88867e-07	2.13983e-07		CL11058.Contig9_All	0.86	0.153	-2.44504	2.01141e-22	1.06289e-22
CL10568.Contig1_All	0.303	1.19	1.97062	0.000447025	0.000759997		CL11059.Contig2_All	0.11	0	-4.32578	0.000852964	0.00152216
CL10569.Contig2_All	0.133	0.726	2.46705	1.95804e-09	1.8955e-09		CL11061.Contig1_All	202.2	93.003	-1.1177	0	0
CL1057.Contig2_All	0.05	0.583	3.48781	1.53161e-08	1.58077e-08		CL11062.Contig1_All	314.583	156.196	-1.00647	0	0
CL10574.Contig2_All	0.316	0.69	1.10807	0.000103723	0.000160503		CL11066.Contig1_All	2.993	1.226	-1.30193	4.54883e-33	1.78468e-33
CL10577.Contig3_All	0.42	1.073	1.35438	0.000187144	0.000300517		CL1107.Contig1_All	49.95	23.723	-1.07313	2.35107e-226	1.5659e-227
CL1058.Contig6_All	0.063	1.79	4.78853	1.95108e-65	4.25826e-66		CL11075.Contig1_All	1.06	0.46	-1.19197	1.42814e-07	1.59891e-07
CL10583.Contig4_All	0.53	1.226	1.21238	1.77232e-18	1.08e-18		CL1108.Contig10_All	1.486	0.433	-1.7574	3.56633e-25	1.72272e-25
CL1059.Contig11_All	0	0.126	5.60968	2.37068e-07	2.70767e-07		CL1108.Contig9_All	0.336	0.156	-1.09429	1.39445e-05	1.92258e-05
CL1059.Contig15_All	0.91	2.41	1.41488	2.99687e-23	1.54411e-23		CL11081.Contig10_All	0.396	0	-6.83522	1.39594e-14	1.00549e-14
CL1059.Contig16_All	0.173	0.62	1.84581	3.25265e-10	2.98538e-10		CL11081.Contig4_All	1.19	0.566	-1.06687	1.98884e-06	2.49238e-06
CL1059.Contig19_All	0	0.493	7.00312	4.44263e-16	2.99274e-16		CL11086.Contig2_All	0.493	0.04	-3.56475	0.000102803	0.00015903
CL1059.Contig1_All	0.05	1.36	4.76408	8.84795e-41	2.92872e-41		CL1109.Contig12_All	0.853	0	-9.3748	2.12636e-60	4.99853e-61
CL1059.Contig21_All	0.21	1.236	2.56113	1.94141e-26	9.03803e-27		CL1109.Contig25_All	1.31	0.456	-1.50055	2.29029e-36	8.30853e-37
CL10591.Contig2_All	0	0.143	4.46604	0.000460733	0.000784438		CL1109.Contig33_All	0.383	0	-7.68418	1.35201e-23	6.87834e-24
CL10592.Contig2_All	0.496	1.443	1.53182	8.82089e-27	4.0672e-27		CL1109.Contig34_All	1.886	0	-9.94463	3.1799e-82	5.62761e-83
CL10596.Contig1_All	0.273	1.283	2.22881	8.05679e-13	6.32816e-13		CL1109.Contig39_All	0.103	0	-5.80034	3.79787e-08	4.04624e-08
CL1060.Contig4_All	0.076	0.196	1.32008	3.68974e-06	4.76194e-06		CL1109.Contig46_All	1.05	0.343	-1.62985	7.2835e-33	2.8711e-33
CL1060.Contig7_All	0.373	2.49	2.74554	0	0		CL1109.Contig52_All	0.36	0.053	-2.69208	1.30883e-08	1.34484e-08
CL10608.Contig2_All	0.073	0.926	3.58111	0.0006227	0.00108767		CL1109.Contig5_All	1.316	0.556	-1.23196	1.41297e-14	1.01824e-14
CL10609.Contig2_All	0.33	1.203	1.85691	2.09774e-45	6.32452e-46		CL11104.Contig1_All	1.04	0.253	-2.04338	1.83054e-17	1.16252e-17
CL10612.Contig2_All	0.083	0.893	3.3974	4.08289e-06	5.29042e-06		CL11112.Contig2_All	1.676	0	-6.32578	6.28262e-11	5.50289e-11
CL10615.Contig1_All	0.253	0.64	1.35872	7.35057e-05	0.000111315		CL11119.Contig2_All	22.986	9.976	-1.20313	9.77128e-133	1.09089e-133
CL10615.Contig3_All	0	0.683	4.58111	0.000267629	0.000441176		CL11122.Contig3_All	0.476	0.113	-2.05273	8.33736e-12	6.91939e-12
CL1062.Contig11_All	0.333	0.823	1.29523	1.08738e-11	9.08466e-12		CL11125.Contig1_All	6.91	2.96	-1.2223	8.68938e-35	3.27243e-35
CL1062.Contig17_All	0.22	1.43	2.67985	3.10298e-58	7.54093e-59		CL11126.Contig1_All	10.99	2.486	-2.14446	5.49516e-231	3.58866e-232
CL1062.Contig8_All	0	2.663	10.2934	2.38397e-99	3.51163e-100		CL1114.Contig1_All	0.673	0	-8.28805	3.89848e-33	1.52704e-33
CL10623.Contig1_All	0.073	0.57	2.98226	1.55448e-05	2.16076e-05		CL1114.Contig5_All	5.34	2.256	-1.24931	1.70048e-27	7.69967e-28
CL10623.Contig2_All	0	0.566	5.47059	8.15483e-07	9.7917e-07		CL1114.Contig9_All	23.046	6.383	-1.85704	0	0
CL10624.Contig5_All	0.13	1.423	3.4577	2.3971e-60	5.64067e-61		CL11141.Contig1_All	1.87	0	-7.31782	3.55894e-19	2.1063e-19
CL10628.Contig1_All	0.256	0.996	1.94495	1.92271e-08	1.99797e-08		CL11141.Contig3_All	0.503	0	-5.29516	3.43324e-06	4.41617e-06
CL10628.Contig2_All	0.51	1.693	1.73048	3.73344e-13	2.87999e-13		CL11141.Contig5_All	0.733	0	-5.57371	3.40651e-07	3.95256e-07
CL1063.Contig2_All	0.28	1.103	1.98581	1.22615e-13	9.24121e-14		CL11149.Contig2_All	0.61	0	-8.34219	3.74491e-34	1.43048e-34
CL1063.Contig5_All	0	0.63	6.92618	2.16654e-15	1.50241e-15		CL11154.Contig1_All	0.246	0	-5.14708	1.00591e-05	1.36548e-05
CL1063.Contig7_All	0.12	1.513	3.6777	1.1059e-20	6.20812e-21		CL11155.Contig2_All	2.14	0.72	-1.56884	5.59719e-32	2.25338e-32
CL10632.Contig1_All	0.206	1.446	2.8035	7.15917e-05	0.000108295		CL1116.Contig8_All	0.05	0	-4.61502	0.000231415	0.000376156
CL10635.Contig4_All	0.256	1.033	2.01083	9.61314e-12	8.00391e-12		CL11164.Contig3_All	0.666	0.096	-2.7981	5.12433e-05	7.60704e-05
CL10639.Contig1_All	0.193	0.67	1.79935	0.000577454	0.00100154		CL11166.Contig1_All	0.656	0	-4.32578	0.000852964	0.00152216
CL1064.Contig11_All	0.336	1.07	1.66691	2.61492e-22	1.38631e-22		CL11166.Contig2_All	2.226	0	-7.30763	4.58861e-19	2.72796e-19
CL1064.Contig2_All	0.123	0.456	1.88466	1.21154e-10	1.08037e-10		CL11167.Contig15_All	1.37	0.633	-1.11454	1.40655e-17	8.88785e-18
CL1064.Contig4_All	0	0.12	5.38365	1.66987e-06	2.0754e-06		CL11167.Contig32_All	0.746	0.176	-2.06914	5.0875e-18	3.15786e-18
CL1064.Contig9_All	0	0.726	8.54258	2.74654e-38	9.578e-39		CL1117.Contig5_All	0.146	0	-4.47634	0.000446193	0.000758546
CL10641.Contig6_All	0.046	0.146	1.65157	0.00048869	0.000838847		CL11178.Contig1_All	1.39	0.093	-3.93559	9.23696e-19	5.56314e-19
CL10641.Contig8_All	0.09	0.286	1.69164	1.10255e-06	1.34474e-06		CL11178.Contig2_All	3.11	1.183	-1.38429	6.96968e-12	5.75607e-12
CL10641.Contig9_All	0.616	1.323	1.11118	3.50291e-14	2.57111e-14		CL1118.Contig4_All	0.316	0	-4.97194	3.17879e-05	4.58658e-05
CL10642.Contig2_All	1.01	4.206	2.0617	3.9459e-101	5.71099e-102		CL1118.Contig8_All	0.72	0.29	-1.28978	0.000336462	0.000561294
CL10642.Contig5_All	0.403	2.533	2.64856	2.74459e-77	5.15171e-78		CL11181.Contig2_All	0.816	0.063	-3.70429	0.000339067	0.000565846
CL10645.Contig3_All	0.776	2.09	1.43625	2.73304e-16	1.8248e-16		CL11182.Contig1_All	16.42	7.943	-1.04471	7.7809e-100	1.13975e-100
CL10646.Contig2_All	0.716	2.143	1.58315	1.43962e-59	3.4227e-60		CL11182.Contig2_All	1.616	0.73	-1.14469	8.67252e-12	7.20214e-12
CL10646.Contig3_All	0	0.203	6.97503	7.98224e-16	5.43724e-16		CL11184.Contig1_All	0.996	0	-6.13313	8.30511e-10	7.83347e-10
CL10649.Contig1_All	5.463	20.173	1.88375	3.43355e-213	2.41241e-214		CL11187.Contig2_All	0.313	0	-4.32578	0.000852964	0.00152216
CL10649.Contig4_All	3.193	7.936	1.31307	2.87025e-46	8.50529e-47		CL11199.Contig1_All	3.333	1.406	-1.23801	7.85562e-12	6.50543e-12
CL10651.Contig1_All	0.436	1.313	1.5953	5.78487e-13	4.50614e-13		CL1120.Contig4_All	0.586	0	-7.84431	7.94693e-26	3.76845e-26
CL10652.Contig2_All	0.293	5.623	4.26594	1.51364e-76	2.86483e-77		CL11205.Contig1_All	0.73	0.343	-1.09412	3.29143e-11	2.83105e-11
CL10654.Contig1_All	0.093	0.92	3.31808	4.22504e-16	2.84337e-16		CL11207.Contig1_All	0.716	0.326	-1.13091	5.36493e-05	7.98993e-05
CL10658.Contig2_All	0.373	1.06	1.50311	2.16186e-05	3.05216e-05		CL11207.Contig2_All	1.09	0.23	-2.24908	3.84345e-06	4.96806e-06
CL10666.Contig1_All	3.04	10.47	1.7817	6.89798e-119	8.58557e-120		CL11213.Contig3_All	0.993	0.456	-1.13796	4.58577e-09	4.55399e-09
CL10668.Contig2_All	0.696	1.483	1.09006	2.02504e-05	2.84961e-05		CL11215.Contig1_All	4.546	0.79	-2.52736	1.76472e-39	6.00404e-40
CL10670.Contig1_All	0.246	0.98	1.98155	1.07872e-09	1.02483e-09		CL11215.Contig2_All	0.763	0.12	-2.6568	3.69067e-07	4.29342e-07
CL10670.Contig2_All	0.436	2.463	2.50369	6.71708e-50	1.86784e-50		CL11215.Contig3_All	5.296	0.986	-2.41559	2.1229e-33	8.26371e-34
CL10674.Contig4_All	0.223	0.55	1.30219	3.37027e-05	4.88037e-05		CL11227.Contig2_All	0.04	0	-4.96084	3.4043e-05	4.9319e-05
CL10674.Contig6_All	0.116	0.383	1.73195	3.22724e-06	4.13913e-06		CL11228.Contig2_All	0.263	0	-4.50974	0.000382636	0.00064413
CL10676.Contig1_All	0.716	1.85	1.37466	1.37053e-05	1.88757e-05		CL1123.Contig2_All	1.183	0.323	-1.86372	6.42735e-15	4.55747e-15
CL10679.Contig1_All	0.663	1.52	1.18226	1.48761e-18	9.03863e-19		CL11230.Contig1_All	0.39	0.056	-2.76619	1.74486e-05	2.43902e-05
CL1068.Contig1_All	0.013	0.77	5.83271	1.79225e-49	5.01366e-50		CL11241.Contig14_All	22.376	7.593	-1.55679	0	0
CL1068.Contig2_All	0.07	0.643	3.22957	6.51504e-24	3.28052e-24		CL11241.Contig17_All	0.08	0	-4.81738	7.94402e-05	0.000120711
CL1068.Contig3_All	0.02	0.683	5.04511	1.07876e-30	4.4859e-31		CL11241.Contig2_All	1.686	0	-9.03325	4.27569e-50	1.18487e-50
CL1068.Contig4_All	0.393	1.49	1.91254	9.23945e-17	6.0476e-17		CL11241.Contig8_All	4.603	1.936	-1.24915	1.08825e-50	2.97827e-51
CL1068.Contig5_All	0.04	0.666	4.05377	1.80873e-39	6.1552e-40		CL11244.Contig1_All	42.083	17.926	-1.22662	3.09611e-261	1.76765e-262
CL1068.Contig6_All	0.063	1.283	4.31937	5.69602e-21	3.16902e-21		CL11251.Contig1_All	1.836	0	-7.59616	1.88924e-22	9.97385e-23
CL1068.Contig7_All	0.06	1.21	4.33265	6.00463e-25	2.92551e-25		CL11251.Contig2_All	0.533	0	-5.13396	1.10159e-05	1.50199e-05
CL1068.Contig8_All	0.043	0.846	4.35665	1.25004e-17	7.88098e-18		CL1126.Contig12_All	0.056	0	-4.59242	0.0002585	0.000423462
CL10681.Contig2_All	0.103	0.833	2.99615	0.000288668	0.000478159		CL1126.Contig19_All	1.573	0.683	-1.20044	2.7504e-19	1.62107e-19
CL10683.Contig2_All	0.233	0.856	1.86963	3.07375e-06	3.93186e-06		CL1126.Contig21_All	0.5	0.13	-1.90441	1.01935e-10	9.03781e-11
CL10687.Contig2_All	0.143	0.663	2.19962	1.30044e-08	1.33608e-08		CL1126.Contig6_All	1.223	0.506	-1.27022	4.61441e-17	2.97973e-17
CL10687.Contig3_All	0.326	0.86	1.40844	3.73552e-09	3.68568e-09		CL11264.Contig3_All	6.383	2.403	-1.41113	1.51492e-41	4.93702e-42
CL1069.Contig3_All	0	0.856	6.81582	1.86217e-14	1.35049e-14		CL11270.Contig2_All	1.643	0.426	-1.94355	1.84115e-26	8.56296e-27
CL1069.Contig4_All	16.543	44.99	1.44746	0	0		CL1128.Contig10_All	0.986	0.376	-1.37911	1.41942e-13	1.07295e-13
CL1069.Contig5_All	16.78	34.733	1.04687	2.82202e-259	1.62762e-260		CL1128.Contig16_All	1.3	0.393	-1.74394	5.87873e-27	2.69784e-27
CL1069.Contig6_All	0.06	1.093	4.14549	3.73941e-09	3.68972e-09		CL1128.Contig22_All	0.796	0.35	-1.18057	2.29242e-10	2.08152e-10
CL10690.Contig1_All	0.056	1.163	4.36107	1.33252e-10	1.19168e-10		CL1128.Contig24_All	0.393	0	-7.25102	1.83292e-18	1.11794e-18
CL10691.Contig3_All	0.49	1.113	1.16935	1.47951e-09	1.42011e-09		CL1128.Contig2_All	0.426	0.146	-1.52223	4.16618e-08	4.45232e-08
CL10691.Contig4_All	0.133	0.653	2.28048	1.42399e-12	1.13333e-12		CL1128.Contig32_All	0.126	0.013	-3.11072	4.0572e-06	5.25531e-06
CL10697.Contig4_All	0.26	0.98	1.90894	2.28098e-19	1.34083e-19		CL1128.Contig37_All	0.083	0	-5.0639	1.76396e-05	2.46685e-05
CL10697.Contig5_All	1.636	5.31	1.70169	5.00666e-72	9.99327e-73		CL1128.Contig38_All	0.43	0.026	-3.90912	1.07401e-21	5.8191e-22
CL10697.Contig7_All	0.623	1.69	1.45727	5.40556e-12	4.43981e-12		CL1128.Contig41_All	1.166	0.313	-1.91379	2.06245e-32	8.21362e-33
CL10697.Contig8_All	0.253	0.73	1.5181	8.36031e-08	9.17661e-08		CL11284.Contig2_All	4.98	0.013	-8.69266	3.72653e-250	2.23914e-251
CL10698.Contig3_All	0.543	1.69	1.65001	3.6571e-16	2.45554e-16		CL11284.Contig4_All	2.996	1.343	-1.17061	2.67405e-42	8.56292e-43
CL10698.Contig4_All	0.053	0.5	3.25266	3.18034e-08	3.36474e-08		CL1129.Contig10_All	0.126	0	-6.47601	6.78655e-12	5.60231e-12
CL10698.Contig8_All	0.126	0.403	1.67654	1.35262e-05	1.86133e-05		CL1129.Contig4_All	0.32	0	-7.5972	1.83233e-22	9.66904e-23
CL107.Contig21_All	0	2.55	10.7522	1.1417e-126	1.33088e-127		CL1129.Contig7_All	1.556	0.653	-1.24518	8.66155e-26	4.11214e-26
CL107.Contig22_All	0.26	0.83	1.65908	9.53184e-28	4.28289e-28		CL11295.Contig3_All	0.143	0	-5.01374	2.44518e-05	3.47477e-05
CL107.Contig27_All	0.44	0.966	1.1369	2.61859e-16	1.74665e-16		CL11298.Contig1_All	43.486	20.156	-1.10562	1.30173e-279	6.88704e-281
CL107.Contig31_All	0.076	0.683	3.15797	9.8013e-48	2.82726e-48		CL1130.Contig10_All	4.193	1.253	-1.74962	2.0343e-26	9.47476e-27
CL107.Contig33_All	0	0.36	7.75371	1.33585e-24	6.57246e-25		CL1130.Contig3_All	27.413	10.173	-1.42945	3.09217e-134	3.41449e-135
CL107.Contig41_All	0	0.24	8.01863	1.46336e-28	6.43025e-29		CL11305.Contig1_All	6.166	2.326	-1.41072	4.01082e-37	1.43238e-37
CL10701.Contig1_All	0.793	1.903	1.25554	8.1813e-06	1.09662e-05		CL11306.Contig1_All	1.463	0	-5.27662	3.95237e-06	5.11481e-06
CL10701.Contig2_All	0.283	0.91	1.66857	9.14866e-06	1.2369e-05		CL11306.Contig2_All	0.91	0	-5.56884	3.56089e-07	4.13735e-07
CL10703.Contig2_All	0.236	0.84	1.81624	0.00074506	0.00131647		CL1131.Contig13_All	0.88	0.353	-1.30256	1.90524e-06	2.3816e-06
CL10707.Contig2_All	0.04	0.393	3.25361	0.000640762	0.00112083		CL1131.Contig16_All	0.936	0.403	-1.23164	2.26519e-06	2.85544e-06
CL10708.Contig1_All	2.66	6.393	1.25571	1.14595e-61	2.64557e-62		CL1131.Contig19_All	1.04	0.176	-2.55099	7.58835e-18	4.74675e-18
CL10708.Contig2_All	0.236	1.216	2.33103	0.00010043	0.000155229		CL1131.Contig20_All	0.46	0	-6.52018	3.391e-12	2.75489e-12
CL1071.Contig1_All	0.913	2.04	1.16607	1.90282e-05	2.67091e-05		CL1131.Contig32_All	0.53	0.22	-1.24108	9.36909e-05	0.000144132
CL10712.Contig2_All	0.253	0.536	1.05352	7.52638e-07	9.00999e-07		CL1131.Contig4_All	0.086	0	-4.43012	0.000547207	0.000945931
CL10712.Contig4_All	2.503	5.973	1.2576	2.73688e-54	7.05365e-55		CL11311.Contig1_All	0.793	0	-7.98468	5.96846e-28	2.66659e-28
CL10712.Contig5_All	0	0.13	4.38709	0.000649925	0.00113774		CL11311.Contig2_All	0.42	0	-4.7789	9.82123e-05	0.000151481
CL10713.Contig1_All	0.18	0.73	1.99615	2.33711e-05	3.31203e-05		CL11312.Contig2_All	63.076	19.486	-1.69076	0	0
CL10717.Contig1_All	5.113	15.306	1.58342	8.23211e-163	7.57443e-164		CL11315.Contig7_All	0.443	0.18	-1.3195	1.98322e-06	2.48438e-06
CL10717.Contig2_All	1.996	9.573	2.26309	3.68139e-139	3.9393e-140		CL11315.Contig8_All	0.026	0	-4.56579	0.000293107	0.000485846
CL10718.Contig2_All	0.47	1.256	1.41588	7.67299e-25	3.74872e-25		CL11317.Contig1_All	0.956	0	-6.57735	1.34583e-12	1.07016e-12
CL10720.Contig2_All	0.716	4.326	2.59615	9.74284e-153	9.53492e-154		CL11317.Contig2_All	3.65	0	-8.4333	6.20303e-36	2.27099e-36
CL10720.Contig3_All	0.916	4.336	2.24548	3.70129e-125	4.37245e-126		CL1132.Contig19_All	5.92	2.583	-1.18327	1.24057e-77	2.31678e-78
CL10722.Contig1_All	0.44	1.106	1.32946	3.37699e-06	4.33818e-06		CL11323.Contig4_All	1.046	0.46	-1.16548	5.67454e-09	5.6707e-09
CL10723.Contig2_All	1.166	3.806	1.72088	8.89354e-53	2.34959e-53		CL11328.Contig2_All	0.906	0.35	-1.35566	3.39864e-06	4.36743e-06
CL10723.Contig3_All	1.116	3.413	1.62385	1.26535e-66	2.71101e-67		CL1133.Contig15_All	0.133	0	-6.09978	1.26288e-09	1.20498e-09
CL10725.Contig1_All	0.203	2.166	3.42704	8.66358e-49	2.4534e-49		CL1133.Contig5_All	0.146	0	-5.02711	2.2446e-05	3.17474e-05
CL10725.Contig2_All	0.246	1.146	2.21339	2.34607e-16	1.56195e-16		CL1133.Contig7_All	0.24	0	-5.98935	4.75719e-09	4.73065e-09
CL10726.Contig3_All	0.373	1.636	2.13098	2.4557e-60	5.78052e-61		CL11331.Contig2_All	1.086	0.343	-1.64442	9.6838e-15	6.92056e-15
CL10726.Contig5_All	0.616	1.26	1.02518	3.4652e-18	2.13693e-18		CL11333.Contig2_All	0.786	0.12	-2.70496	1.88903e-06	2.36014e-06
CL10727.Contig3_All	0	0.176	4.88172	5.35916e-05	7.98062e-05		CL1134.Contig14_All	0.543	0.096	-2.4815	2.53367e-14	1.84856e-14
CL10727.Contig6_All	0	0.153	4.57871	0.000270876	0.000446707		CL1134.Contig15_All	1.273	0.593	-1.08949	4.19955e-13	3.24989e-13
CL10729.Contig1_All	0.116	1.23	3.38847	1.6902e-05	2.35867e-05		CL1134.Contig17_All	0.13	0.036	-1.81549	0.000886894	0.00159183
CL1073.Contig16_All	0.12	0.383	1.66575	1.44671e-14	1.04288e-14		CL1134.Contig1_All	0.08	0	-4.92414	4.25937e-05	6.24717e-05
CL1073.Contig17_All	0	0.256	6.60791	7.5722e-13	5.93971e-13		CL1134.Contig3_All	0.036	0	-4.37122	0.000704921	0.00124198
CL1073.Contig18_All	0.26	0.63	1.28364	1.8427e-07	2.08643e-07		CL11349.Contig8_All	2.43	1.026	-1.23691	3.71892e-28	1.65267e-28
CL1073.Contig19_All	0	0.203	5.92452	9.53909e-09	9.69842e-09		CL11355.Contig1_All	1.023	0	-7.17378	1.13466e-17	7.14241e-18
CL1073.Contig33_All	0	0.296	7.40707	3.20159e-20	1.82847e-20		CL11357.Contig1_All	1.083	0.27	-2.00214	1.07321e-15	7.34383e-16
CL1073.Contig39_All	0	0.17	5.63132	1.936e-07	2.1955e-07		CL1136.Contig15_All	0.316	0.103	-1.62834	2.71994e-07	3.123e-07
CL1073.Contig42_All	0	0.12	5.15481	9.28914e-06	1.25658e-05		CL1136.Contig22_All	1.273	0	-8.82684	1.04483e-44	3.19189e-45
CL1073.Contig43_All	0	0.236	6.36002	3.631e-11	3.13188e-11		CL1136.Contig2_All	0.26	0	-6.74424	7.56471e-14	5.64284e-14
CL1073.Contig48_All	0	0.633	9.07136	2.74694e-51	7.44418e-52		CL1136.Contig5_All	2.343	1.033	-1.18961	7.72687e-21	4.31425e-21
CL1073.Contig57_All	0	0.103	4.60022	0.000244774	0.000399362		CL11360.Contig2_All	1.823	0.303	-2.57814	4.13067e-20	2.36937e-20
CL1073.Contig66_All	0.006	0.146	4.68832	1.70025e-07	1.91636e-07		CL11361.Contig2_All	0.813	0.156	-2.38191	1.85166e-07	2.09672e-07
CL10734.Contig3_All	0.11	1.126	3.37574	2.11658e-15	1.46692e-15		CL11361.Contig3_All	18.973	1.936	-3.2885	5.45838e-210	3.88711e-211
CL1074.Contig2_All	0.266	0.876	1.72077	5.14076e-07	6.05974e-07		CL1137.Contig1_All	4.993	1.15	-2.10436	1.81145e-163	1.66193e-164
CL10740.Contig2_All	1.003	3.44	1.77987	2.26165e-71	4.55618e-72		CL11370.Contig2_All	0.296	0.046	-2.65523	2.31351e-09	2.24974e-09
CL10741.Contig1_All	0.276	0.95	1.77376	7.18996e-06	9.5835e-06		CL11370.Contig3_All	3.826	0.753	-2.33372	3.24983e-122	3.93987e-123
CL10742.Contig1_All	0.456	1.4	1.61506	5.8926e-05	8.81777e-05		CL11379.Contig2_All	13.266	6.196	-1.10493	7.08546e-145	7.31531e-146
CL10743.Contig1_All	0.44	1.776	2.00704	1.70544e-15	1.17755e-15		CL1138.Contig16_All	0.116	0	-6.53617	2.62861e-12	2.12131e-12
CL10745.Contig2_All	0.55	1.923	1.79869	2.52505e-18	1.54839e-18		CL1138.Contig38_All	0.53	0.063	-3.10065	1.70444e-28	7.50493e-29
CL10746.Contig2_All	0.2	0.9	2.18834	0.000949664	0.0017102		CL1138.Contig44_All	7.093	3.276	-1.11532	6.08316e-88	1.00678e-88
CL10749.Contig2_All	0.843	1.796	1.08509	8.70291e-09	8.8213e-09		CL1138.Contig47_All	0.136	0	-6.59959	9.31913e-13	7.34509e-13
CL10750.Contig1_All	16.583	44.823	1.43078	0	0		CL11384.Contig1_All	1.86	0.486	-1.92081	1.0254e-14	7.33514e-15
CL10752.Contig3_All	0.153	0.55	1.85165	0.000149019	0.000235825		CL11385.Contig1_All	28.106	13.876	-1.01968	8.25916e-149	8.31046e-150
CL10756.Contig3_All	0.656	1.34	1.03251	5.98049e-17	3.88215e-17		CL11388.Contig2_All	3.843	1.706	-1.16736	8.26542e-11	7.28888e-11
CL10757.Contig1_All	2.083	5.246	1.33649	7.31681e-64	1.6347e-64		CL11390.Contig1_All	4.546	1.926	-1.23708	2.59791e-49	7.28463e-50
CL10757.Contig5_All	0.243	0.86	1.82997	1.76938e-25	8.47901e-26		CL11390.Contig4_All	0.67	0.163	-2.04186	4.09259e-15	2.87394e-15
CL10760.Contig1_All	1.04	2.676	1.36812	6.28551e-15	4.45466e-15		CL11390.Contig5_All	0.3	0.076	-2.00107	1.45622e-07	1.63127e-07
CL10760.Contig2_All	0.763	3.69	2.27908	1.73369e-19	1.01438e-19		CL11399.Contig1_All	91.253	40.416	-1.1728	0	0
CL10761.Contig1_All	0.14	0.38	1.43869	2.04979e-09	1.98633e-09		CL11399.Contig2_All	13.693	3.576	-1.93161	9.61082e-150	9.6196e-151
CL10761.Contig3_All	0.13	1.39	3.40793	2.78069e-87	4.64633e-88		CL11399.Contig5_All	2.633	1.236	-1.08969	3.57739e-25	1.72825e-25
CL10761.Contig4_All	0.316	0.68	1.08929	4.81548e-09	4.79028e-09		CL11400.Contig2_All	6.206	2.703	-1.19448	1.85466e-57	4.55292e-58
CL10762.Contig1_All	0.37	2.833	2.94745	1.10286e-32	4.3652e-33		CL11402.Contig1_All	0.95	0	-4.66378	0.000180741	0.000289713
CL1077.Contig10_All	0	0.973	8.17606	3.35755e-31	1.37831e-31		CL11408.Contig1_All	19.366	8.96	-1.11338	1.69915e-119	2.10224e-120
CL1077.Contig8_All	0	0.423	6.95592	1.18376e-15	8.1189e-16		CL1141.Contig18_All	0.44	0.11	-1.98801	1.54091e-11	1.30072e-11
CL10771.Contig1_All	0	0.61	6.04447	2.3654e-09	2.30132e-09		CL1141.Contig7_All	0.553	0	-7.99719	3.788e-28	1.68378e-28
CL10771.Contig2_All	3.12	10.213	1.70475	1.7723e-111	2.34535e-112		CL11413.Contig1_All	6.17	0.736	-3.06002	4.45819e-172	3.89296e-173
CL10773.Contig3_All	0.83	1.876	1.17206	2.36865e-24	1.17524e-24		CL11413.Contig2_All	294.41	25.61	-3.51467	0	0
CL10773.Contig4_All	0.743	8.84	3.58469	8.64094e-78	1.61118e-78		CL11417.Contig1_All	0.68	0.293	-1.19339	2.43449e-06	3.07672e-06
CL10775.Contig1_All	0.266	2.466	3.21052	2.78284e-48	7.94621e-49		CL11417.Contig2_All	2.84	1.276	-1.16085	3.79421e-22	2.02188e-22
CL10775.Contig2_All	0.456	4.006	3.13522	2.11676e-82	3.73939e-83		CL1143.Contig5_All	0.583	0.16	-1.85859	2.11989e-09	2.05651e-09
CL10775.Contig3_All	2.563	8.683	1.75416	1.50212e-95	2.3026e-96		CL11432.Contig1_All	1.363	0	-7.35682	1.32452e-19	7.72314e-20
CL10779.Contig1_All	0.523	2.22	2.09541	2.48722e-13	1.90112e-13		CL11433.Contig2_All	5.183	1.6	-1.70359	3.20816e-67	6.82589e-68
CL1078.Contig1_All	0.033	0.543	4.03538	1.73247e-09	1.67117e-09		CL1144.Contig10_All	21.5	2.76	-2.95529	9.45717e-98	1.41336e-98
CL10780.Contig1_All	0.266	0.56	1.06228	4.37624e-05	6.42646e-05		CL1144.Contig1_All	26.6	8.833	-1.5814	1.02894e-247	6.23978e-249
CL10780.Contig2_All	0.176	0.643	1.86911	6.52147e-12	5.37934e-12		CL1144.Contig2_All	68.05	21.126	-1.67898	0	0
CL10787.Contig2_All	0.323	0.906	1.48913	1.61207e-11	1.36224e-11		CL1144.Contig3_All	1.876	0.396	-2.23454	8.02144e-46	2.39779e-46
CL10787.Contig3_All	0.796	3.136	1.97999	8.1005e-41	2.68003e-41		CL1144.Contig4_All	11.583	3.306	-1.81359	1.6881e-189	1.33364e-190
CL10787.Contig4_All	1.26	5.21	2.04813	5.19533e-73	1.02584e-73		CL1144.Contig6_All	290.236	46.9	-2.63141	0	0
CL10787.Contig5_All	1.366	4.693	1.78348	7.42602e-75	1.43324e-75		CL1144.Contig7_All	7.946	1.823	-2.12785	1.49315e-154	1.44506e-155
CL10790.Contig1_All	0.406	2.153	2.40277	3.15803e-25	1.52373e-25		CL1144.Contig8_All	5.436	1.803	-1.59188	1.31438e-83	2.28921e-84
CL10790.Contig2_All	0.456	0.993	1.11138	1.8397e-11	1.55898e-11		CL1144.Contig9_All	2.803	0.29	-3.29378	1.42896e-97	2.14124e-98
CL10793.Contig3_All	0	0.9	4.45558	0.000481104	0.000824895		CL11444.Contig4_All	1.366	0	-8.14983	1.1457e-30	4.76698e-31
CL10795.Contig2_All	0.086	0.69	2.99615	1.37079e-05	1.8886e-05		CL11452.Contig1_All	0.606	0	-6.55844	1.83458e-12	1.46808e-12
CL10799.Contig1_All	0.043	0.42	3.21493	6.58636e-05	9.91944e-05		CL1146.Contig1_All	0.203	0.083	-1.3377	0.000375977	0.000632553
CL108.Contig2_All	0.196	0.78	2.00022	1.10453e-05	1.50611e-05		CL1146.Contig24_All	3.23	1.21	-1.42392	1.60319e-41	5.22724e-42
CL1080.Contig10_All	0	0.436	7.27543	9.12996e-19	5.49725e-19		CL1146.Contig29_All	1.576	0.76	-1.05662	3.6071e-12	2.93524e-12
CL1080.Contig14_All	1.623	3.346	1.0445	4.11784e-22	2.19695e-22		CL1146.Contig8_All	1.91	0.613	-1.63155	2.42767e-28	1.07377e-28
CL1080.Contig7_All	0.066	0.496	2.88501	1.02184e-15	6.98726e-16		CL1147.Contig10_All	5.623	2.746	-1.02323	2.22055e-94	3.44446e-95
CL10800.Contig1_All	0.79	1.67	1.07553	0.000200889	0.000323984		CL1147.Contig19_All	0.283	0.013	-4.42995	2.54014e-11	2.17192e-11
CL10802.Contig1_All	0.14	0.393	1.48002	3.68029e-06	4.74897e-06		CL1147.Contig7_All	0.696	0.29	-1.24041	5.43948e-08	5.86597e-08
CL10802.Contig2_All	0.233	0.793	1.75937	2.59467e-15	1.8048e-15		CL11472.Contig1_All	21.013	9.393	-1.16124	1.97398e-105	2.74193e-106
CL10802.Contig4_All	0.306	2.146	2.81487	1.90291e-63	4.27815e-64		CL11480.Contig1_All	4215.52	735.71	-2.51954	0	0
CL10804.Contig1_All	5.28	13.483	1.35158	7.39041e-147	7.52443e-148		CL11480.Contig2_All	14.16	4.006	-1.82408	8.42078e-130	9.60194e-131
CL10804.Contig2_All	19.42	41.046	1.08289	1.3284e-195	1.0178e-196		CL11488.Contig1_All	30.696	6.063	-2.33212	0	0
CL10805.Contig1_All	0.6	2.943	2.29033	2.63715e-14	1.92566e-14		CL11492.Contig1_All	0.806	0.396	-1.0229	2.85249e-05	4.09168e-05
CL10805.Contig2_All	0.633	1.74	1.45071	1.60844e-06	1.9962e-06		CL11492.Contig2_All	5.733	2.033	-1.49912	8.87768e-65	1.95473e-65
CL10808.Contig1_All	0.07	0.546	2.94602	2.33706e-06	2.94958e-06		CL115.Contig1_All	0.096	0	-6.1917	3.90588e-10	3.60387e-10
CL1081.Contig10_All	0	1.316	10.2393	1.57565e-96	2.389e-97		CL115.Contig4_All	0.076	0	-5.99026	4.70651e-09	4.67926e-09
CL1081.Contig12_All	0	0.52	8.6651	5.52269e-41	1.82029e-41		CL115.Contig6_All	0.23	0.106	-1.10345	1.43181e-05	1.97738e-05
CL1081.Contig15_All	0.13	0.55	2.09251	4.42694e-19	2.63009e-19		CL11504.Contig1_All	0.323	0	-4.58761	0.000263967	0.000434167
CL1081.Contig19_All	0.16	0.373	1.21585	9.3513e-07	1.13227e-06		CL11504.Contig2_All	0.53	0	-5.3265	2.7038e-06	3.43241e-06
CL1081.Contig33_All	0	0.043	5.09881	1.36724e-05	1.88274e-05		CL11506.Contig2_All	193.803	62.42	-1.63243	0	0
CL1081.Contig34_All	0.273	0.976	1.83766	3.3809e-37	1.20517e-37		CL11510.Contig1_All	3.216	0	-7.07981	9.3787e-17	6.13999e-17
CL1081.Contig38_All	0.036	0.996	4.80316	5.6461e-30	2.38795e-30		CL11512.Contig2_All	3.88	1.626	-1.23991	4.11699e-38	1.44106e-38
CL1081.Contig5_All	0.043	0.283	2.66753	1.13188e-20	6.35666e-21		CL11515.Contig2_All	1.826	0.386	-2.22978	1.72581e-46	5.0939e-47
CL10814.Contig1_All	1.533	5.996	1.96105	2.78192e-45	8.4094e-46		CL11518.Contig1_All	0.406	0	-4.58881	0.000262413	0.000431465
CL10814.Contig2_All	2.743	7.54	1.46402	4.02208e-34	1.53763e-34		CL1152.Contig11_All	0.346	0.013	-4.55744	1.24215e-09	1.18464e-09
CL10819.Contig2_All	0.956	2.166	1.18781	1.59651e-16	1.05602e-16		CL1152.Contig13_All	0.543	0.106	-2.32826	3.22764e-08	3.41683e-08
CL1082.Contig1_All	0.16	0.556	1.80979	0.000639073	0.00111776		CL1152.Contig14_All	0.33	0.116	-1.50232	1.0643e-08	1.08571e-08
CL1082.Contig2_All	0.41	1.066	1.36979	0.000359177	0.000602271		CL1152.Contig18_All	0.52	0.06	-3.09722	6.592e-18	4.11093e-18
CL10822.Contig2_All	0.65	1.97	1.60699	1.16489e-22	6.10692e-23		CL1152.Contig22_All	0.183	0	-5.3607	2.06625e-06	2.59305e-06
CL10822.Contig3_All	0.86	2.16	1.3245	2.56572e-14	1.87235e-14		CL1152.Contig24_All	0.24	0.06	-2.00689	0.000130414	0.00020418
CL10824.Contig4_All	0	0.3	4.58111	0.000267629	0.000441176		CL1152.Contig30_All	0.543	0.19	-1.53503	3.99277e-10	3.68594e-10
CL10829.Contig8_All	0	0.3	7.42308	2.09364e-20	1.18794e-20		CL1152.Contig37_All	0.45	0	-6.60376	8.69341e-13	6.84108e-13
CL1083.Contig2_All	0.2	1.17	2.51837	4.17647e-10	3.86018e-10		CL1152.Contig38_All	0.31	0	-6.15766	6.07316e-10	5.67742e-10
CL1083.Contig3_All	0.1	0.58	2.55027	7.40983e-05	0.00011226		CL1152.Contig40_All	0.123	0	-5.21018	6.44252e-06	8.54454e-06
CL10832.Contig1_All	5.906	22.61	1.93426	0	0		CL1152.Contig45_All	0.68	0.146	-2.20567	4.00836e-09	3.96062e-09
CL10832.Contig2_All	0.703	1.623	1.20231	1.3653e-07	1.52657e-07		CL1152.Contig61_All	0.07	0	-5.19526	7.17551e-06	9.56195e-06
CL10837.Contig2_All	0.076	0.953	3.56783	0.000663873	0.00116544		CL11527.Contig2_All	2.073	0.92	-1.17455	4.59997e-15	3.23864e-15
CL10841.Contig1_All	2.786	5.646	1.01016	2.3114e-36	8.38569e-37		CL11530.Contig2_All	10.563	4.3	-1.29277	3.3014e-229	2.17175e-230
CL10842.Contig3_All	0.743	3.83	2.3659	2.74586e-97	4.13128e-98		CL11537.Contig3_All	1.083	0.136	-2.9736	7.10534e-37	2.54919e-37
CL10843.Contig1_All	0.723	1.883	1.36998	4.69688e-16	3.16763e-16		CL1154.Contig1_All	0.706	0.186	-1.91543	6.14973e-12	5.06602e-12
CL10843.Contig2_All	0.15	0.726	2.27122	3.21235e-12	2.60712e-12		CL11542.Contig1_All	0.963	0	-6.70429	1.54541e-13	1.17076e-13
CL10843.Contig3_All	2.273	12.66	2.47565	4.66504e-171	4.09212e-172		CL11545.Contig1_All	2.35	0	-6.93388	2.01853e-15	1.39822e-15
CL10846.Contig1_All	0.09	0.383	2.11436	0.00056278	0.000974566		CL11545.Contig2_All	1.183	0	-5.32794	2.67363e-06	3.39247e-06
CL10846.Contig2_All	0.316	1.15	1.86269	7.41398e-18	4.63492e-18		CL11547.Contig1_All	1.24	0.573	-1.11373	4.47508e-11	3.88459e-11
CL10849.Contig1_All	0.333	0.983	1.57878	7.13346e-05	0.000107799		CL1155.Contig13_All	0.183	0.036	-2.31805	2.69998e-06	3.4272e-06
CL10849.Contig2_All	0.14	0.67	2.27319	4.59116e-05	6.75594e-05		CL1155.Contig14_All	0.463	0.13	-1.85207	8.56491e-09	8.67801e-09
CL1085.Contig12_All	0	0.106	5.38778	1.61477e-06	2.00439e-06		CL1155.Contig17_All	1.756	0.693	-1.33504	2.53856e-15	1.76509e-15
CL1085.Contig13_All	0.143	0.586	2.03809	5.97494e-13	4.65705e-13		CL1155.Contig19_All	0.11	0	-5.16654	8.77921e-06	1.18388e-05
CL1085.Contig14_All	0	0.113	5.71588	8.58068e-08	9.42781e-08		CL1155.Contig26_All	3.336	1.173	-1.49852	1.47091e-42	4.68722e-43
CL1085.Contig15_All	0.526	1.27	1.2882	8.61716e-30	3.65959e-30		CL11556.Contig1_All	4.336	1.906	-1.18102	9.72301e-13	7.67037e-13
CL1085.Contig16_All	0	0.086	5.1836	7.59944e-06	1.01528e-05		CL1156.Contig8_All	2.186	0.636	-1.78111	6.60886e-41	2.18197e-41
CL1085.Contig20_All	0	0.25	6.75424	5.84628e-14	4.33977e-14		CL1156.Contig9_All	0.063	0	-5.15928	9.23471e-06	1.24892e-05
CL1085.Contig22_All	0	0.04	4.54951	0.000312163	0.00051883		CL11566.Contig1_All	2.036	0.373	-2.46014	2.99307e-10	2.74142e-10
CL1085.Contig26_All	0.193	0.7	1.86413	5.97488e-13	4.65684e-13		CL11569.Contig3_All	0.676	0	-7.18296	9.17058e-18	5.75227e-18
CL1085.Contig30_All	0	0.056	4.75956	0.00010718	0.000166087		CL11571.Contig2_All	0.46	0	-4.46328	0.000472401	0.00080787
CL1085.Contig32_All	0.553	1.4	1.33756	3.96145e-19	2.34924e-19		CL11580.Contig1_All	943.026	128.356	-2.87694	0	0
CL1085.Contig35_All	0	0.116	5.11135	1.25569e-05	1.72178e-05		CL11580.Contig2_All	1210.1	144.983	-3.05645	0	0
CL1085.Contig36_All	0.316	1.293	2.03924	4.14769e-14	3.05746e-14		CL11587.Contig1_All	0.243	0.043	-2.53585	1.10747e-05	1.51053e-05
CL1085.Contig42_All	0.066	0.303	2.22001	3.23392e-08	3.42373e-08		CL11590.Contig9_All	5.796	2.383	-1.27542	3.8093e-37	1.3597e-37
CL1085.Contig44_All	0.056	0.32	2.47578	9.39618e-14	7.03913e-14		CL11593.Contig1_All	0.666	0.266	-1.30916	2.47797e-09	2.4159e-09
CL1085.Contig45_All	0	0.043	4.72516	0.000129219	0.000202198		CL11593.Contig8_All	3.623	1.163	-1.6433	3.2086e-71	6.47576e-72
CL1085.Contig50_All	0.07	0.33	2.2346	9.55697e-08	1.05362e-07		CL1160.Contig12_All	0.186	0.05	-1.90264	1.26767e-10	1.13163e-10
CL1085.Contig51_All	0	0.24	6.29554	9.09236e-11	8.0386e-11		CL1160.Contig13_All	0.21	0.01	-4.62234	9.24947e-28	4.15454e-28
CL1085.Contig52_All	0.066	0.343	2.40797	2.69914e-07	3.09776e-07		CL1160.Contig15_All	0.286	0.056	-2.36659	7.3777e-21	4.11812e-21
CL1085.Contig53_All	0.133	0.696	2.42434	3.6567e-18	2.25647e-18		CL1160.Contig36_All	0.816	0.113	-2.87576	6.83592e-70	1.40574e-70
CL1085.Contig55_All	0.2	0.78	1.97632	9.72813e-14	7.29709e-14		CL1160.Contig40_All	0.186	0.03	-2.73358	1.04209e-16	6.83939e-17
CL1085.Contig60_All	0.086	0.47	2.43902	2.12863e-13	1.62223e-13		CL1160.Contig41_All	1.923	0.416	-2.20713	1.47929e-122	1.78516e-123
CL1085.Contig61_All	0.33	0.973	1.57789	2.58696e-07	2.96381e-07		CL1160.Contig42_All	0.293	0.14	-1.07196	2.08003e-08	2.16872e-08
CL10851.Contig2_All	1.286	2.826	1.12684	6.6445e-31	2.74701e-31		CL1160.Contig45_All	0.363	0.06	-2.58753	1.59119e-25	7.61544e-26
CL10852.Contig1_All	0.313	1.106	1.82474	9.31131e-08	1.02535e-07		CL11623.Contig1_All	28.98	4.203	-2.7809	0	0
CL10855.Contig1_All	2.566	8.623	1.75503	6.28118e-94	9.79314e-95		CL11623.Contig2_All	21.693	3.073	-2.8133	0	0
CL10855.Contig2_All	0.25	1.186	2.23827	3.93271e-21	2.17507e-21		CL11623.Contig3_All	8.363	0.843	-3.29887	2.70721e-151	2.68028e-152
CL10855.Contig3_All	4.45	15.723	1.81922	5.88401e-180	4.89795e-181		CL11628.Contig2_All	0.26	0	-4.69315	0.000155212	0.000246597
CL10856.Contig1_All	0	0.3	4.98892	2.7943e-05	4.00494e-05		CL1163.Contig16_All	0.653	0.213	-1.61965	1.66733e-16	1.10362e-16
CL1086.Contig11_All	0.53	1.863	1.81026	9.33493e-45	2.85003e-45		CL1163.Contig21_All	0.096	0	-5.52364	5.31524e-07	6.28428e-07
CL1086.Contig1_All	1.546	4.953	1.68126	7.60651e-90	1.23572e-90		CL1163.Contig34_All	0.28	0	-6.84129	1.24359e-14	8.93385e-15
CL1086.Contig2_All	0.8	2.213	1.46499	1.79626e-49	5.02537e-50		CL1163.Contig35_All	0.37	0	-7.01239	3.9941e-16	2.68562e-16
CL1086.Contig4_All	0.393	2.803	2.831	1.21626e-101	1.74872e-102		CL1163.Contig43_All	0.463	0.066	-2.77271	3.05154e-20	1.74172e-20
CL1086.Contig5_All	0.806	2.76	1.77648	2.2608e-29	9.71688e-30		CL1163.Contig45_All	0.623	0.02	-4.93342	6.98051e-37	2.50422e-37
CL1086.Contig6_All	0.256	1.54	2.56922	1.04935e-14	7.50926e-15		CL1163.Contig4_All	0.276	0.036	-2.84994	0.000101677	0.00015724
CL1086.Contig8_All	0.19	0.53	1.50651	4.03391e-07	4.70821e-07		CL11642.Contig1_All	1.243	0.353	-1.82886	6.47588e-18	4.03714e-18
CL1086.Contig9_All	0.663	1.663	1.32385	7.42783e-23	3.8746e-23		CL11642.Contig2_All	34.85	4.696	-2.8923	0	0
CL10863.Contig3_All	7.93	19.243	1.28141	1.97386e-115	2.53939e-116		CL11642.Contig3_All	272.533	41.233	-2.72018	0	0
CL10865.Contig1_All	0.046	0.643	3.8035	0.000193128	0.000310945		CL11642.Contig4_All	2.04	0.75	-1.44861	7.29248e-25	3.56031e-25
CL10868.Contig1_All	0	0.666	5.17884	7.86236e-06	1.05197e-05		CL1165.Contig9_All	0.03	0	-4.52741	0.000352184	0.000589947
CL10868.Contig2_All	0.036	0.526	3.88757	0.000118243	0.000184174		CL11652.Contig2_All	39.216	13.11	-1.58254	0	0
CL10877.Contig1_All	0.65	1.65	1.34155	0.000130975	0.000205112		CL11654.Contig3_All	0.456	0	-5.32578	2.71468e-06	3.45255e-06
CL10878.Contig3_All	0	0.93	6.30903	7.52329e-11	6.61869e-11		CL11667.Contig11_All	0.093	0	-4.92605	4.20956e-05	6.17178e-05
CL10879.Contig1_All	1.04	19.853	4.24426	0	0		CL11667.Contig24_All	0.753	0.156	-2.26743	3.51335e-06	4.5247e-06
CL10879.Contig2_All	0.523	5.393	3.36315	4.93665e-105	6.87551e-106		CL11667.Contig2_All	1.436	0.466	-1.62723	1.00691e-31	4.08202e-32
CL1088.Contig3_All	1.053	2.26	1.09775	1.41182e-15	9.71449e-16		CL1167.Contig34_All	0.27	0.07	-1.96884	1.92613e-07	2.18375e-07
CL1088.Contig4_All	0.07	0.883	3.61793	6.22017e-22	3.34067e-22		CL1167.Contig4_All	1.176	0.053	-4.44189	1.25842e-56	3.12958e-57
CL1088.Contig6_All	0.92	5.19	2.49181	2.12532e-191	1.65935e-192		CL11679.Contig3_All	0.273	0.086	-1.64442	0.000148894	0.000235577
CL10883.Contig1_All	0	0.55	5.56357	3.60896e-07	4.1953e-07		CL11679.Contig4_All	1.87	0.45	-2.07388	1.48121e-28	6.50986e-29
CL10884.Contig1_All	0.463	1.41	1.58812	5.97285e-09	5.97767e-09		CL11680.Contig3_All	0.463	0.213	-1.14172	0.000399871	0.000674797
CL10884.Contig3_All	0.463	1.553	1.75104	2.58121e-06	3.27118e-06		CL11681.Contig2_All	0.886	0	-5.46328	8.93806e-07	1.07958e-06
CL10885.Contig3_All	0.026	0.443	4.04166	1.14593e-05	1.56485e-05		CL11682.Contig11_All	2.163	1.063	-1.01521	6.28228e-17	4.08138e-17
CL10886.Contig2_All	0.54	1.793	1.71604	2.36295e-06	2.98362e-06		CL11682.Contig5_All	1.756	0.746	-1.23085	1.81066e-19	1.06014e-19
CL10888.Contig3_All	0.2	0.713	1.8447	6.88273e-10	6.45594e-10		CL11682.Contig6_All	1.62	0.473	-1.78335	1.05101e-09	9.97924e-10
CL10889.Contig2_All	0.183	0.876	2.27186	3.17169e-05	4.57593e-05		CL1170.Contig2_All	0.256	0.043	-2.625	1.66122e-14	1.20141e-14
CL1089.Contig8_All	0.63	2.076	1.73327	1.09254e-35	4.02217e-36		CL11703.Contig1_All	0.37	0.11	-1.77295	0.000762583	0.00134885
CL10894.Contig2_All	5.06	12.34	1.28697	7.47443e-101	1.08456e-101		CL11707.Contig2_All	0.573	0	-4.46328	0.000472401	0.00080787
CL10894.Contig4_All	0.946	2.273	1.26156	2.5386e-12	2.04666e-12		CL11711.Contig2_All	0.596	0.183	-1.68292	1.54636e-21	8.42221e-22
CL10894.Contig5_All	1.023	2.363	1.20614	1.85026e-17	1.17529e-17		CL11712.Contig2_All	3.476	1.68	-1.04629	3.47206e-17	2.22956e-17
CL10899.Contig3_All	0.596	1.893	1.66303	6.23471e-38	2.19025e-38		CL11719.Contig1_All	0.973	0.406	-1.24127	9.02453e-08	9.9272e-08
CL10899.Contig5_All	0.21	0.74	1.82457	1.42795e-11	1.20264e-11		CL1172.Contig16_All	0.85	0.263	-1.67967	4.5772e-26	2.15342e-26
CL109.Contig12_All	0.18	1.136	2.66708	3.47826e-30	1.46473e-30		CL1172.Contig18_All	4.763	1.513	-1.65419	2.35463e-89	3.84396e-90
CL109.Contig13_All	18.62	39.74	1.09522	1.8201e-225	1.21756e-226		CL1172.Contig1_All	0.483	0.23	-1.0673	1.1079e-08	1.13134e-08
CL109.Contig1_All	0.51	1.366	1.422	5.43391e-13	4.22801e-13		CL1172.Contig5_All	1.23	0.103	-3.53782	5.69685e-51	1.55124e-51
CL109.Contig2_All	0.58	2.18	1.9103	1.10041e-39	3.729e-40		CL1172.Contig8_All	0.5	0.243	-1.01328	1.07849e-07	1.19579e-07
CL109.Contig3_All	0.846	2.426	1.5187	5.60926e-42	1.80796e-42		CL11722.Contig4_All	2.98	1.14	-1.38717	1.4495e-24	7.13967e-25
CL109.Contig4_All	0.09	1.053	3.52449	3.92471e-38	1.37334e-38		CL11723.Contig1_All	8.14	2.59	-1.65441	2.30449e-94	3.57651e-95
CL109.Contig5_All	0.323	1.06	1.73084	1.34269e-29	5.72926e-30		CL1173.Contig15_All	1.076	0.436	-1.28734	2.31022e-14	1.68265e-14
CL109.Contig6_All	0.346	0.963	1.47242	1.50094e-15	1.03392e-15		CL1173.Contig17_All	0.813	0.353	-1.19181	4.24027e-06	5.50457e-06
CL109.Contig7_All	1.236	2.773	1.16764	1.31458e-26	6.09029e-27		CL1173.Contig19_All	0.92	0.45	-1.02427	1.213e-10	1.0817e-10
CL109.Contig8_All	0.326	1.2	1.90691	6.97304e-23	3.63417e-23		CL1173.Contig21_All	0.176	0	-5.83116	2.75325e-08	2.89734e-08
CL10900.Contig1_All	0.426	0.873	1.02868	2.7526e-05	3.94226e-05		CL1173.Contig26_All	0.063	0	-5.04387	2.01312e-05	2.83203e-05
CL10901.Contig1_All	0.41	1.1	1.40886	6.46723e-11	5.66888e-11		CL1173.Contig29_All	0.093	0	-5.66663	1.43823e-07	1.61047e-07
CL10902.Contig1_All	6.79	19.72	1.53935	2.69543e-199	2.03092e-200		CL1173.Contig31_All	0.236	0.09	-1.34401	0.000328802	0.00054794
CL10902.Contig2_All	1.116	3.863	1.78559	9.60925e-50	2.67894e-50		CL1173.Contig33_All	0.333	0	-6.99571	5.66354e-16	3.83621e-16
CL10903.Contig1_All	0.46	1.266	1.46216	3.55165e-07	4.12611e-07		CL1173.Contig37_All	0.103	0	-5.29147	3.52998e-06	4.54771e-06
CL10903.Contig3_All	1.416	2.943	1.05753	7.96202e-14	5.94469e-14		CL1173.Contig43_All	1.023	0	-8.516	1.25132e-37	4.42438e-38
CL10905.Contig3_All	1.943	4.75	1.28596	1.5022e-28	6.6029e-29		CL1173.Contig47_All	0.613	0	-7.45308	1.05307e-20	5.90652e-21
CL10913.Contig2_All	0.35	0.98	1.48197	4.43428e-06	5.76654e-06		CL1174.Contig13_All	0.73	0.013	-5.69151	2.14319e-26	9.98818e-27
CL10917.Contig1_All	0.146	1.15	2.96528	2.17873e-26	1.01567e-26		CL1174.Contig14_All	0.596	0	-7.55028	7.1059e-22	3.82295e-22
CL10917.Contig2_All	0.463	1.793	1.93865	7.31538e-28	3.27707e-28		CL1174.Contig6_All	0.223	0.03	-2.8782	5.25204e-08	5.65841e-08
CL10917.Contig3_All	3.086	11.203	1.86117	1.29635e-173	1.11997e-174		CL1174.Contig8_All	0.133	0.023	-2.48899	0.000253459	0.000414472
CL1092.Contig12_All	0.08	0.646	3.04252	2.57814e-12	2.07949e-12		CL11744.Contig1_All	2.663	0	-8.04409	6.7097e-29	2.92133e-29
CL1092.Contig14_All	0	0.076	4.8581	6.14888e-05	9.235e-05		CL11744.Contig2_All	1.156	0	-6.06476	1.93948e-09	1.87687e-09
CL1092.Contig5_All	1.076	3.203	1.57391	8.59764e-24	4.34488e-24		CL1175.Contig11_All	1.93	0.14	-3.77789	1.35829e-87	2.25953e-88
CL10921.Contig2_All	0.39	1.936	2.28155	2.07455e-06	2.60413e-06		CL1175.Contig1_All	4.516	2.06	-1.12027	1.15555e-45	3.46493e-46
CL10922.Contig2_All	7.106	14.56	1.03224	1.09793e-93	1.71617e-94		CL1175.Contig2_All	0.44	0.106	-2.09131	3.52443e-12	2.86657e-12
CL10922.Contig5_All	0.053	0.4	2.89097	2.57517e-07	2.94989e-07		CL1175.Contig8_All	0.876	0.173	-2.32616	1.50605e-25	7.20116e-26
CL10924.Contig1_All	0	0.32	5.46799	8.3324e-07	1.00197e-06		CL11756.Contig1_All	5.69	0	-8.2133	8.88411e-32	3.59502e-32
CL10924.Contig4_All	0.526	1.076	1.03187	3.00067e-05	4.31805e-05		CL11756.Contig2_All	3.453	0	-7.78521	5.58045e-25	2.715e-25
CL10928.Contig1_All	0.1	0.656	2.71087	1.31102e-07	1.46382e-07		CL11768.Contig2_All	1.473	0.47	-1.65032	2.18425e-05	3.08499e-05
CL10928.Contig2_All	0.13	0.62	2.23399	1.44979e-06	1.78884e-06		CL11782.Contig1_All	0.42	0	-5.04562	1.9902e-05	2.79821e-05
CL1093.Contig13_All	0	0.096	8.58861	2.7926e-39	9.54403e-40		CL11783.Contig3_All	0.673	0	-4.91074	4.60957e-05	6.80173e-05
CL1093.Contig17_All	0	38.136	13.0692	0	0		CL11787.Contig12_All	0.06	0	-6.14094	7.52189e-10	7.0736e-10
CL10931.Contig1_All	1.166	2.373	1.02588	1.18182e-07	1.31431e-07		CL11787.Contig15_All	0.74	0.116	-2.66675	6.02728e-47	1.76289e-47
CL10931.Contig3_All	0.216	0.773	1.84094	2.14343e-08	2.23732e-08		CL11787.Contig22_All	0.046	0	-4.45275	0.000494688	0.000849667
CL10933.Contig1_All	2.436	6.063	1.3227	9.13875e-20	5.29892e-20		CL11787.Contig35_All	0.79	0.24	-1.70793	5.67835e-29	2.46628e-29
CL10933.Contig2_All	2.99	6.846	1.20435	4.52623e-20	2.59974e-20		CL11787.Contig38_All	0.05	0	-5.6162	2.31087e-07	2.63752e-07
CL10935.Contig1_All	0.663	1.866	1.48877	9.48311e-14	7.10853e-14		CL11787.Contig42_All	0.246	0	-8.00633	2.71196e-28	1.20087e-28
CL10937.Contig1_All	0.146	0.47	1.70022	0.00013068	0.000204609		CL11787.Contig48_All	0.836	0.326	-1.34584	3.91124e-27	1.78684e-27
CL10937.Contig2_All	0	0.15	4.60022	0.000244774	0.000399362		CL11787.Contig50_All	0.146	0.01	-3.68644	1.62784e-19	9.5172e-20
CL1094.Contig13_All	0	0.193	7.68097	1.30356e-23	6.62804e-24		CL11787.Contig61_All	0.096	0.036	-1.47678	0.000239568	0.000390291
CL1094.Contig17_All	0.82	1.696	1.06263	3.77131e-38	1.31897e-38		CL11787.Contig63_All	0.136	0.043	-1.70663	5.45567e-05	8.13128e-05
CL1094.Contig1_All	0.326	1.536	2.23257	3.23577e-95	4.97725e-96		CL11787.Contig64_All	0.263	0.003	-6.35466	5.81855e-21	3.23858e-21
CL1094.Contig21_All	0	0.296	8.36849	9.53874e-35	3.59533e-35		CL11787.Contig69_All	0.036	0	-5.0587	1.82601e-05	2.55725e-05
CL1094.Contig24_All	0.12	0.34	1.54573	8.7797e-06	1.18397e-05		CL11787.Contig70_All	0.09	0.023	-2.01629	1.49154e-05	2.06766e-05
CL1094.Contig28_All	0.943	2.22	1.22771	1.13735e-10	1.01256e-10		CL11787.Contig76_All	0.49	0.106	-2.22936	5.96098e-26	2.81628e-26
CL1094.Contig3_All	0.5	1.216	1.28525	1.31763e-15	9.05485e-16		CL11787.Contig84_All	0.26	0.123	-1.06725	3.57517e-05	5.19308e-05
CL1094.Contig6_All	0	0.153	7.38382	5.89155e-20	3.39596e-20		CL11787.Contig85_All	0.416	0	-7.29663	6.02803e-19	3.60048e-19
CL1094.Contig8_All	0.21	1.016	2.28237	1.27801e-70	2.60238e-71		CL11787.Contig91_All	1.68	0.05	-5.1192	2.81996e-128	3.25137e-129
CL10940.Contig1_All	6.83	16.03	1.2303	3.72475e-260	2.13841e-261		CL11791.Contig4_All	0.52	0	-5.3775	1.80746e-06	2.25459e-06
CL10941.Contig1_All	0.193	0.56	1.52224	3.12464e-06	3.9996e-06		CL11791.Contig5_All	0.216	0	-4.55352	0.000311239	0.000517213
CL10943.Contig2_All	0.103	0.786	2.89967	2.06196e-06	2.58745e-06		CL11799.Contig1_All	0.62	0.163	-1.91074	4.85076e-06	6.34618e-06
CL10944.Contig1_All	0.716	1.926	1.41974	1.23186e-26	5.70314e-27		CL11799.Contig2_All	2.156	0	-8.37889	7.34574e-35	2.76154e-35
CL10944.Contig2_All	2.4	6.886	1.52112	5.43504e-101	7.87778e-102		CL11807.Contig3_All	2.026	0.853	-1.23885	7.62593e-32	3.07922e-32
CL10944.Contig5_All	0.556	1.186	1.07715	1.69827e-05	2.37053e-05		CL11810.Contig3_All	52.77	21.983	-1.26477	0	0
CL10947.Contig2_All	13.356	32.946	1.30182	3.49706e-154	3.39371e-155		CL11810.Contig7_All	6.283	2.873	-1.12546	7.70778e-53	2.03407e-53
CL10948.Contig1_All	0.51	1.073	1.06736	0.000779675	0.00138076		CL11814.Contig1_All	0.256	0	-5.00655	2.56136e-05	3.64638e-05
CL10949.Contig1_All	0	0.756	5.85413	2.06731e-08	2.15519e-08		CL11814.Contig2_All	0.656	0.13	-2.36416	2.28096e-12	1.83362e-12
CL10949.Contig2_All	0.026	4.34	7.3537	1.30361e-37	4.60997e-38		CL11814.Contig3_All	0.91	0.036	-4.58672	2.40995e-29	1.03631e-29
CL1095.Contig17_All	0.026	0.196	2.94836	1.59791e-12	1.27471e-12		CL11816.Contig1_All	11.256	4.07	-1.47545	1.30708e-81	2.33121e-82
CL1095.Contig18_All	0.023	0.38	3.93567	3.56823e-10	3.28221e-10		CL11821.Contig1_All	3.52	1.216	-1.53553	3.61126e-32	1.4462e-32
CL1095.Contig22_All	0.07	0.3	2.12679	1.30226e-07	1.45367e-07		CL11821.Contig3_All	14.88	5.62	-1.40348	7.77422e-117	9.84714e-118
CL1095.Contig36_All	0.236	1.283	2.45697	3.11956e-41	1.02292e-41		CL11825.Contig2_All	4.42	0.503	-3.13487	2.26803e-45	6.84396e-46
CL1095.Contig45_All	0	0.076	4.3691	0.000701274	0.00123524		CL11829.Contig3_All	0.79	0.063	-3.62385	2.78562e-08	2.93244e-08
CL1095.Contig5_All	0	0.09	5.29261	3.40439e-06	4.37651e-06		CL11829.Contig4_All	1.763	0.383	-2.18895	5.03045e-17	3.25412e-17
CL10951.Contig2_All	0.086	0.69	2.99615	0.000288668	0.000478159		CL11837.Contig2_All	0.173	0	-6.6262	5.97127e-13	4.65387e-13
CL10952.Contig1_All	0.863	2.27	1.39255	9.18178e-28	4.1239e-28		CL11838.Contig2_All	2.096	0.483	-2.11747	4.73507e-36	1.72828e-36
CL10955.Contig1_All	0.203	1.826	3.16832	6.72554e-33	2.64938e-33		CL11838.Contig3_All	13.86	6.82	-1.02078	1.65275e-95	2.53568e-96
CL10955.Contig2_All	0.156	0.676	2.11215	6.2211e-12	5.12563e-12		CL11839.Contig1_All	0.276	0.04	-2.73722	1.74621e-07	1.9726e-07
CL10955.Contig3_All	1.173	3.766	1.68126	7.7766e-49	2.19975e-49		CL11847.Contig1_All	10.27	4.143	-1.30871	5.64686e-136	6.17862e-137
CL10958.Contig1_All	0.393	0.8	1.03925	8.54807e-08	9.39108e-08		CL11847.Contig2_All	3.023	1.436	-1.07951	2.57696e-23	1.32468e-23
CL1096.Contig19_All	0	0.333	7.48045	4.43474e-21	2.45673e-21		CL1185.Contig3_All	4.56	2.083	-1.12888	6.60067e-36	2.41831e-36
CL1096.Contig21_All	0.62	1.63	1.39894	1.74988e-35	6.47556e-36		CL11854.Contig2_All	1.31	0.286	-2.19125	1.82552e-20	1.03368e-20
CL1096.Contig23_All	0.426	2.62	2.63672	1.06572e-23	5.40236e-24		CL11854.Contig6_All	3.176	0.776	-2.04064	1.43402e-58	3.46256e-59
CL1096.Contig3_All	0.743	2.453	1.71611	1.05546e-125	1.24014e-126		CL11854.Contig8_All	3.203	1.426	-1.16776	2.55627e-24	1.26969e-24
CL1096.Contig5_All	12.296	28.033	1.19022	0	0		CL11866.Contig3_All	7.513	2.6	-1.52146	1.19676e-59	2.84182e-60
CL1096.Contig7_All	0.49	2.086	2.07502	2.06609e-127	2.39694e-128		CL11874.Contig2_All	0.583	0.273	-1.08623	2.1001e-05	2.96091e-05
CL10962.Contig2_All	0.223	0.493	1.16102	0.000688186	0.00121111		CL11876.Contig1_All	1.846	0.376	-2.29078	4.53575e-09	4.50299e-09
CL10965.Contig4_All	0.48	1.066	1.13346	0.000239047	0.000389221		CL11877.Contig5_All	5.363	2.293	-1.22086	9.29501e-23	4.86033e-23
CL10966.Contig1_All	1.66	3.783	1.18967	1.08605e-55	2.73917e-56		CL11878.Contig1_All	56.966	19.743	-1.52833	0	0
CL10969.Contig1_All	0.113	0.69	2.61219	2.0431e-08	2.12854e-08		CL1188.Contig19_All	0.2	0	-4.29516	0.000965353	0.00174019
CL10969.Contig2_All	0.143	1.13	2.96425	1.28518e-17	8.10731e-18		CL11886.Contig1_All	5.173	0	-10.0095	3.88608e-85	6.65088e-86
CL10969.Contig3_All	1.933	6.873	1.82959	9.36052e-56	2.35739e-56		CL11886.Contig2_All	1.04	0	-7.09131	7.28455e-17	4.74681e-17
CL1097.Contig1_All	0.273	1.213	2.14229	5.68914e-11	4.9671e-11		CL11886.Contig4_All	0.856	0	-7.11238	4.56961e-17	2.95044e-17
CL10970.Contig1_All	0.393	1.266	1.68002	5.62301e-13	4.37768e-13		CL11891.Contig1_All	3.09	0.716	-2.11264	1.19102e-33	4.6075e-34
CL10978.Contig2_All	0.166	0.41	1.28419	0.000143641	0.000226025		CL11891.Contig2_All	19.21	2.066	-3.21067	8.99415e-293	4.53216e-294
CL10978.Contig3_All	0	0.103	4.91071	4.52408e-05	6.6522e-05		CL11895.Contig2_All	0.363	0.03	-3.61856	0.000525647	0.000906541
CL1098.Contig20_All	0.18	0.62	1.79824	2.04789e-15	1.41894e-15		CL11899.Contig12_All	0.733	0	-9.53305	7.88431e-66	1.71052e-66
CL1098.Contig23_All	0.433	1.953	2.16989	1.00869e-77	1.8816e-78		CL11899.Contig7_All	2.19	0.91	-1.26643	9.78742e-63	2.22013e-63
CL1098.Contig2_All	0	0.136	5.97846	5.15779e-09	5.14241e-09		CL1190.Contig5_All	14.096	5.996	-1.2345	5.95836e-138	6.42948e-139
CL1098.Contig40_All	0	0.1	5.7257	7.78421e-08	8.5226e-08		CL1191.Contig1_All	0.12	0	-6.18416	4.31086e-10	3.98862e-10
CL1098.Contig41_All	0	0.21	7.06439	1.19593e-16	7.87287e-17		CL1191.Contig32_All	0.186	0.063	-1.54148	0.00020806	0.000336072
CL1098.Contig4_All	0.11	0.416	1.92025	5.94071e-12	4.8899e-12		CL1191.Contig39_All	0.283	0.086	-1.69208	1.75103e-05	2.44792e-05
CL1098.Contig51_All	0.143	0.606	2.06833	7.24268e-17	4.7176e-17		CL1191.Contig3_All	0.15	0	-6.60287	8.82385e-13	6.94606e-13
CL1098.Contig53_All	0	0.173	6.44571	1.01546e-11	8.4695e-12		CL1191.Contig44_All	0.186	0.03	-2.66003	1.83568e-05	2.57167e-05
CL1098.Contig55_All	0.3	0.986	1.71767	5.77976e-19	3.44974e-19		CL1191.Contig46_All	0.68	0.323	-1.05238	9.96634e-08	1.10055e-07
CL1098.Contig8_All	0.066	0.26	1.94239	4.46582e-06	5.80933e-06		CL1191.Contig47_All	0.163	0	-6.52522	3.12878e-12	2.53789e-12
CL10984.Contig2_All	0.586	1.55	1.39372	7.45256e-12	6.16296e-12		CL1191.Contig5_All	0.746	0.313	-1.24683	1.16941e-09	1.11319e-09
CL10986.Contig1_All	0.276	0.666	1.26966	0.000312801	0.00052004		CL1191.Contig8_All	0.13	0	-6.35576	4.08934e-11	3.5426e-11
CL1099.Contig3_All	1.18	2.496	1.08119	1.93297e-06	2.41862e-06		CL1191.Contig9_All	1.41	0.43	-1.69396	3.90717e-28	1.73706e-28
CL10992.Contig1_All	0	0.103	4.61321	0.000229567	0.00037297		CL11911.Contig11_All	2.86	1.22	-1.23783	9.66977e-50	2.69633e-50
CL10996.Contig1_All	0.796	3.25	2.02582	5.58501e-48	1.60438e-48		CL11911.Contig1_All	3.376	0.473	-2.85547	3.07753e-178	2.58951e-179
CL10997.Contig1_All	0	0.79	7.82041	1.52123e-25	7.27416e-26		CL11911.Contig6_All	0.15	0	-6.72959	9.84798e-14	7.38829e-14
CL10998.Contig3_All	0.27	0.776	1.52513	4.07184e-21	2.25331e-21		CL11913.Contig1_All	0.433	0.083	-2.35803	0.00027547	0.000454699
CL10999.Contig5_All	4.003	11.523	1.52988	3.50628e-51	9.51592e-52		CL11918.Contig1_All	11.313	3.04	-1.88806	5.98983e-45	1.82271e-45
CL1100.Contig16_All	0.923	2.876	1.63409	3.70497e-57	9.14032e-58		CL11919.Contig4_All	3.496	1.566	-1.15216	3.24845e-14	2.38141e-14
CL1100.Contig18_All	0	0.056	4.73167	0.000124697	0.000194867		CL11925.Contig1_All	11.86	4.076	-1.54167	0	0
CL1100.Contig21_All	0.206	0.683	1.7396	2.87134e-11	2.46196e-11		CL11925.Contig4_All	5.7	1.063	-2.44053	3.45157e-218	2.37204e-219
CL1100.Contig24_All	0	2.806	10.0266	3.79003e-86	6.41318e-87		CL11927.Contig1_All	0.47	0	-4.46328	0.000472401	0.00080787
CL1100.Contig7_All	0.453	1.03	1.21328	7.68286e-13	6.02876e-13		CL11934.Contig2_All	0.116	0	-4.73612	0.000124033	0.000193787
CL1100.Contig8_All	0	0.306	7.43428	1.55282e-20	8.76921e-21		CL11938.Contig2_All	5.87	2.87	-1.03204	9.86444e-22	5.33788e-22
CL11002.Contig2_All	0.253	1.013	1.99117	7.12982e-14	5.31182e-14		CL11941.Contig1_All	4.983	0	-10.5944	2.98174e-116	3.80206e-117
CL11005.Contig2_All	56.196	124.33	1.14719	0	0		CL11941.Contig2_All	1.303	0	-8.58881	3.48403e-39	1.19265e-39
CL11006.Contig1_All	0	1.203	6.86627	7.08616e-15	5.03318e-15		CL11952.Contig1_All	1.203	0.536	-1.16166	4.23153e-08	4.52463e-08
CL11006.Contig2_All	0.37	1.153	1.62665	3.35596e-09	3.30256e-09		CL11953.Contig6_All	2.613	0.99	-1.41578	1.51879e-34	5.75197e-35
CL11007.Contig2_All	0.43	1.416	1.71236	1.6902e-05	2.35867e-05		CL11956.Contig1_All	3.723	1.833	-1.01273	1.3654e-12	1.0859e-12
CL1101.Contig16_All	1.16	3.14	1.44008	7.28274e-43	2.30451e-43		CL11957.Contig2_All	3.183	0.763	-2.06642	6.30317e-24	3.17166e-24
CL11010.Contig2_All	0.513	1.446	1.48595	1.1471e-10	1.02142e-10		CL11959.Contig1_All	0.9	0.19	-2.24367	0.000113807	0.000176973
CL11014.Contig1_All	0.14	1.45	3.3596	4.89165e-11	4.25539e-11		CL1196.Contig1_All	0.666	0.05	-3.83988	1.55568e-62	3.54077e-63
CL11014.Contig3_All	0.163	0.66	2.00287	0.000261505	0.000428778		CL1196.Contig2_All	4.693	1.76	-1.41712	6.06267e-122	7.36279e-123
CL11015.Contig1_All	0.14	0.526	1.89274	0.000889425	0.00159654		CL1196.Contig5_All	0.54	0.256	-1.05427	3.95779e-11	3.42466e-11
CL11015.Contig2_All	0.053	0.56	3.37951	1.82208e-05	2.5515e-05		CL1196.Contig6_All	14.133	4.646	-1.60362	0	0
CL11017.Contig1_All	0.016	7.263	8.64717	1.90204e-265	1.06527e-266		CL1196.Contig7_All	17.873	7.64	-1.2281	0	0
CL11017.Contig2_All	0.073	0.303	2.04456	8.40459e-05	0.00012846		CL1196.Contig8_All	5.65	0.5	-3.49021	0	0
CL11017.Contig3_All	0	5.166	10.7202	1.49035e-124	1.77047e-125		CL11961.Contig2_All	0.493	0.15	-1.73761	3.11573e-09	3.05912e-09
CL11017.Contig4_All	0.14	63.36	8.81239	0	0		CL11961.Contig3_All	0.673	0.22	-1.59496	4.48173e-08	4.79928e-08
CL11018.Contig1_All	0.57	2.95	2.36734	1.29758e-64	2.8643e-65		CL11964.Contig3_All	0.356	0	-5.00295	2.6157e-05	3.73538e-05
CL11018.Contig2_All	0.076	0.673	3.16437	8.98562e-18	5.63435e-18		CL11964.Contig5_All	0.606	0.156	-1.91703	9.71648e-05	0.000149785
CL11018.Contig3_All	0.746	2.223	1.56904	1.70102e-30	7.10591e-31		CL11967.Contig3_All	11.813	3.89	-1.59165	0	0
CL11018.Contig4_All	6.15	46.943	2.93456	0	0		CL11968.Contig2_All	0.553	0	-5.7582	5.84451e-08	6.32722e-08
CL11019.Contig2_All	0.026	0.633	4.49397	1.62199e-07	1.82372e-07		CL11977.Contig2_All	1.136	0	-6.61856	6.78327e-13	5.30883e-13
CL1102.Contig4_All	8.12	21.036	1.37448	2.4809e-192	1.92909e-193		CL11978.Contig17_All	4.606	2.263	-1.03276	1.76578e-72	3.5053e-73
CL1102.Contig5_All	0.523	1.246	1.25918	0.000210614	0.000340365		CL11978.Contig9_All	0.16	0	-5.90351	1.25821e-08	1.29129e-08
CL11025.Contig1_All	4.896	15.743	1.68584	0	0		CL11982.Contig1_All	1.103	0.28	-1.98382	1.4274e-11	1.20211e-11
CL11025.Contig5_All	0.24	0.92	1.91228	3.46389e-07	4.02115e-07		CL11986.Contig10_All	1.803	0.46	-1.98508	3.15959e-11	2.71556e-11
CL1103.Contig2_All	0	0.376	6.5901	1.01921e-12	8.04933e-13		CL11986.Contig7_All	1.126	0.39	-1.54099	3.54162e-05	5.14305e-05
CL11030.Contig1_All	0.65	1.803	1.47065	8.41608e-30	3.57308e-30		CL11987.Contig1_All	0.52	0	-5.58881	2.97022e-07	3.42713e-07
CL11034.Contig2_All	0.673	4.876	2.86807	1.12963e-67	2.39001e-68		CL11990.Contig1_All	0.523	0	-7.55059	7.04378e-22	3.78898e-22
CL11035.Contig3_All	2.863	7.97	1.47179	6.81889e-19	4.08387e-19		CL11990.Contig2_All	1.056	0	-8.47561	8.60967e-37	3.0946e-37
CL11037.Contig1_All	0.06	0.816	3.72407	4.0295e-12	3.28729e-12		CL11993.Contig1_All	0.123	0	-5.02177	2.32347e-05	3.29147e-05
CL1104.Contig4_All	0.513	1.173	1.19538	0.000649435	0.00113678		CL11996.Contig3_All	1.383	0	-9.60803	1.45588e-68	3.04325e-69
CL11046.Contig1_All	0.133	0.683	2.37105	1.96636e-15	1.36114e-15		CL11997.Contig5_All	2.43	1.046	-1.20393	4.74603e-39	1.62931e-39
CL11046.Contig2_All	0.66	2.476	1.90133	8.95617e-39	3.09196e-39		CL11997.Contig7_All	0.133	0	-6.53866	2.52571e-12	2.0362e-12
CL11047.Contig1_All	0.1	0.436	2.11631	3.35655e-09	3.30323e-09		CL11999.Contig3_All	8.69	3.16	-1.45562	2.09467e-148	2.11268e-149
CL11048.Contig2_All	0.1	0.393	1.97913	0.000146242	0.000230598		CL120.Contig20_All	2.38	1.1	-1.10858	1.72951e-21	9.43486e-22
CL1105.Contig4_All	0.003	2.366	10.1447	1.60667e-140	1.70603e-141		CL120.Contig27_All	0.12	0	-5.43547	1.12759e-06	1.37633e-06
CL11053.Contig1_All	1.793	6.106	1.76694	1.41743e-67	3.00344e-68		CL120.Contig28_All	0.243	0	-5.93222	9.14178e-09	9.28067e-09
CL11058.Contig10_All	0	0.276	7.61056	1.08767e-22	5.69687e-23		CL120.Contig32_All	12.186	3.923	-1.6298	1.80757e-140	1.92032e-141
CL11058.Contig22_All	0.793	2.276	1.51766	1.68973e-49	4.72552e-50		CL120.Contig51_All	1.493	0.61	-1.27982	5.95709e-17	3.86633e-17
CL11058.Contig25_All	0	0.36	7.91406	6.27713e-27	2.88317e-27		CL120.Contig54_All	1.43	0.596	-1.26286	1.63655e-13	1.24085e-13
CL11058.Contig28_All	0	0.116	5.11467	1.22747e-05	1.68126e-05		CL12006.Contig2_All	94.256	40.413	-1.21326	0	0
CL11058.Contig38_All	0	0.07	4.83409	7.07613e-05	0.000106897		CL1201.Contig10_All	37.116	14.776	-1.3303	0	0
CL11058.Contig45_All	0.02	0.1	2.37357	0.000524487	0.00090442		CL1201.Contig15_All	7.513	1.71	-2.1121	2.05025e-97	3.07765e-98
CL11058.Contig5_All	0	0.08	5.74031	6.73431e-08	7.32654e-08		CL1201.Contig18_All	44.916	14.696	-1.60704	0	0
CL1106.Contig1_All	0.31	1.03	1.71459	7.63339e-08	8.35039e-08		CL1201.Contig1_All	0.416	0	-7.57583	3.41355e-22	1.81649e-22
CL1106.Contig3_All	1.536	7.593	2.30135	1.44157e-82	2.53899e-83		CL1201.Contig3_All	2.913	0.953	-1.60611	1.26372e-50	3.46351e-51
CL1106.Contig4_All	0.883	5.776	2.71024	4.22519e-100	6.17454e-101		CL1201.Contig6_All	12.513	5.013	-1.3139	3.60435e-89	5.89368e-90
CL11063.Contig1_All	0.283	21.08	6.20413	0	0		CL1201.Contig7_All	9.043	1.673	-2.43479	4.83465e-83	8.46899e-84
CL11063.Contig2_All	8.493	19.15	1.17206	0	0		CL12013.Contig1_All	1.953	0.85	-1.1923	1.99258e-06	2.49733e-06
CL11065.Contig2_All	0.1	0.65	2.64861	1.00753e-08	1.02628e-08		CL12014.Contig2_All	2.613	0.926	-1.48159	3.97793e-47	1.1598e-47
CL11066.Contig2_All	0.836	4.116	2.31256	1.41028e-68	2.94681e-69		CL12016.Contig1_All	2.68	0.32	-3.05508	2.07011e-70	4.22682e-71
CL11066.Contig5_All	2.216	5.29	1.26658	7.98137e-64	1.78423e-64		CL12016.Contig2_All	0.7	0.306	-1.15786	5.37537e-09	5.36404e-09
CL11071.Contig2_All	0.026	0.413	3.9759	5.26023e-24	2.63949e-24		CL12016.Contig3_All	6.65	3.19	-1.05795	3.69732e-44	1.14302e-44
CL11071.Contig3_All	0	1.11	9.07104	2.80463e-51	7.60201e-52		CL12016.Contig4_All	1.03	0.37	-1.48282	1.70956e-16	1.13211e-16
CL11071.Contig4_All	0.116	2.246	4.29261	7.2912e-124	8.70605e-125		CL12016.Contig5_All	1.463	0.63	-1.21491	3.61941e-05	5.25916e-05
CL11071.Contig5_All	0	0.993	8.74159	9.30047e-43	2.95137e-43		CL1203.Contig1_All	1.606	0.78	-1.03956	2.03936e-16	1.35489e-16
CL11071.Contig6_All	2.18	5.79	1.41174	2.0908e-110	2.79341e-111		CL12031.Contig1_All	9.43	0	-10.2229	1.94235e-95	2.98412e-96
CL11076.Contig3_All	0.223	0.836	1.91722	5.03732e-07	5.9342e-07		CL12034.Contig1_All	2.03	0	-8.3873	5.04074e-35	1.88619e-35
CL11077.Contig1_All	0.186	0.706	1.94209	0.000596948	0.00103721		CL12034.Contig2_All	0.823	0	-5.09386	1.44744e-05	2.00038e-05
CL1108.Contig12_All	0	0.536	7.37518	7.38192e-20	4.26618e-20		CL12034.Contig3_All	0.793	0	-5.00385	2.6005e-05	3.71292e-05
CL11081.Contig3_All	0.103	0.336	1.72207	8.96084e-07	1.08241e-06		CL1204.Contig7_All	0.143	0.013	-3.61464	1.89526e-06	2.36847e-06
CL11081.Contig8_All	0.133	0.613	2.19024	6.43576e-21	3.58638e-21		CL12040.Contig2_All	12.59	1.433	-3.13435	0	0
CL11083.Contig3_All	0.403	0.866	1.09477	0.000999587	0.00180596		CL12042.Contig2_All	0.126	0	-4.94965	3.64845e-05	5.30359e-05
CL11083.Contig4_All	0.03	0.64	4.3543	1.94047e-09	1.87787e-09		CL12044.Contig14_All	0.576	0.233	-1.31325	4.42309e-07	5.17979e-07
CL11083.Contig5_All	0.12	0.576	2.23575	2.3714e-13	1.81077e-13		CL12050.Contig1_All	2.146	0.773	-1.45139	4.33536e-45	1.31627e-45
CL11084.Contig2_All	0	2.333	9.72175	4.1592e-73	8.20148e-74		CL12050.Contig5_All	0.25	0.026	-3.12914	7.72349e-15	5.49384e-15
CL11084.Contig5_All	1.353	2.923	1.10796	2.78066e-33	1.08558e-33		CL12053.Contig1_All	0.136	0	-5.34584	2.32294e-06	2.93119e-06
CL11085.Contig1_All	0.963	2.193	1.17835	1.98842e-13	1.51301e-13		CL12058.Contig1_All	0.543	0	-4.91074	4.60957e-05	6.80173e-05
CL11085.Contig2_All	1.276	5.65	2.14376	2.18433e-71	4.39869e-72		CL12058.Contig2_All	2.863	0	-7.83421	1.11364e-25	5.306e-26
CL11087.Contig4_All	0.513	1.43	1.4897	2.22402e-24	1.10207e-24		CL1206.Contig1_All	0.84	0.4	-1.057	3.16905e-17	2.03179e-17
CL11088.Contig1_All	0.783	2.566	1.70016	4.91579e-10	4.56525e-10		CL1206.Contig29_All	2.716	1.153	-1.23265	3.16009e-56	7.9066e-57
CL11089.Contig2_All	0	0.276	5.58111	3.07657e-07	3.55661e-07		CL1206.Contig36_All	3.443	1.49	-1.20635	1.22725e-34	4.63614e-35
CL1109.Contig15_All	0	0.103	6.05143	2.1741e-09	2.11048e-09		CL1206.Contig37_All	1.45	0	-9.12963	8.10383e-53	2.13945e-53
CL1109.Contig16_All	0.12	0.296	1.31873	2.38689e-07	2.72662e-07		CL1206.Contig7_All	0.05	0	-5.47243	8.28334e-07	9.95786e-07
CL1109.Contig21_All	0.306	0.616	1.00813	1.10811e-09	1.0536e-09		CL1206.Contig9_All	0.09	0	-6.03947	2.63211e-09	2.57057e-09
CL1109.Contig22_All	0.27	1.31	2.28855	1.8332e-60	4.30647e-61		CL12061.Contig1_All	1.66	0.503	-1.71881	4.14835e-11	3.59471e-11
CL1109.Contig32_All	0	0.106	5.06396	1.72211e-05	2.40494e-05		CL12069.Contig39_All	5.293	1.876	-1.50367	9.44884e-66	2.05296e-66
CL1109.Contig4_All	0	0.03	4.56053	0.00029581	0.000490492		CL1207.Contig2_All	0.046	0	-4.66035	0.000183992	0.000295157
CL1109.Contig50_All	0.126	0.78	2.6091	3.25993e-07	3.77592e-07		CL1208.Contig11_All	0.596	0.076	-2.9354	7.16038e-14	5.33516e-14
CL1109.Contig6_All	0.193	1.203	2.6107	3.57789e-58	8.70358e-59		CL1208.Contig5_All	0.323	0.116	-1.4891	0.000727338	0.00128373
CL11091.Contig1_All	1.24	5.07	2.03168	1.51612e-108	2.05333e-109		CL12085.Contig1_All	9.283	4.58	-1.01045	3.55422e-91	5.69872e-92
CL11091.Contig3_All	0.336	1.706	2.3432	2.95775e-18	1.81858e-18		CL12087.Contig2_All	0.156	0.016	-3.11251	0.00064812	0.00113434
CL11092.Contig1_All	0.08	0.773	3.24408	5.30136e-05	7.8895e-05		CL12088.Contig2_All	0.766	0.296	-1.3797	6.03531e-07	7.17304e-07
CL11096.Contig1_All	0.253	0.866	1.75104	2.58121e-06	3.27118e-06		CL1209.Contig1_All	0.646	0.183	-1.82141	2.58444e-09	2.52265e-09
CL11097.Contig4_All	0	2.293	8.29591	2.2925e-33	8.93178e-34		CL12097.Contig2_All	0.446	0.13	-1.7677	2.33609e-07	2.66717e-07
CL11097.Contig5_All	0	1.64	7.83081	1.07616e-25	5.12342e-26		CL12097.Contig3_All	0.943	0.226	-2.07056	3.25387e-13	2.50323e-13
CL11097.Contig8_All	0.013	0.183	3.70544	0.000331483	0.000552663		CL12097.Contig4_All	0.726	0.233	-1.65526	4.70126e-09	4.67354e-09
CL11099.Contig2_All	0.353	1.136	1.67553	1.95013e-12	1.56232e-12		CL12098.Contig2_All	0.07	0	-5.71259	9.21175e-08	1.014e-07
CL111.Contig2_All	0.233	0.5	1.10411	0.000525274	0.000905804		CL121.Contig18_All	0.113	0	-6.14667	6.9907e-10	6.56166e-10
CL1110.Contig1_All	0.313	0.746	1.24669	0.00056829	0.000984665		CL121.Contig2_All	0.83	0	-9.02055	9.54517e-50	2.66083e-50
CL1110.Contig2_All	0.92	1.936	1.0766	1.00429e-06	1.21992e-06		CL121.Contig7_All	5.686	1.703	-1.74602	1.57025e-156	1.50346e-157
CL1110.Contig3_All	0	0.35	5.40146	1.44677e-06	1.78496e-06		CL121.Contig8_All	6.006	1.853	-1.69878	4.30393e-83	7.53248e-84
CL11100.Contig2_All	7.106	23.513	1.73547	1.06945e-252	6.35793e-254		CL121.Contig9_All	20.18	1.113	-4.16905	0	0
CL11101.Contig2_All	0.11	1.143	3.31808	2.99913e-05	4.31569e-05		CL1210.Contig12_All	0.426	0.083	-2.31234	1.43903e-08	1.48247e-08
CL11102.Contig1_All	0.073	0.573	2.98952	1.45717e-05	2.01423e-05		CL1210.Contig3_All	0.65	0.15	-2.08317	2.84788e-17	1.82143e-17
CL11102.Contig2_All	0	3.99	7.57494	3.08713e-22	1.64018e-22		CL12110.Contig3_All	0.343	0.173	-1.02207	0.000306012	0.000508129
CL11102.Contig3_All	0	1.006	5.42376	1.20446e-06	1.47466e-06		CL12118.Contig1_All	6.796	3.14	-1.12349	6.51768e-55	1.66372e-55
CL11103.Contig1_All	0.096	0.413	2.08468	1.023e-05	1.39044e-05		CL12118.Contig5_All	1.75	0.583	-1.56991	7.96326e-11	7.01778e-11
CL11103.Contig4_All	0.233	0.58	1.32509	1.30913e-05	1.79822e-05		CL12129.Contig2_All	6.94	3.42	-1.02748	1.06417e-50	2.91208e-51
CL1111.Contig2_All	0.256	0.716	1.4713	0.000148688	0.000235235		CL1213.Contig4_All	0.753	0.26	-1.53995	2.57723e-06	3.26566e-06
CL11110.Contig1_All	0.266	0.716	1.43076	6.75428e-07	8.05706e-07		CL12130.Contig1_All	0.983	0.266	-1.87628	3.46262e-24	1.72748e-24
CL11114.Contig1_All	0.133	0.963	2.83342	5.6257e-05	8.39424e-05		CL12135.Contig1_All	3.933	0	-8.23267	4.0022e-32	1.6052e-32
CL11116.Contig2_All	0.036	0.473	3.73823	2.63095e-06	3.33671e-06		CL12138.Contig3_All	0.62	0.16	-1.9526	8.42267e-10	7.94815e-10
CL11116.Contig3_All	0.076	0.543	2.83857	9.73553e-14	7.30289e-14		CL1214.Contig10_All	2.653	0.95	-1.47335	1.69374e-53	4.42622e-54
CL11116.Contig4_All	0.25	1.293	2.36461	1.50656e-30	6.28597e-31		CL1214.Contig12_All	1.536	0.47	-1.70172	1.46238e-39	4.96881e-40
CL11118.Contig2_All	3.306	8.843	1.42249	1.18497e-124	1.40612e-125		CL1214.Contig2_All	3.573	0.243	-3.86231	4.22001e-200	3.16845e-201
CL11121.Contig1_All	3.283	21.606	2.72242	0	0		CL1214.Contig7_All	1.19	0.25	-2.23641	4.06204e-41	1.33541e-41
CL11121.Contig2_All	2.813	26.523	3.23578	0	0		CL12140.Contig2_All	1.776	0.886	-1.00297	8.86966e-23	4.63532e-23
CL11121.Contig4_All	2.836	13.423	2.24722	1.30672e-269	7.20427e-271		CL12148.Contig1_All	1.653	0.04	-5.34228	4.61424e-11	4.00771e-11
CL11121.Contig5_All	49.163	200.77	2.02892	0	0		CL12148.Contig2_All	2.483	0	-7.34103	1.98297e-19	1.1625e-19
CL11122.Contig4_All	3.31	6.78	1.03471	1.78626e-50	4.90794e-51		CL12148.Contig3_All	0.766	0	-4.42069	0.000570519	0.000988725
CL11124.Contig2_All	0.976	2.043	1.06095	5.63099e-23	2.92563e-23		CL12152.Contig2_All	1.19	0.576	-1.04063	2.7904e-07	3.20753e-07
CL11124.Contig3_All	0.136	0.703	2.35277	5.6298e-10	5.25266e-10		CL1216.Contig12_All	1.856	0.376	-2.29269	4.82547e-66	1.04383e-66
CL11127.Contig2_All	1.216	2.443	1.00552	1.79192e-13	1.36078e-13		CL1216.Contig16_All	1.053	0.473	-1.14795	5.54074e-15	3.91817e-15
CL1113.Contig2_All	0.25	0.776	1.63548	5.9056e-09	5.90912e-09		CL1216.Contig17_All	3.353	1.063	-1.64886	3.52917e-69	7.32096e-70
CL11132.Contig14_All	0.16	1.77	3.45558	9.51165e-06	1.28824e-05		CL1216.Contig23_All	1.11	0.16	-2.79273	5.66348e-41	1.86729e-41
CL11132.Contig2_All	0.63	2.016	1.67422	0.000312314	0.000519198		CL1216.Contig24_All	0.096	0	-4.93459	3.99709e-05	5.84375e-05
CL11132.Contig3_All	0.153	1.053	2.76874	7.05034e-08	7.68569e-08		CL1216.Contig25_All	2.006	0.406	-2.29359	8.3226e-62	1.9185e-62
CL11132.Contig4_All	0.353	1.303	1.87062	7.4667e-07	8.93697e-07		CL1216.Contig28_All	0.39	0.09	-2.09905	5.53971e-12	4.55181e-12
CL11132.Contig6_All	0.33	1.453	2.12127	7.4651e-09	7.53224e-09		CL12164.Contig1_All	1.023	0	-5.81172	3.37614e-08	3.5794e-08
CL11132.Contig7_All	0.53	1.62	1.60135	4.19859e-12	3.42812e-12		CL12164.Contig2_All	2.156	0	-6.21291	2.95184e-10	2.70256e-10
CL11133.Contig4_All	7.183	17.73	1.30332	1.37926e-119	1.70537e-120		CL12165.Contig2_All	0.753	0	-6.2133	2.93668e-10	2.68822e-10
CL11134.Contig3_All	0.9	1.92	1.0955	1.58307e-15	1.09158e-15		CL12168.Contig1_All	7.786	1.526	-2.34867	4.41671e-76	8.41088e-77
CL1114.Contig10_All	0.286	1.57	2.45238	2.42174e-74	4.70547e-75		CL12168.Contig2_All	119.63	12.436	-3.25882	0	0
CL1114.Contig6_All	0.146	0.903	2.61595	7.49511e-15	5.32821e-15		CL12172.Contig1_All	0.91	0	-6.75874	5.80939e-14	4.31192e-14
CL11142.Contig1_All	0.703	2.013	1.52148	2.41928e-18	1.48244e-18		CL12174.Contig3_All	1.756	0.25	-2.83262	4.55088e-40	1.53036e-40
CL11143.Contig1_All	8.43	22.03	1.39488	7.61905e-297	3.79282e-298		CL1218.Contig13_All	0.62	0	-7.30196	5.28351e-19	3.14836e-19
CL11145.Contig1_All	0.143	1.056	2.85413	3.43096e-06	4.41314e-06		CL1218.Contig16_All	0.27	0	-6.83015	1.53673e-14	1.10967e-14
CL11146.Contig2_All	0.516	1.473	1.51101	5.43632e-15	3.84303e-15		CL1218.Contig17_All	2.766	0	-9.86441	9.44041e-79	1.74174e-79
CL11146.Contig3_All	0.473	1.223	1.35604	1.69145e-07	1.90594e-07		CL12182.Contig2_All	7.883	3.313	-1.23378	3.15005e-54	8.12183e-55
CL11149.Contig1_All	4.583	11.083	1.27472	1.13703e-70	2.31259e-71		CL12183.Contig10_All	3.95	0.3	-3.70579	1.72187e-89	2.8055e-90
CL11149.Contig3_All	0.61	1.576	1.3752	1.33779e-25	6.38739e-26		CL12183.Contig1_All	0.586	0.096	-2.56715	3.57345e-09	3.52218e-09
CL11149.Contig4_All	0.27	1.31	2.27989	3.77295e-51	1.02476e-51		CL12183.Contig2_All	0.49	0	-7.33727	2.18049e-19	1.28043e-19
CL11149.Contig5_All	0.75	2.103	1.48241	2.62949e-31	1.07693e-31		CL12183.Contig3_All	1.373	0.273	-2.31395	2.36565e-21	1.2969e-21
CL1115.Contig14_All	0.293	0.72	1.28667	1.12238e-10	9.98661e-11		CL12183.Contig5_All	0.37	0.026	-3.72675	6.67116e-07	7.95544e-07
CL1115.Contig17_All	0	0.17	5.09376	1.41404e-05	1.95131e-05		CL12183.Contig6_All	3.806	1.116	-1.77559	1.7276e-81	3.08579e-82
CL1115.Contig1_All	0.07	0.33	2.2328	3.57857e-11	3.08561e-11		CL12183.Contig7_All	1.723	0.043	-5.27005	1.42606e-78	2.63786e-79
CL1115.Contig2_All	0.063	0.29	2.21228	5.8865e-08	6.3747e-08		CL12183.Contig8_All	0.813	0.1	-3.05704	1.92423e-26	8.956e-27
CL1115.Contig4_All	0	0.163	6.28303	1.08146e-10	9.61313e-11		CL12186.Contig14_All	0.46	0	-7.80307	3.11968e-25	1.50506e-25
CL1115.Contig6_All	0.083	1.076	3.68423	2.53977e-44	7.82678e-45		CL12186.Contig15_All	13.833	6.793	-1.02884	2.56623e-93	4.02486e-94
CL11153.Contig3_All	0.7	1.6	1.19783	1.29369e-07	1.44379e-07		CL12186.Contig18_All	0.106	0	-5.85285	2.18497e-08	2.28214e-08
CL11154.Contig2_All	0.003	0.566	7.13611	1.73497e-09	1.67367e-09		CL1219.Contig16_All	0.623	0	-7.80242	3.18644e-25	1.53778e-25
CL11156.Contig2_All	0.463	1.6	1.77626	2.62358e-10	2.39229e-10		CL1219.Contig18_All	0.096	0	-4.8943	5.08318e-05	7.54272e-05
CL11161.Contig2_All	1.74	5.936	1.7725	1.97219e-79	3.6073e-80		CL1219.Contig6_All	0.25	0.083	-1.59272	2.77983e-05	3.98325e-05
CL11161.Contig3_All	0.64	1.653	1.36819	3.91361e-22	2.08633e-22		CL12197.Contig2_All	5.173	2.163	-1.25653	5.03161e-69	1.0459e-69
CL11163.Contig1_All	0.05	0.22	2.14722	2.72747e-07	3.13187e-07		CL12197.Contig3_All	0.34	0.043	-2.91796	3.49e-15	2.44357e-15
CL11163.Contig2_All	0.993	3.656	1.87669	1.8944e-22	1.00026e-22		CL122.Contig10_All	1.523	0.283	-2.43416	7.09163e-25	3.46112e-25
CL11164.Contig5_All	0.403	1.193	1.56042	1.47436e-08	1.51988e-08		CL122.Contig14_All	0.756	0.046	-4.04854	5.22792e-12	4.29031e-12
CL11165.Contig3_All	0.226	1.2	2.38081	1.09051e-07	1.20976e-07		CL122.Contig16_All	1.283	0.266	-2.27939	6.54536e-20	3.77733e-20
CL11167.Contig23_All	0.55	1.393	1.35017	1.17624e-27	5.30207e-28		CL122.Contig22_All	2.64	1.086	-1.27404	1.6954e-22	8.93254e-23
CL11167.Contig25_All	0.146	0.696	2.22882	7.61374e-19	4.56878e-19		CL122.Contig23_All	1.14	0.39	-1.54199	8.52813e-09	8.64007e-09
CL11167.Contig37_All	0.01	0.176	4.29938	0.000191486	0.000307859		CL122.Contig24_All	0.696	0.153	-2.18361	8.45189e-05	0.000129214
CL11167.Contig7_All	0	0.083	5.06911	1.66471e-05	2.3202e-05		CL122.Contig26_All	0.306	0.046	-2.71422	0.000110135	0.000170976
CL11167.Contig9_All	0.06	0.24	2.07378	8.43191e-07	1.01465e-06		CL122.Contig27_All	1.826	0.16	-3.50412	4.06923e-24	2.03507e-24
CL11176.Contig2_All	0.106	0.486	2.17948	1.87061e-07	2.11897e-07		CL122.Contig3_All	0.95	0.326	-1.53694	8.98317e-11	7.9392e-11
CL1118.Contig6_All	0.133	0.68	2.38072	8.66056e-11	7.64766e-11		CL122.Contig5_All	2.653	0.513	-2.35921	7.32686e-40	2.47202e-40
CL11186.Contig3_All	0.03	0.316	3.34722	6.40331e-09	6.42137e-09		CL122.Contig7_All	3.83	0.663	-2.523	4.55993e-64	1.01538e-64
CL11188.Contig1_All	9.89	58.85	2.58351	0	0		CL122.Contig9_All	3.02	0.733	-2.04633	2.97692e-50	8.22122e-51
CL11188.Contig2_All	0.186	1.323	2.80754	1.1222e-22	5.87984e-23		CL12217.Contig1_All	1.663	0	-8.60302	1.70428e-39	5.79704e-40
CL11188.Contig3_All	0.733	10.023	3.76592	0	0		CL12217.Contig2_All	0.223	0.026	-3.03853	1.00411e-05	1.3629e-05
CL11188.Contig4_All	0.776	2.583	1.74153	1.26575e-55	3.19576e-56		CL12217.Contig4_All	2.32	0	-9.08914	1.17288e-51	3.15952e-52
CL11188.Contig5_All	13.95	70.496	2.33119	0	0		CL12224.Contig1_All	0.986	0.12	-3.02199	1.16015e-41	3.76886e-42
CL1119.Contig10_All	1.593	3.266	1.03921	1.10596e-25	5.26819e-26		CL1223.Contig3_All	0.74	0.31	-1.26336	1.37226e-07	1.53449e-07
CL1119.Contig12_All	0	0.166	5.66006	1.47674e-07	1.655e-07		CL12232.Contig2_All	29.526	13.71	-1.10326	2.43083e-279	1.28672e-280
CL1119.Contig1_All	0.083	0.426	2.38053	5.72936e-11	5.00342e-11		CL12234.Contig2_All	7.103	3.403	-1.0653	1.31648e-85	2.23985e-86
CL1119.Contig2_All	0.343	1.453	2.0828	1.58887e-22	8.3633e-23		CL12238.Contig1_All	4.013	0.9	-2.1491	1.37837e-64	3.04373e-65
CL1119.Contig3_All	0	0.126	5.55074	4.0514e-07	4.72916e-07		CL12238.Contig4_All	12.433	3.77	-1.73131	5.53475e-271	3.03384e-272
CL1119.Contig4_All	0.053	0.796	3.90615	2.7271e-27	1.24074e-27		CL12243.Contig3_All	2.39	1.173	-1.02596	3.19536e-14	2.34165e-14
CL1119.Contig5_All	0.13	1.396	3.40789	7.48792e-43	2.37023e-43		CL12251.Contig2_All	1.006	0.45	-1.15477	7.29181e-09	7.35333e-09
CL1119.Contig6_All	0.18	1.383	2.92203	5.47507e-38	1.92049e-38		CL12251.Contig3_All	4.983	2.453	-1.02468	6.98626e-39	2.40578e-39
CL1119.Contig7_All	0.493	1.743	1.83167	1.20322e-30	5.00919e-31		CL12258.Contig1_All	1.45	0.376	-1.95571	1.1237e-12	8.90286e-13
CL11196.Contig2_All	0.1	1.136	3.51971	5.34819e-06	7.03268e-06		CL12258.Contig2_All	2.383	0.63	-1.91457	3.75202e-34	1.43329e-34
CL112.Contig11_All	0.51	1.85	1.85842	5.15589e-58	1.25696e-58		CL1226.Contig3_All	1.016	0.373	-1.4523	1.76403e-13	1.33919e-13
CL112.Contig16_All	3.13	6.423	1.04243	7.17311e-72	1.43422e-72		CL1226.Contig5_All	9.426	4	-1.23752	8.41588e-100	1.23366e-100
CL112.Contig2_All	3.28	7.396	1.17404	8.42013e-106	1.16624e-106		CL1226.Contig7_All	3.753	0.806	-2.19878	4.00155e-79	7.3457e-80
CL1120.Contig11_All	0.833	5.22	2.63321	1.18431e-97	1.77276e-98		CL1226.Contig8_All	2.523	0.493	-2.34497	3.66335e-52	9.78109e-53
CL1120.Contig7_All	2.483	5.65	1.18628	2.24392e-52	5.96328e-53		CL1228.Contig17_All	9.07	4.026	-1.16732	6.57137e-274	3.55679e-275
CL1120.Contig8_All	0.886	4.266	2.27037	7.50204e-79	1.38273e-79		CL1229.Contig2_All	0.336	0	-5.5858	3.05226e-07	3.52625e-07
CL11204.Contig2_All	3.056	9.59	1.6531	1.77855e-56	4.4311e-57		CL1229.Contig4_All	0.736	0.086	-3.09591	6.94343e-13	5.43693e-13
CL11204.Contig4_All	0.453	0.96	1.08128	9.91459e-06	1.34513e-05		CL12291.Contig2_All	7.56	2.353	-1.68312	3.50951e-29	1.51601e-29
CL11208.Contig2_All	0.353	1.333	1.91898	1.42646e-10	1.27807e-10		CL12291.Contig4_All	11.386	3.333	-1.77517	1.13626e-117	1.42959e-118
CL1121.Contig1_All	0.603	1.763	1.54661	5.41413e-35	2.02778e-35		CL12294.Contig1_All	0.756	0	-4.81121	8.21193e-05	0.000125232
CL1121.Contig6_All	0.236	0.69	1.55371	8.84002e-24	4.46878e-24		CL1230.Contig5_All	3.126	0.203	-3.94243	3.33839e-206	2.4225e-207
CL11212.Contig2_All	0.853	2.06	1.27297	3.12745e-10	2.86799e-10		CL12317.Contig3_All	1.643	0.64	-1.34535	1.4256e-15	9.81194e-16
CL11213.Contig2_All	0.93	2.326	1.3341	2.54414e-13	1.94712e-13		CL1232.Contig12_All	0.103	0.046	-1.16945	0.000778167	0.00137794
CL11221.Contig2_All	0.436	1.023	1.22513	0.000154456	0.000245341		CL1232.Contig13_All	0.23	0.08	-1.49274	6.61157e-09	6.6374e-09
CL11225.Contig2_All	0.353	0.936	1.40344	1.18672e-06	1.45203e-06		CL1232.Contig14_All	0.02	0	-4.29073	0.00098273	0.00177384
CL11236.Contig1_All	1.463	2.946	1.00886	2.97892e-36	1.08367e-36		CL1232.Contig19_All	0.333	0	-8.01015	2.35725e-28	1.04218e-28
CL11236.Contig2_All	2.36	5.263	1.14984	2.35695e-45	7.11352e-46		CL1232.Contig20_All	0.026	0	-4.40028	0.0006227	0.00108717
CL11238.Contig2_All	0.21	0.876	2.05504	0.0002585	0.000423544		CL1232.Contig7_All	0.51	0.206	-1.29016	9.95681e-16	6.80493e-16
CL1124.Contig10_All	0.613	3.97	2.68864	7.39708e-49	2.09102e-49		CL1232.Contig8_All	3.496	1.573	-1.14618	5.235e-81	9.39498e-82
CL1124.Contig1_All	2.323	35.736	3.94189	0	0		CL1233.Contig11_All	0.07	0	-4.53866	0.000334327	0.000557582
CL1124.Contig2_All	0.203	2.256	3.45547	2.75002e-73	5.41108e-74		CL1233.Contig8_All	0.103	0	-5.05087	1.92227e-05	2.69918e-05
CL1124.Contig3_All	0.07	0.486	2.75673	4.57396e-11	3.972e-11		CL12337.Contig1_All	1.843	0.313	-2.53435	2.21606e-39	7.55721e-40
CL1124.Contig5_All	0.103	0.98	3.23842	9.57064e-26	4.5483e-26		CL12341.Contig1_All	4.116	1.293	-1.65638	2.6283e-95	4.04005e-96
CL1124.Contig6_All	0.076	0.31	2.04844	2.05253e-06	2.57508e-06		CL12345.Contig13_All	0.286	0.113	-1.31621	0.000101635	0.000157171
CL1124.Contig7_All	0.03	0.306	3.34652	3.23564e-10	2.96925e-10		CL12345.Contig7_All	2.193	0.586	-1.9037	1.62032e-46	4.77913e-47
CL1124.Contig8_All	0.14	2.036	3.85538	1.55157e-70	3.16353e-71		CL12345.Contig8_All	0.27	0.113	-1.26175	2.00236e-07	2.27293e-07
CL1124.Contig9_All	0.103	0.67	2.71272	9.36052e-12	7.78788e-12		CL1235.Contig11_All	3.246	1.553	-1.05884	3.65465e-21	2.01857e-21
CL11240.Contig2_All	15.776	56.816	1.84636	0	0		CL1235.Contig4_All	1.22	0.596	-1.01965	2.01336e-07	2.28585e-07
CL11241.Contig10_All	0	0.813	8.38829	3.92681e-35	1.46428e-35		CL1235.Contig7_All	12.496	4.483	-1.47724	1.95498e-248	1.18193e-249
CL11241.Contig5_All	0.053	0.203	1.93445	1.88635e-06	2.35654e-06		CL12357.Contig2_All	1.74	0.793	-1.12127	2.99066e-06	3.81907e-06
CL11243.Contig2_All	1.05	2.303	1.13267	3.08231e-31	1.26426e-31		CL12357.Contig3_All	343.663	147.58	-1.21724	0	0
CL11245.Contig2_All	0.183	2.09	3.53214	8.43513e-44	2.62648e-44		CL12361.Contig2_All	1.123	0.463	-1.28262	7.9961e-09	8.0858e-09
CL11245.Contig3_All	1.66	4.526	1.44871	1.8519e-95	2.84367e-96		CL12366.Contig1_All	0.583	0	-6.13766	7.84449e-10	7.38404e-10
CL11248.Contig1_All	2.52	5.456	1.11623	7.14791e-23	3.72663e-23		CL12367.Contig1_All	1.226	0.316	-1.96321	3.47465e-05	5.04073e-05
CL11248.Contig3_All	0	0.116	4.35932	0.000731404	0.00129122		CL12369.Contig1_All	4.436	0.04	-6.78317	1.58588e-222	1.07264e-223
CL11249.Contig1_All	2.69	17.78	2.73621	0	0		CL12378.Contig1_All	0.59	0.286	-1.03906	5.41745e-09	5.4079e-09
CL11249.Contig2_All	0.43	2.203	2.37794	3.47195e-30	1.46198e-30		CL12378.Contig5_All	0.263	0	-6.48702	5.71768e-12	4.70178e-12
CL11249.Contig3_All	3.4	25.07	2.89651	0	0		CL1238.Contig1_All	0.17	0	-5.09131	1.46958e-05	2.0366e-05
CL11252.Contig2_All	11.33	24.296	1.10087	1.55155e-145	1.59612e-146		CL12389.Contig2_All	0.536	0.106	-2.32578	1.52333e-08	1.57206e-08
CL11253.Contig6_All	1.386	2.943	1.09191	1.43031e-32	5.67415e-33		CL12395.Contig4_All	2.273	1.033	-1.1322	1.48861e-09	1.42896e-09
CL11253.Contig8_All	0.186	0.556	1.5525	1.98785e-07	2.25588e-07		CL12395.Contig5_All	1.05	0.323	-1.69757	3.33242e-07	3.86359e-07
CL11256.Contig1_All	0.756	1.736	1.1864	7.43662e-18	4.64967e-18		CL124.Contig3_All	0.743	0	-7.46328	7.98642e-21	4.46192e-21
CL11259.Contig1_All	0.35	1.153	1.71862	0.00020469	0.000330433		CL12401.Contig3_All	0.1	0	-4.90109	4.88061e-05	7.22817e-05
CL11259.Contig2_All	0.12	0.926	2.95035	1.14336e-06	1.39679e-06		CL12405.Contig1_All	3.75	0.263	-3.79601	1.25639e-43	3.92238e-44
CL1126.Contig24_All	0	0.133	5.72896	7.53777e-08	8.2408e-08		CL12405.Contig2_All	2.193	0.966	-1.18568	6.46022e-09	6.48067e-09
CL1126.Contig9_All	0.03	0.166	2.54276	5.51751e-05	8.22638e-05		CL12409.Contig1_All	1.31	0	-6.5734	1.4363e-12	1.14343e-12
CL11260.Contig1_All	0.13	0.563	2.07148	0.00042217	0.000715504		CL12409.Contig2_All	1.41	0	-7.14361	2.2642e-17	1.44266e-17
CL11260.Contig2_All	0.33	1.313	1.99012	1.43217e-05	1.97791e-05		CL12413.Contig1_All	97.553	44.376	-1.13598	3.30069e-292	1.66759e-293
CL11265.Contig1_All	0.22	0.89	1.99305	2.18146e-07	2.48485e-07		CL12417.Contig15_All	0.096	0.02	-2.13194	0.000353118	0.000591549
CL11265.Contig2_All	0.263	1.513	2.5322	1.18061e-09	1.12429e-09		CL12417.Contig17_All	3.28	1.283	-1.3406	3.02164e-09	2.96484e-09
CL11265.Contig3_All	0.49	2.336	2.24408	1.79135e-08	1.85649e-08		CL1242.Contig1_All	15.356	2.73	-2.48275	0	0
CL11266.Contig1_All	0.636	1.306	1.03332	4.51654e-05	6.64075e-05		CL1242.Contig2_All	4.22	1.58	-1.41305	2.0039e-63	4.50732e-64
CL11266.Contig3_All	0.483	1.066	1.14566	0.000326807	0.000544546		CL1242.Contig5_All	23.813	5.72	-2.05592	0	0
CL11267.Contig1_All	1.383	3.32	1.26428	2.36004e-18	1.44558e-18		CL12425.Contig1_All	0.603	0	-6.88356	5.48379e-15	3.87731e-15
CL11268.Contig2_All	0	0.17	5.479	7.5886e-07	9.08628e-07		CL12425.Contig2_All	1.356	0	-8.0052	2.82558e-28	1.25201e-28
CL11269.Contig1_All	0.413	1.26	1.58111	0.000251485	0.000410866		CL1243.Contig2_All	0.07	0	-4.79358	9.06014e-05	0.000138998
CL11269.Contig2_All	0.036	1.026	4.81224	5.12461e-08	5.51636e-08		CL1243.Contig6_All	0.036	0	-4.30251	0.000936683	0.00168556
CL1127.Contig2_All	0	0.146	5.396	1.51249e-06	1.86966e-06		CL12433.Contig11_All	0.36	0.126	-1.51308	7.61497e-08	8.32863e-08
CL1127.Contig3_All	0.206	0.566	1.46443	7.12422e-08	7.77113e-08		CL12433.Contig19_All	0.293	0.096	-1.57276	1.96171e-06	2.45686e-06
CL11272.Contig4_All	0.39	1.58	2.02218	9.6472e-50	2.68978e-50		CL12433.Contig20_All	0.266	0	-7.0291	2.80297e-16	1.87261e-16
CL11272.Contig6_All	1.696	5.136	1.59938	1.95853e-58	4.74305e-59		CL12433.Contig22_All	0.626	0.22	-1.50915	4.16403e-11	3.60874e-11
CL11274.Contig1_All	0.07	0.24	1.77104	0.000125395	0.000196002		CL12433.Contig25_All	0.336	0	-7.29239	6.69086e-19	4.00506e-19
CL11276.Contig1_All	0.443	4.316	3.29216	1.02052e-104	1.42673e-105		CL12433.Contig29_All	0.056	0	-4.36562	0.00072206	0.00127392
CL11277.Contig2_All	0.06	1.98	4.97236	1.72353e-63	3.87121e-64		CL12433.Contig31_All	0.073	0	-4.98844	2.8676e-05	4.11395e-05
CL11277.Contig3_All	0.066	4.846	6.21993	1.00899e-130	1.1409e-131		CL12433.Contig34_All	0.246	0	-6.74989	6.82675e-14	5.08205e-14
CL1128.Contig28_All	0	0.073	4.87193	5.6807e-05	8.48082e-05		CL12433.Contig3_All	0.073	0	-5.05348	1.88917e-05	2.651e-05
CL1128.Contig35_All	0.056	0.45	3.03313	1.54279e-21	8.40237e-22		CL12433.Contig41_All	0.25	0	-6.43347	1.30082e-11	1.09161e-11
CL1128.Contig36_All	0.283	0.85	1.58431	2.90314e-17	1.85885e-17		CL12433.Contig42_All	0.403	0.073	-2.40225	6.14351e-11	5.37437e-11
CL1128.Contig39_All	0.916	1.9	1.04779	3.43503e-17	2.20532e-17		CL12433.Contig9_All	0.723	0	-8.08045	1.70053e-29	7.28363e-30
CL1128.Contig43_All	0	0.176	6.48286	5.7249e-12	4.70801e-12		CL12437.Contig2_All	1.713	0.4	-2.11021	1.00606e-87	1.67012e-88
CL1128.Contig45_All	0	0.466	7.63856	4.71766e-23	2.44573e-23		CL1244.Contig18_All	0.073	0	-5.25557	4.62769e-06	6.03118e-06
CL1128.Contig9_All	0.076	1.21	3.97358	7.85226e-57	1.94509e-57		CL1244.Contig20_All	0.046	0	-4.71314	0.000140369	0.000220616
CL11284.Contig5_All	0.223	0.466	1.05701	1.47355e-08	1.51897e-08		CL1244.Contig24_All	0.543	0	-6.75446	6.28119e-14	4.66943e-14
CL1129.Contig11_All	0.426	0.916	1.09999	6.45589e-13	5.04235e-13		CL1244.Contig25_All	0.1	0	-4.64308	0.000200888	0.000323977
CL1129.Contig1_All	0	1.286	9.18093	1.82298e-54	4.68767e-55		CL1244.Contig6_All	0.146	0	-5.91889	1.06135e-08	1.08259e-08
CL1129.Contig5_All	1.393	3.2	1.20651	1.8068e-58	4.3713e-59		CL12440.Contig1_All	3.763	0.356	-3.39675	3.23818e-103	4.59318e-104
CL1129.Contig6_All	1.676	3.893	1.21786	3.95088e-37	1.41055e-37		CL12440.Contig2_All	6.243	1.42	-2.12499	4.24436e-106	5.86297e-107
CL11291.Contig1_All	6.37	28.013	2.13597	2.55652e-304	1.24285e-305		CL12440.Contig3_All	41.023	13.99	-1.54532	0	0
CL11291.Contig4_All	0.263	0.656	1.33356	5.71008e-07	6.77151e-07		CL12446.Contig1_All	0.526	0	-6.9289	2.23192e-15	1.54864e-15
CL11292.Contig3_All	0.566	1.183	1.05535	3.42473e-08	3.63654e-08		CL1246.Contig3_All	0.38	0.13	-1.57122	1.29126e-10	1.15337e-10
CL11293.Contig1_All	0.013	0.196	3.99615	2.57964e-05	3.67384e-05		CL1246.Contig5_All	0.783	0.033	-4.50744	3.25521e-59	7.78755e-60
CL11293.Contig2_All	0	0.073	4.34523	0.000776968	0.0013757		CL1246.Contig6_All	1.183	0	-9.78298	2.28118e-75	4.37495e-76
CL11297.Contig1_All	21.48	55.756	1.37618	0	0		CL12466.Contig1_All	0.86	0	-5.52741	5.14309e-07	6.0716e-07
CL11297.Contig2_All	7.923	15.91	1.00757	8.17384e-167	7.36274e-168		CL12466.Contig2_All	2.283	0	-7.75874	1.30971e-24	6.44245e-25
CL11297.Contig3_All	0.003	0.136	5.94576	1.9374e-10	1.75141e-10		CL12477.Contig1_All	0.566	0.19	-1.56767	1.14686e-07	1.27422e-07
CL11297.Contig4_All	0	0.363	7.3972	4.14968e-20	2.38038e-20		CL12482.Contig3_All	7.256	3.363	-1.11066	6.10507e-52	1.63668e-52
CL11297.Contig5_All	0.23	2.266	3.28965	6.7252e-38	2.36416e-38		CL12485.Contig3_All	2.09	0.153	-3.77561	5.14891e-26	2.42744e-26
CL11299.Contig1_All	1.383	12.053	3.11626	4.54918e-278	2.42009e-279		CL1249.Contig3_All	1.53	0.323	-2.24699	5.75612e-62	1.32307e-62
CL11299.Contig2_All	0.233	1.3	2.47065	1.00675e-29	4.28328e-30		CL12497.Contig2_All	4.206	1.873	-1.16226	2.26387e-53	5.92754e-54
CL113.Contig1_All	0.563	1.916	1.76168	5.55787e-18	3.45586e-18		CL12499.Contig11_All	0.35	0.14	-1.32805	5.95661e-05	8.91783e-05
CL1130.Contig6_All	0.336	1.003	1.58111	1.86052e-05	2.60948e-05		CL12499.Contig2_All	0.076	0	-4.69539	0.000153405	0.000243563
CL11301.Contig1_All	0.19	1.526	3.02315	1.7385e-25	8.32919e-26		CL125.Contig10_All	2.18	1.09	-1.00486	5.27835e-24	2.64872e-24
CL11301.Contig2_All	0.463	2.006	2.11753	1.09008e-23	5.52846e-24		CL125.Contig11_All	0.276	0	-7.04628	1.94049e-16	1.28812e-16
CL11304.Contig1_All	0.093	1.23	3.67609	7.50736e-20	4.34027e-20		CL125.Contig2_All	0.766	0.143	-2.43384	6.21835e-17	4.03886e-17
CL11304.Contig2_All	0.18	1.123	2.65032	1.2117e-09	1.15483e-09		CL125.Contig3_All	1.156	0.336	-1.77788	3.90654e-51	1.06136e-51
CL11309.Contig1_All	0.516	2.166	2.04752	5.92593e-07	7.03722e-07		CL125.Contig4_All	3.063	0	-10.3036	1.25774e-99	1.84801e-100
CL11309.Contig2_All	1.426	4.44	1.63116	1.71958e-16	1.13884e-16		CL125.Contig5_All	3.933	0	-10.2941	3.96395e-99	5.84949e-100
CL1131.Contig12_All	0.266	0.556	1.05658	0.000553048	0.000956497		CL125.Contig6_All	3.86	0	-10.0056	5.86096e-85	1.00463e-85
CL1131.Contig15_All	0.286	0.593	1.03188	0.000124887	0.000195182		CL125.Contig8_All	87.326	6.106	-3.847	0	0
CL1131.Contig27_All	0	0.306	6.3188	6.55167e-11	5.74463e-11		CL12503.Contig1_All	27.056	7.296	-1.88601	1.72331e-153	1.68014e-154
CL1131.Contig3_All	0.18	0.473	1.38875	8.44882e-05	0.000129162		CL12503.Contig2_All	3.613	1.053	-1.77729	8.21541e-19	4.93614e-19
CL11310.Contig2_All	0.03	0.336	3.4062	0.000117747	0.00018338		CL12522.Contig2_All	0.196	0	-6.46459	8.09952e-12	6.71149e-12
CL11315.Contig18_All	0	0.143	6.89387	4.12568e-15	2.89793e-15		CL12527.Contig1_All	27.87	9.67	-1.52953	0	0
CL11315.Contig29_All	0.02	0.13	2.78839	3.95521e-05	5.78031e-05		CL12527.Contig2_All	4.403	1.463	-1.59555	6.3167e-93	9.94727e-94
CL11315.Contig30_All	0.16	0.99	2.62284	1.75192e-46	5.17192e-47		CL12531.Contig1_All	0.543	0	-5.81275	3.33925e-08	3.53975e-08
CL11316.Contig2_All	0.763	3.016	1.98072	7.44977e-46	2.22454e-46		CL12531.Contig2_All	0.5	0	-5.39411	1.58167e-06	1.96075e-06
CL11316.Contig3_All	1.86	6.68	1.8476	4.64039e-88	7.66892e-89		CL12534.Contig2_All	1.826	0.11	-4.05183	6.91743e-22	3.71991e-22
CL11319.Contig6_All	0.133	0.4	1.56048	6.48181e-08	7.04206e-08		CL12535.Contig1_All	1.14	0.216	-2.40755	6.16944e-55	1.57417e-55
CL1132.Contig12_All	0.026	0.246	3.26376	5.66201e-11	4.9425e-11		CL12535.Contig42_All	1.813	0.363	-2.31369	1.69934e-47	4.9244e-48
CL1132.Contig13_All	0.053	0.226	2.06666	1.02194e-06	1.24293e-06		CL12535.Contig45_All	0.566	0.263	-1.10926	3.22131e-08	3.40979e-08
CL11322.Contig1_All	0.266	1.016	1.93475	0.000658003	0.00115339		CL12535.Contig52_All	0.523	0	-8.57704	6.27516e-39	2.15924e-39
CL11323.Contig2_All	0	0.503	7.98858	4.40428e-28	1.96087e-28		CL12535.Contig53_All	0.16	0.076	-1.03277	0.000654895	0.00114678
CL11324.Contig4_All	1.463	4.27	1.55877	2.09664e-32	8.35146e-33		CL12539.Contig2_All	0.753	0	-8.38236	6.29359e-35	2.35967e-35
CL11326.Contig2_All	0.076	0.936	3.60614	2.35732e-06	2.97588e-06		CL1254.Contig1_All	1.81	0.533	-1.76129	1.579e-38	5.47967e-39
CL11326.Contig3_All	0.226	1.553	2.77483	6.1162e-59	1.46855e-59		CL1254.Contig2_All	2.963	0.816	-1.85977	1.8754e-73	3.68219e-74
CL11326.Contig4_All	0.03	0.936	5.01184	4.70196e-09	4.67436e-09		CL1254.Contig5_All	1.723	0.776	-1.14093	2.92393e-16	1.95442e-16
CL11327.Contig2_All	0.113	0.536	2.23139	5.02284e-12	4.11775e-12		CL12546.Contig1_All	8.1	2.68	-1.59511	3.4131e-114	4.42444e-115
CL1133.Contig10_All	0.056	0.333	2.57801	3.52567e-08	3.74727e-08		CL1255.Contig2_All	0.213	0	-5.71149	9.31222e-08	1.02548e-07
CL1133.Contig11_All	0.706	1.593	1.17441	2.56293e-12	2.06674e-12		CL12550.Contig2_All	3.25	0.5	-2.69397	3.33173e-87	5.57148e-88
CL1133.Contig13_All	0.063	0.316	2.30589	1.12017e-09	1.0654e-09		CL12571.Contig1_All	21.986	8.01	-1.46696	1.59269e-56	3.96427e-57
CL1133.Contig14_All	0.043	1.04	4.57596	7.68922e-59	1.84991e-59		CL12573.Contig5_All	12.326	5.716	-1.10785	4.15906e-85	7.12027e-86
CL1133.Contig16_All	1.006	2.333	1.21065	3.77141e-24	1.88363e-24		CL12577.Contig11_All	0.113	0	-7.5731	3.69388e-22	1.96792e-22
CL1133.Contig18_All	0.22	0.866	1.97284	3.83158e-13	2.95741e-13		CL12577.Contig4_All	0.343	0.053	-2.64317	4.14201e-44	1.28203e-44
CL1133.Contig19_All	0.316	0.946	1.57098	1.55462e-09	1.49455e-09		CL12577.Contig9_All	1.213	0.536	-1.16795	4.9844e-48	1.43026e-48
CL1133.Contig1_All	0.263	0.693	1.42719	8.22271e-07	9.87735e-07		CL12581.Contig2_All	0.426	0.163	-1.40094	5.19983e-05	7.72599e-05
CL1133.Contig2_All	0	1.003	6.87536	5.93274e-15	4.19994e-15		CL12588.Contig1_All	14.65	2.913	-2.32442	1.27293e-147	1.29028e-148
CL1133.Contig4_All	0.193	0.823	2.08759	5.06744e-27	2.3219e-27		CL12588.Contig2_All	2.266	0.206	-3.46581	2.04458e-57	5.0224e-58
CL1133.Contig6_All	0.11	0.473	2.12002	3.22975e-09	3.17425e-09		CL12588.Contig3_All	4.926	1.483	-1.72569	1.14215e-64	2.51816e-65
CL1133.Contig8_All	0.173	0.62	1.82999	4.97722e-15	3.50992e-15		CL12588.Contig4_All	5.51	2.21	-1.31736	1.57398e-53	4.10992e-54
CL1133.Contig9_All	0.033	0.41	3.59923	2.64039e-12	2.13117e-12		CL1259.Contig2_All	3.63	1.796	-1.01507	1.75578e-14	1.2712e-14
CL11330.Contig1_All	0.173	1.07	2.63113	2.18726e-12	1.7568e-12		CL1259.Contig5_All	1.243	0.316	-1.96777	1.536e-14	1.10906e-14
CL11330.Contig3_All	0.05	4.873	6.67002	8.9188e-75	1.72537e-75		CL126.Contig13_All	0.713	0.346	-1.06018	1.58784e-15	1.095e-15
CL11330.Contig4_All	0	0.373	5.7553	5.79414e-08	6.2647e-08		CL126.Contig18_All	0.083	0	-6.45242	9.75442e-12	8.12594e-12
CL11330.Contig5_All	0	1.716	7.85748	4.39712e-26	2.0666e-26		CL12605.Contig1_All	4.846	1.756	-1.45877	1.1064e-106	1.5213e-107
CL11330.Contig6_All	0	0.293	5.42174	1.22492e-06	1.50045e-06		CL1261.Contig1_All	0.196	0	-6.03065	2.92315e-09	2.86564e-09
CL11338.Contig1_All	0.853	2.543	1.56861	7.86143e-15	5.59362e-15		CL12618.Contig1_All	1.046	0	-6.87569	6.39726e-15	4.53539e-15
CL1134.Contig11_All	0.75	1.816	1.2836	8.05765e-33	3.18032e-33		CL12618.Contig2_All	0.566	0	-5.93175	9.19025e-09	9.33182e-09
CL1134.Contig13_All	0.333	0.723	1.09813	2.0452e-10	1.85163e-10		CL12619.Contig1_All	18.02	5.93	-1.60777	1.14927e-279	6.07739e-281
CL11340.Contig2_All	0.953	1.91	1.00702	1.90482e-26	8.86412e-27		CL1262.Contig15_All	0.35	0	-7.95269	1.87985e-27	8.52081e-28
CL11341.Contig1_All	0.183	0.743	2.03742	2.95687e-33	1.15508e-33		CL1262.Contig17_All	1.56	0.31	-2.3403	1.29284e-64	2.85349e-65
CL11341.Contig2_All	0.653	2.033	1.63343	2.21898e-66	4.77474e-67		CL1262.Contig21_All	1.446	0.373	-1.97203	7.0964e-50	1.97426e-50
CL11344.Contig1_All	0.656	1.626	1.30638	8.5493e-12	7.098e-12		CL1262.Contig22_All	3.97	1.216	-1.68691	8.56281e-105	1.19599e-105
CL11348.Contig1_All	6.363	44.646	2.8123	0	0		CL1262.Contig25_All	2.08	0.376	-2.48472	1.01055e-71	2.02348e-72
CL11348.Contig2_All	0.213	0.766	1.86131	6.60843e-06	8.77441e-06		CL1262.Contig7_All	0.066	0	-5.48734	7.29499e-07	8.7214e-07
CL11349.Contig2_All	0	0.473	7.36317	1.00691e-19	5.84741e-20		CL1263.Contig10_All	4.223	1.826	-1.20866	6.34835e-70	1.3043e-70
CL11349.Contig3_All	0.26	1.34	2.36869	4.37234e-39	1.49928e-39		CL1263.Contig15_All	61.91	27.88	-1.14998	0	0
CL11349.Contig5_All	0.203	0.46	1.17158	5.79924e-05	8.66854e-05		CL1263.Contig2_All	0.056	0	-5.02355	2.29683e-05	3.25208e-05
CL1135.Contig2_All	1.113	12.033	3.43968	0	0		CL1264.Contig1_All	8.263	3.463	-1.25729	7.8002e-113	1.02313e-113
CL1135.Contig3_All	1.486	4.426	1.5739	2.16106e-117	2.72698e-118		CL1264.Contig8_All	4.676	1.806	-1.37364	3.85403e-82	6.82473e-83
CL11350.Contig2_All	1.473	4.09	1.46626	3.26142e-45	9.87353e-46		CL1265.Contig5_All	0.316	0.1	-1.62355	1.01036e-06	1.22784e-06
CL11350.Contig3_All	0.84	2.066	1.2991	1.05112e-20	5.89535e-21		CL12653.Contig2_All	0.896	0.4	-1.16403	1.96516e-23	1.00555e-23
CL11350.Contig4_All	0.653	2.186	1.7445	6.634e-58	1.61924e-58		CL1266.Contig5_All	3.206	0.206	-3.98037	6.82032e-75	1.31562e-75
CL11351.Contig2_All	0.523	2.14	2.03362	6.65246e-10	6.23625e-10		CL12675.Contig2_All	0.263	0.033	-2.90983	0.00037286	0.000626983
CL11356.Contig1_All	110.79	298.826	1.43444	0	0		CL12675.Contig3_All	1.463	0.55	-1.40363	5.76223e-21	3.20677e-21
CL11358.Contig1_All	5.203	63.49	3.60876	0	0		CL12686.Contig3_All	4.71	2.31	-1.01901	9.93471e-10	9.41922e-10
CL11358.Contig2_All	0.066	3.04	5.472	2.99325e-43	9.40744e-44		CL12688.Contig1_All	0.646	0	-6.70734	1.46499e-13	1.10797e-13
CL11359.Contig1_All	41.683	149.143	1.83777	0	0		CL12688.Contig2_All	0.976	0	-7.26857	1.19765e-18	7.25274e-19
CL1136.Contig14_All	0.023	0.166	2.82666	3.15617e-06	4.0423e-06		CL12689.Contig1_All	31.173	14.87	-1.06995	2.65158e-203	1.95432e-204
CL1136.Contig21_All	2.48	5.5	1.14387	2.32162e-53	6.0806e-54		CL1269.Contig1_All	0.546	0.25	-1.10354	0.00050807	0.000875021
CL11360.Contig4_All	3.443	11.503	1.73768	6.18698e-275	3.33071e-276		CL1269.Contig7_All	0.17	0	-5.96037	6.64934e-09	6.67708e-09
CL11363.Contig1_All	0.946	1.94	1.04147	0.000640971	0.00112121		CL1269.Contig8_All	1.23	0.443	-1.44401	5.48405e-23	2.84841e-23
CL11366.Contig2_All	0.196	1.06	2.43906	2.41515e-09	2.35292e-09		CL1269.Contig9_All	0.12	0.003	-5.86561	6.67947e-08	7.26512e-08
CL1137.Contig10_All	0.41	0.993	1.27453	5.9422e-16	4.02889e-16		CL12691.Contig10_All	4.236	2.006	-1.08151	2.22188e-22	1.17523e-22
CL1137.Contig13_All	0	0.113	6.10216	1.16704e-09	1.11091e-09		CL12691.Contig15_All	0.11	0	-5.65232	1.64883e-07	1.85525e-07
CL1137.Contig3_All	1.12	2.636	1.23041	4.97942e-40	1.67539e-40		CL12691.Contig18_All	0.353	0.11	-1.69228	2.48063e-07	2.83805e-07
CL11374.Contig3_All	0.18	0.99	2.45376	1.10962e-11	9.27341e-12		CL12691.Contig23_All	0.7	0.343	-1.03212	6.60979e-05	9.95578e-05
CL1138.Contig10_All	0	0.073	5.92878	9.09483e-09	9.23132e-09		CL12691.Contig29_All	0.313	0	-6.54115	2.42736e-12	1.95453e-12
CL1138.Contig15_All	0.016	0.683	5.28203	1.13743e-64	2.50746e-65		CL12691.Contig38_All	0.2	0.076	-1.39757	0.000225091	0.000365346
CL1138.Contig20_All	0.253	1.633	2.69842	1.61531e-31	6.58524e-32		CL12691.Contig41_All	0.52	0.043	-3.53393	1.60939e-21	8.77229e-22
CL1138.Contig45_All	0	0.05	5.11135	1.25569e-05	1.72178e-05		CL12691.Contig42_All	0.183	0	-4.8904	5.20125e-05	7.72865e-05
CL1138.Contig49_All	0.086	0.373	2.15278	1.40776e-13	1.06398e-13		CL12691.Contig47_All	13.65	6.233	-1.1287	2.32601e-114	3.01154e-115
CL1138.Contig5_All	0.48	1.346	1.48284	7.33671e-19	4.39943e-19		CL12691.Contig53_All	0.446	0.03	-3.96144	5.04744e-17	3.26537e-17
CL11380.Contig1_All	1.23	5.433	2.14173	1.14826e-141	1.20985e-142		CL12691.Contig6_All	0.383	0	-7.18575	8.59401e-18	5.38583e-18
CL11380.Contig3_All	4.166	9.976	1.25826	1.04569e-58	2.52019e-59		CL12694.Contig1_All	2.176	0.933	-1.21647	9.76898e-07	1.1852e-06
CL11383.Contig1_All	0.64	1.626	1.33476	1.08894e-14	7.79863e-15		CL127.Contig3_All	0.296	0	-5.76141	5.66345e-08	6.11815e-08
CL11384.Contig2_All	0.61	1.57	1.35894	1.05176e-18	6.35114e-19		CL12702.Contig1_All	9.123	1.856	-2.29804	8.31946e-83	1.46153e-83
CL11384.Contig3_All	1.963	5.883	1.5856	2.32759e-51	6.29787e-52		CL12702.Contig2_All	1.883	0.58	-1.69079	1.10428e-20	6.19816e-21
CL11384.Contig4_All	1.883	5.11	1.43792	7.70286e-22	4.15085e-22		CL12706.Contig1_All	1.51	0.343	-2.13216	3.95835e-18	2.4466e-18
CL11384.Contig5_All	0.293	0.62	1.09607	4.71768e-05	6.96862e-05		CL12706.Contig2_All	2.556	0.75	-1.76307	9.87817e-25	4.84074e-25
CL11384.Contig8_All	9.233	24.556	1.41097	2.81844e-263	1.59494e-264		CL12709.Contig1_All	1.453	0.676	-1.09952	5.76003e-05	8.60735e-05
CL11385.Contig2_All	0.806	1.923	1.24779	1.52516e-17	9.65065e-18		CL1271.Contig7_All	4.286	1.41	-1.61135	1.57882e-20	8.92022e-21
CL11387.Contig2_All	0.876	2.37	1.44061	1.00107e-13	7.51249e-14		CL12713.Contig1_All	150.943	67.443	-1.14789	0	0
CL11387.Contig3_All	0.136	1.05	2.94568	0.00039395	0.000664127		CL12713.Contig2_All	223.266	74.84	-1.58016	0	0
CL1139.Contig2_All	0.076	0.593	2.96163	8.68174e-11	7.66706e-11		CL12728.Contig1_All	4.093	1.833	-1.15322	1.83245e-18	1.11761e-18
CL11390.Contig6_All	0.1	0.523	2.40459	1.23142e-10	1.09859e-10		CL1274.Contig10_All	1.163	0.293	-1.97191	1.74983e-35	6.47491e-36
CL11391.Contig1_All	0.463	1.833	1.9719	1.2156e-07	1.35335e-07		CL1274.Contig12_All	4.87	1.653	-1.55874	8.70816e-71	1.76883e-71
CL11393.Contig1_All	17.043	36.18	1.0846	8.71691e-125	1.03299e-125		CL1274.Contig1_All	1.753	0.06	-4.86126	6.8306e-42	2.20813e-42
CL11393.Contig3_All	1.52	4.106	1.44026	6.74774e-36	2.47292e-36		CL12741.Contig11_All	1.616	0.563	-1.50806	8.47159e-19	5.09321e-19
CL11396.Contig2_All	1.343	3.8	1.50004	5.28856e-13	4.11281e-13		CL12741.Contig7_All	2.94	1.046	-1.49443	5.17523e-19	3.08247e-19
CL11396.Contig3_All	2.76	10.11	1.88301	1.89651e-69	3.92008e-70		CL12741.Contig9_All	1.443	0.48	-1.58533	2.62236e-11	2.24417e-11
CL11397.Contig2_All	0.746	1.746	1.23146	0.000110469	0.000171538		CL1275.Contig1_All	0.39	0.153	-1.32908	8.40684e-05	0.000128496
CL11398.Contig2_All	0.053	0.716	3.69659	9.43133e-07	1.14264e-06		CL1275.Contig2_All	2.076	0.383	-2.43196	1.12484e-41	3.65327e-42
CL114.Contig1_All	0.206	1.323	2.69452	1.85095e-28	8.15741e-29		CL12758.Contig18_All	0.413	0.09	-2.17623	6.76401e-14	5.03517e-14
CL11400.Contig1_All	0.103	0.256	1.32472	0.000106278	0.000164638		CL12758.Contig19_All	2.796	1.373	-1.02373	7.46574e-26	3.5375e-26
CL11400.Contig4_All	5.98	19.306	1.69236	0	0		CL12758.Contig23_All	0.49	0.123	-1.95648	1.94959e-17	1.23915e-17
CL11400.Contig5_All	0	0.283	6.25504	1.58924e-10	1.42771e-10		CL12758.Contig9_All	0.57	0.036	-3.94363	3.25915e-35	1.21393e-35
CL11400.Contig7_All	0.216	0.5	1.21888	1.24992e-06	1.53224e-06		CL12767.Contig1_All	0.4	0	-5.35999	2.07754e-06	2.60822e-06
CL11400.Contig8_All	0.1	0.676	2.77453	1.05082e-22	5.50082e-23		CL12767.Contig2_All	2.633	0	-8.17898	3.57976e-31	1.47086e-31
CL11403.Contig1_All	1.623	4.866	1.57976	3.42392e-54	8.83339e-55		CL12769.Contig2_All	0.853	0.243	-1.82137	6.31236e-14	4.69327e-14
CL11407.Contig1_All	0.47	1.793	1.93429	8.32785e-20	4.82366e-20		CL12783.Contig12_All	0.203	0.073	-1.48498	0.000374939	0.000630623
CL11407.Contig2_All	1.276	3.42	1.42016	8.19003e-36	3.008e-36		CL12784.Contig1_All	5.003	0	-9.41748	8.04991e-62	1.85543e-62
CL11408.Contig2_All	1.57	6.813	2.12174	1.2512e-103	1.76945e-104		CL12784.Contig3_All	0.826	0	-6.28925	1.04859e-10	9.31537e-11
CL11410.Contig1_All	0.733	2.28	1.6383	5.34378e-10	4.97901e-10		CL1279.Contig17_All	0.696	0.286	-1.27818	1.14208e-08	1.16736e-08
CL11416.Contig2_All	0.836	2.473	1.56785	5.14737e-28	2.29634e-28		CL1279.Contig18_All	2.22	0.376	-2.55218	5.14233e-95	7.93171e-96
CL11420.Contig2_All	0.453	1.153	1.33495	0.000396451	0.000668542		CL1279.Contig21_All	0.16	0.053	-1.55302	2.30652e-05	3.26629e-05
CL11423.Contig3_All	0.19	0.753	1.99	3.53915e-21	1.95345e-21		CL1279.Contig24_All	1.066	0.286	-1.88017	1.42589e-33	5.52518e-34
CL11423.Contig5_All	0.256	1.176	2.19964	1.26236e-51	3.40258e-52		CL1279.Contig26_All	0.176	0.07	-1.32737	0.000160329	0.000255431
CL11424.Contig1_All	0.37	1.436	1.93601	8.63389e-06	1.16243e-05		CL1279.Contig27_All	0.38	0	-7.79306	4.32687e-25	2.0964e-25
CL11426.Contig4_All	0.563	1.506	1.42342	3.23313e-08	3.42282e-08		CL1279.Contig28_All	1.703	0.823	-1.0453	2.30359e-27	1.04586e-27
CL11428.Contig1_All	0.643	1.563	1.27653	3.40436e-08	3.61392e-08		CL1279.Contig30_All	3.783	1.02	-1.89618	2.93713e-116	3.74441e-117
CL1143.Contig12_All	0.26	0.666	1.35532	2.42734e-08	2.54416e-08		CL1279.Contig33_All	0.123	0	-6.18495	4.26652e-10	3.94624e-10
CL1143.Contig14_All	0.27	0.933	1.7791	1.57601e-17	9.97824e-18		CL12793.Contig2_All	1	0.466	-1.10722	3.44858e-06	4.43673e-06
CL1143.Contig17_All	0.453	1.09	1.28148	4.17113e-12	3.40504e-12		CL128.Contig13_All	2.843	0.076	-5.22067	1.78193e-81	3.18424e-82
CL1143.Contig19_All	0.01	0.34	5.00749	5.53196e-16	3.74503e-16		CL128.Contig5_All	2.086	1.01	-1.05916	6.26111e-10	5.85827e-10
CL1143.Contig20_All	0.133	0.376	1.4759	2.59163e-05	3.69174e-05		CL128.Contig8_All	0.626	0.03	-4.45586	1.40057e-19	8.17103e-20
CL11430.Contig2_All	0.506	1.296	1.36196	2.33117e-12	1.87497e-12		CL128.Contig9_All	0.433	0.07	-2.63765	3.25727e-08	3.4494e-08
CL11437.Contig1_All	0.33	0.87	1.39825	0.000618311	0.0010775		CL1280.Contig1_All	1.153	0.416	-1.48415	1.73341e-08	1.79516e-08
CL11437.Contig2_All	0.03	0.54	4.16607	1.85466e-05	2.6008e-05		CL12819.Contig1_All	0.6	0	-4.91074	4.60957e-05	6.80173e-05
CL11440.Contig2_All	0	1.996	6.96401	1.00292e-15	6.85519e-16		CL12820.Contig1_All	6.25	3.053	-1.04556	1.7986e-41	5.87247e-42
CL11444.Contig3_All	0.26	1.073	2.05888	7.79173e-22	4.19916e-22		CL12820.Contig3_All	0.38	0.163	-1.22024	0.0001803	0.000288953
CL11445.Contig1_All	0.776	2.04	1.40064	5.50077e-06	7.24322e-06		CL12824.Contig1_All	17.76	3.266	-2.44902	0	0
CL11445.Contig2_All	36.516	118.556	1.69776	0	0		CL1283.Contig10_All	1.343	0.626	-1.09365	1.45595e-12	1.1593e-12
CL11447.Contig1_All	21.446	81.683	1.93015	0	0		CL1283.Contig1_All	19.66	9.5	-1.04441	3.40028e-77	6.38788e-78
CL11449.Contig1_All	10.33	21.823	1.07995	1.70923e-82	3.01494e-83		CL1283.Contig5_All	2.9	0.72	-2.01064	7.76461e-56	1.95321e-56
CL11450.Contig1_All	17.196	35.986	1.06974	0	0		CL12831.Contig3_All	8.17	2.686	-1.6011	1.76342e-139	1.88416e-140
CL11450.Contig3_All	1.013	2.53	1.31828	1.27375e-38	4.40854e-39		CL12846.Contig1_All	4.376	1.433	-1.608	1.95025e-68	4.08179e-69
CL11453.Contig1_All	4.916	31.366	2.66986	0	0		CL12861.Contig1_All	2.763	0.616	-2.14582	1.20139e-13	9.05146e-14
CL11453.Contig2_All	1.24	9.37	2.91199	1.70159e-186	1.36729e-187		CL12861.Contig2_All	0.233	0.04	-2.49053	0.000390154	0.000657387
CL11457.Contig3_All	0.383	0.82	1.09438	2.42326e-06	3.06208e-06		CL12863.Contig1_All	7.006	2.993	-1.22972	2.7667e-16	1.84793e-16
CL11457.Contig5_All	0.076	0.316	2.05327	5.29354e-06	6.95337e-06		CL12864.Contig2_All	14.156	6.54	-1.11252	5.36927e-83	9.40977e-84
CL1146.Contig10_All	0.376	0.803	1.09613	3.5077e-12	2.85258e-12		CL12866.Contig2_All	1.936	0.613	-1.66193	5.59284e-17	3.62548e-17
CL1146.Contig12_All	0.55	1.283	1.21519	4.41465e-22	2.35741e-22		CL1287.Contig2_All	2.003	0.546	-1.87355	5.89776e-40	1.98688e-40
CL1146.Contig13_All	0.316	0.696	1.13522	3.52438e-11	3.03786e-11		CL1287.Contig3_All	0.5	0	-7.21972	3.87244e-18	2.39278e-18
CL1146.Contig27_All	0.38	1.23	1.69424	7.26337e-26	3.44007e-26		CL1287.Contig8_All	0.16	0	-5.79723	3.92281e-08	4.18392e-08
CL1146.Contig2_All	0.636	1.53	1.26857	5.18962e-26	2.44676e-26		CL12871.Contig2_All	2.206	0.283	-2.97472	1.39297e-67	2.95124e-68
CL1146.Contig30_All	0.493	1.12	1.1863	5.61471e-10	5.2377e-10		CL12876.Contig5_All	0.07	0.006	-3.5599	5.97156e-05	8.9413e-05
CL1146.Contig31_All	0	0.056	4.68768	0.000156818	0.00024936		CL12876.Contig9_All	0.143	0	-6.62912	5.68199e-13	4.4242e-13
CL1146.Contig32_All	0.72	2.096	1.54538	1.0458e-49	2.91751e-50		CL12877.Contig2_All	4.076	1.95	-1.06417	3.68291e-17	2.36749e-17
CL1146.Contig36_All	0.096	0.24	1.31772	3.97538e-05	5.81085e-05		CL12879.Contig1_All	6.963	2.863	-1.28403	3.04691e-33	1.19073e-33
CL1146.Contig39_All	1.426	2.943	1.04468	8.63043e-17	5.64097e-17		CL12885.Contig6_All	0.383	0	-6.72194	1.12918e-13	8.4981e-14
CL1146.Contig5_All	0.923	2.673	1.53374	7.36389e-40	2.48471e-40		CL12886.Contig2_All	12.673	3.916	-1.70113	1.25879e-182	1.03116e-183
CL1146.Contig6_All	0.116	1.273	3.44932	1.59219e-17	1.00837e-17		CL12894.Contig11_All	0.193	0.036	-2.35336	5.58979e-10	5.21401e-10
CL11460.Contig1_All	0	0.206	6.59874	8.82735e-13	6.94905e-13		CL12894.Contig5_All	0.326	0	-7.13148	2.9778e-17	1.90728e-17
CL11460.Contig2_All	0	0.073	5.03265	2.11532e-05	2.98354e-05		CL12898.Contig2_All	0.676	0.04	-4.08183	5.3002e-16	3.58476e-16
CL11463.Contig1_All	0.08	0.386	2.29796	1.46469e-06	1.80851e-06		CL1290.Contig16_All	0.156	0	-4.53492	0.000340349	0.000568165
CL11464.Contig2_All	0.743	2.25	1.59051	2.81172e-13	2.15652e-13		CL1290.Contig9_All	1.33	0.313	-2.08321	9.77168e-80	1.77982e-80
CL11465.Contig1_All	0	0.42	6.8035	2.34862e-14	1.71111e-14		CL12904.Contig1_All	0.52	0	-5.9141	1.11973e-08	1.14386e-08
CL11466.Contig2_All	1.186	3.236	1.44892	2.68447e-16	1.79145e-16		CL12904.Contig2_All	0.23	0	-4.6965	0.000152487	0.00024206
CL11467.Contig1_All	0.463	1.273	1.45558	3.22351e-06	4.13299e-06		CL1291.Contig12_All	0.903	0.446	-1.00419	9.29029e-05	0.000142733
CL11467.Contig3_All	1.92	4.13	1.10643	4.29636e-90	6.95694e-91		CL1291.Contig2_All	2.38	0.903	-1.40025	1.48357e-26	6.88381e-27
CL11467.Contig4_All	0.603	1.523	1.34114	1.31542e-33	5.09434e-34		CL12915.Contig1_All	8.373	2.42	-1.79895	9.14272e-100	1.34141e-100
CL11468.Contig1_All	0.61	2.3	1.91919	1.04191e-15	7.12694e-16		CL12915.Contig3_All	1.823	0.523	-1.80484	2.24176e-23	1.14946e-23
CL11468.Contig2_All	0.993	2.426	1.28647	7.79745e-36	2.86195e-36		CL12915.Contig4_All	0.27	0.03	-3.27	2.89387e-08	3.05077e-08
CL11468.Contig3_All	0.383	1.136	1.57898	2.45957e-18	1.50771e-18		CL12915.Contig5_All	0.263	0.066	-1.9821	2.64725e-06	3.35796e-06
CL1147.Contig12_All	0.323	0.96	1.55416	9.01888e-19	5.42893e-19		CL12915.Contig6_All	1.523	0.31	-2.32807	1.37494e-32	5.45231e-33
CL1147.Contig13_All	0.09	0.443	2.27272	3.97785e-12	3.24389e-12		CL12915.Contig7_All	0.86	0.226	-1.9179	3.02988e-15	2.11403e-15
CL1147.Contig18_All	0.056	0.65	3.53892	2.04485e-26	9.52444e-27		CL12919.Contig1_All	0.356	0	-5.65978	1.5357e-07	1.7236e-07
CL1147.Contig22_All	0.1	0.2	1.01817	3.3682e-05	4.87702e-05		CL12919.Contig4_All	0.95	0.383	-1.31728	1.39899e-10	1.25275e-10
CL1147.Contig2_All	0	0.1	5.72625	7.74239e-08	8.47497e-08		CL1292.Contig15_All	0.343	0	-6.45308	9.65865e-12	8.04232e-12
CL1147.Contig4_All	0.19	1.236	2.71415	3.77655e-42	1.21244e-42		CL1292.Contig17_All	0.463	0.133	-1.78006	4.33044e-09	4.29252e-09
CL1147.Contig5_All	1.31	2.75	1.06073	2.93095e-35	1.09099e-35		CL1292.Contig20_All	0.446	0.143	-1.60954	1.0242e-06	1.24571e-06
CL1147.Contig8_All	0.12	0.783	2.69736	4.63071e-35	1.7308e-35		CL1292.Contig23_All	0.08	0	-4.77679	9.92585e-05	0.000153355
CL11470.Contig1_All	0.076	0.623	2.99615	0.000288668	0.000478159		CL1292.Contig26_All	0.403	0.103	-1.97812	5.07266e-06	6.64987e-06
CL1148.Contig2_All	2.276	6.443	1.4901	2.87228e-77	5.39215e-78		CL1292.Contig29_All	1.53	0.606	-1.31547	8.07621e-11	7.11968e-11
CL11483.Contig2_All	9.57	22.47	1.2337	1.44957e-104	2.02964e-105		CL1292.Contig2_All	0.216	0.033	-2.70254	1.59152e-06	1.97342e-06
CL11485.Contig2_All	3.823	11.223	1.56046	1.49701e-94	2.31736e-95		CL1292.Contig30_All	0.423	0.046	-3.14368	6.21658e-09	6.22918e-09
CL11486.Contig1_All	0	3.53	9.75357	2.24306e-74	4.35769e-75		CL12928.Contig1_All	7.01	3.1	-1.17949	2.73887e-33	1.06919e-33
CL11496.Contig2_All	0.423	1.316	1.64246	1.23646e-08	1.26832e-08		CL12929.Contig3_All	74.513	30.096	-1.31066	0	0
CL115.Contig10_All	0	0.143	4.86503	5.91293e-05	8.84977e-05		CL1293.Contig2_All	0.723	0.203	-1.83235	4.99163e-10	4.64256e-10
CL115.Contig13_All	0.293	0.636	1.09517	1.50842e-05	2.09209e-05		CL12931.Contig1_All	0.58	0.193	-1.59223	3.6649e-05	5.32867e-05
CL115.Contig14_All	0.94	2.236	1.26168	3.04149e-24	1.51424e-24		CL12932.Contig1_All	0.306	0.053	-2.46089	6.47109e-09	6.49329e-09
CL115.Contig8_All	0.103	0.503	2.3187	2.47084e-10	2.24797e-10		CL1294.Contig3_All	0.413	0.16	-1.36132	4.66198e-08	5.00095e-08
CL1150.Contig1_All	0.103	0.956	3.22804	5.97564e-05	8.95388e-05		CL1294.Contig5_All	0.293	0	-7.3171	3.62412e-19	2.14554e-19
CL11503.Contig2_All	0.17	0.8	2.22395	3.38566e-12	2.75029e-12		CL1294.Contig8_All	1.29	0.396	-1.68619	7.34496e-31	3.0403e-31
CL11505.Contig2_All	0.093	0.626	2.76719	2.62956e-07	3.014e-07		CL12948.Contig1_All	2.513	1.04	-1.28949	2.98273e-37	1.06213e-37
CL11506.Contig1_All	0.566	2.543	2.16353	4.36763e-35	1.63085e-35		CL12952.Contig3_All	0.953	0.403	-1.2354	7.876e-06	1.05388e-05
CL11507.Contig1_All	0.556	1.933	1.79534	6.97858e-08	7.60246e-08		CL12952.Contig8_All	0.12	0	-5.98616	4.93629e-09	4.91503e-09
CL11508.Contig1_All	0.366	1.256	1.77376	7.18996e-06	9.5835e-06		CL12956.Contig19_All	0.386	0.133	-1.53847	1.5656e-07	1.75816e-07
CL11509.Contig2_All	0.973	2.233	1.20597	2.72578e-27	1.24007e-27		CL12956.Contig23_All	0.043	0	-5.1479	1.00016e-05	1.35738e-05
CL1151.Contig3_All	0	0.596	5.97755	5.21311e-09	5.19881e-09		CL12956.Contig24_All	1.713	0.513	-1.73648	1.17631e-28	5.15363e-29
CL11513.Contig3_All	0.216	0.916	2.05622	4.78685e-11	4.16258e-11		CL12956.Contig32_All	0.173	0	-7.08366	8.62198e-17	5.63499e-17
CL11514.Contig1_All	0.456	1.82	1.99615	3.46099e-06	4.45443e-06		CL12956.Contig33_All	0.916	0.366	-1.3133	9.10106e-19	5.47961e-19
CL1152.Contig19_All	0	0.203	5.83409	2.56134e-08	2.68921e-08		CL12956.Contig6_All	0.176	0	-6.21408	2.90836e-10	2.65975e-10
CL1152.Contig21_All	0	0.17	5.32312	2.69726e-06	3.42367e-06		CL12962.Contig2_All	18.783	3.156	-2.56975	0	0
CL1152.Contig25_All	0	0.39	6.64087	4.33489e-13	3.35715e-13		CL12966.Contig2_All	0.15	0	-7.20529	5.44376e-18	3.38389e-18
CL1152.Contig51_All	0.35	0.703	1.0117	8.75987e-06	1.18116e-05		CL12966.Contig5_All	2.843	1.036	-1.46265	1.09525e-93	1.71169e-94
CL1152.Contig52_All	0	0.053	4.49184	0.000409263	0.000691883		CL12966.Contig7_All	1.723	0.853	-1.01727	6.50292e-15	4.61271e-15
CL1152.Contig56_All	0	0.053	4.84415	6.67352e-05	0.000100572		CL1297.Contig1_All	0.976	0.463	-1.07348	1.32478e-29	5.65035e-30
CL1152.Contig8_All	0.046	0.253	2.48052	1.07883e-05	1.46962e-05		CL12977.Contig1_All	113.453	50.42	-1.16929	0	0
CL11520.Contig1_All	0.276	1.413	2.32048	2.17963e-05	3.07806e-05		CL12983.Contig2_All	20.726	2.626	-2.97722	0	0
CL11523.Contig1_All	0.55	1.396	1.33778	1.21078e-11	1.0141e-11		CL12983.Contig5_All	33.733	4.263	-2.9809	0	0
CL11526.Contig2_All	0.18	0.966	2.39981	0.00049239	0.000845524		CL12984.Contig2_All	0.896	0.243	-1.89578	2.26427e-16	1.50677e-16
CL11528.Contig2_All	0.306	0.74	1.26767	0.000482025	0.000826576		CL1299.Contig2_All	0.373	0.153	-1.29024	9.97251e-05	0.000154105
CL11530.Contig1_All	0.156	0.35	1.14212	9.83191e-08	1.08476e-07		CL12994.Contig1_All	8.246	3.646	-1.17635	2.14507e-26	9.99747e-27
CL11533.Contig2_All	0.196	0.91	2.19143	5.59778e-24	2.81257e-24		CL12997.Contig14_All	8.336	2.933	-1.49741	6.3059e-108	8.5787e-109
CL11533.Contig4_All	0	0.126	5.39873	1.47887e-06	1.82681e-06		CL12997.Contig17_All	13.51	6.366	-1.07995	4.62585e-90	7.49292e-91
CL11534.Contig1_All	0.16	17.056	6.73713	0	0		CL12997.Contig1_All	0.2	0	-6.19407	3.78749e-10	3.49032e-10
CL11534.Contig2_All	0.38	18.89	5.63383	0	0		CL12997.Contig2_All	1.56	0.433	-1.84762	2.55322e-22	1.35286e-22
CL11537.Contig4_All	0.696	1.963	1.49088	1.16625e-34	4.40324e-35		CL12997.Contig3_All	44.53	13.25	-1.75408	0	0
CL11537.Contig5_All	0.646	1.423	1.14181	1.98419e-14	1.44114e-14		CL12997.Contig7_All	2.23	0.433	-2.37637	5.10549e-50	1.41699e-50
CL11540.Contig2_All	0.333	1.023	1.61324	2.31818e-08	2.42557e-08		CL12997.Contig8_All	3.76	0.806	-2.22365	2.77261e-74	5.39161e-75
CL11543.Contig1_All	1.696	4.033	1.25797	4.61157e-79	8.47286e-80		CL12998.Contig1_All	28.853	13.97	-1.04644	1.13959e-178	9.55858e-180
CL11543.Contig2_All	3.306	6.976	1.06907	6.89508e-106	9.54465e-107		CL13.Contig15_All	0.12	0.026	-2.13556	0.000169929	0.000271653
CL1155.Contig12_All	0	0.123	5.13529	1.06419e-05	1.44899e-05		CL13.Contig20_All	0.203	0.09	-1.16504	0.000890183	0.00159801
CL1155.Contig1_All	0.063	0.22	1.78505	0.000295805	0.000490459		CL13.Contig24_All	0.543	0	-5.81429	3.28615e-08	3.48112e-08
CL1155.Contig25_All	0	0.08	5.21957	5.85701e-06	7.73779e-06		CL13000.Contig3_All	1.82	0.883	-1.04012	1.83173e-18	1.11712e-18
CL1155.Contig29_All	0	0.14	5.90496	1.18611e-08	1.21475e-08		CL13001.Contig17_All	0.136	0	-5.79097	4.18551e-08	4.47365e-08
CL1155.Contig3_All	0.03	0.613	4.31211	3.70382e-26	1.73683e-26		CL13001.Contig20_All	1.24	0.036	-5.00359	1.25442e-52	3.32004e-53
CL11551.Contig2_All	0.596	2.236	1.90033	1.72819e-33	6.71122e-34		CL13005.Contig2_All	7.146	0.976	-2.86509	8.8655e-41	2.93477e-41
CL11553.Contig2_All	0.396	0.823	1.04396	7.22209e-09	7.27977e-09		CL1302.Contig12_All	0.126	0	-5.47829	7.88348e-07	9.45419e-07
CL11553.Contig4_All	0.053	0.523	3.2675	3.86239e-19	2.28946e-19		CL1302.Contig21_All	0.243	0.096	-1.33486	6.95305e-05	0.000104956
CL11553.Contig5_All	0.326	0.936	1.51202	1.67179e-15	1.15396e-15		CL1302.Contig25_All	0.713	0.246	-1.52899	1.47962e-11	1.24785e-11
CL11554.Contig1_All	0.596	3.226	2.43051	3.46084e-15	2.42269e-15		CL1302.Contig27_All	0.373	0.056	-2.70497	2.1812e-14	1.58689e-14
CL11554.Contig2_All	0	0.573	5.33956	2.37089e-06	2.99384e-06		CL1302.Contig39_All	0.203	0	-5.94683	7.74875e-09	7.82788e-09
CL11555.Contig1_All	0.563	5.8	3.37145	2.66864e-104	3.74786e-105		CL1302.Contig40_All	0.05	0	-4.9289	4.13884e-05	6.06041e-05
CL11555.Contig2_All	0.303	2.733	3.1722	4.57121e-50	1.26774e-50		CL1302.Contig42_All	0.273	0.02	-3.83234	1.02495e-14	7.33165e-15
CL11555.Contig3_All	0.266	1.71	2.67601	1.3273e-11	1.11457e-11		CL1302.Contig47_All	0.113	0	-5.06043	1.80512e-05	2.52675e-05
CL11558.Contig1_All	2.05	4.413	1.10933	8.07746e-21	4.51407e-21		CL1302.Contig55_All	0.196	0	-7.4904	3.79968e-21	2.10039e-21
CL11558.Contig2_All	0.9	2.196	1.28851	1.16941e-15	8.01644e-16		CL1302.Contig57_All	0.15	0	-6.01194	3.65233e-09	3.60148e-09
CL1156.Contig1_All	0	0.06	4.46212	0.000469057	0.000799368		CL1302.Contig62_All	0.33	0	-7.02044	3.36867e-16	2.25857e-16
CL1156.Contig6_All	0.19	0.43	1.1794	5.89555e-05	8.82235e-05		CL1302.Contig63_All	0.55	0.163	-1.74277	1.33722e-14	9.61923e-15
CL11560.Contig2_All	0.6	2.606	2.10493	1.53692e-35	5.6765e-36		CL1302.Contig73_All	0.293	0	-7.26124	1.43143e-18	8.69462e-19
CL11563.Contig1_All	0.666	2.84	2.09384	3.22471e-17	2.0679e-17		CL1302.Contig78_All	1.503	0.336	-2.15134	6.0969e-47	1.78374e-47
CL11563.Contig2_All	1.303	5.646	2.11515	1.23713e-114	1.59912e-115		CL13021.Contig1_All	0.586	0.196	-1.55172	0.00020806	0.000336069
CL11563.Contig4_All	0	0.876	6.44868	9.70749e-12	8.08504e-12		CL13028.Contig1_All	0.626	0	-5.17378	8.35098e-06	1.12226e-05
CL11564.Contig1_All	0.503	1.06	1.07707	0.000665904	0.00116917		CL13037.Contig3_All	0.596	0.083	-2.86303	2.5659e-91	4.10729e-92
CL11568.Contig2_All	0.616	15.403	4.64703	0	0		CL1304.Contig1_All	5.256	2.226	-1.24897	1.01565e-55	2.56056e-56
CL1157.Contig2_All	0	1.626	8.58861	2.7926e-39	9.54403e-40		CL13040.Contig10_All	0.72	0	-7.7349	2.79142e-24	1.38811e-24
CL1157.Contig3_All	0.056	0.53	3.26337	2.56469e-14	1.87146e-14		CL13040.Contig11_All	0.156	0	-5.72303	8.30459e-08	9.11215e-08
CL1157.Contig5_All	0.47	1.97	2.07894	1.76782e-23	9.03594e-24		CL13040.Contig13_All	0.106	0	-5.57977	3.22479e-07	3.73326e-07
CL11573.Contig2_All	0.51	1.106	1.10757	6.44264e-07	7.67047e-07		CL13040.Contig22_All	0.216	0	-6.1617	5.76492e-10	5.38133e-10
CL11574.Contig1_All	1.07	2.813	1.39566	9.61135e-24	4.86379e-24		CL13040.Contig24_All	0.253	0	-7.03308	2.57602e-16	1.71757e-16
CL11574.Contig2_All	1.163	2.34	1.01594	2.31088e-21	1.26651e-21		CL13040.Contig30_All	0.343	0.076	-2.12431	0.000308252	0.000512011
CL11576.Contig1_All	0.096	0.58	2.58111	1.01596e-06	1.23537e-06		CL13040.Contig32_All	0.603	0.096	-2.61236	8.39205e-13	6.59726e-13
CL11577.Contig1_All	0.376	1.403	1.88692	3.51364e-10	3.23023e-10		CL13045.Contig1_All	27.186	8.843	-1.61599	0	0
CL11579.Contig1_All	18.936	71.413	1.91567	0	0		CL13045.Contig2_All	5.966	2.523	-1.23347	2.03767e-77	3.81616e-78
CL11584.Contig1_All	0.283	1.04	1.89477	0.000379951	0.00063945		CL13045.Contig3_All	41.22	16.143	-1.3537	0	0
CL11584.Contig2_All	0	0.57	5.23646	5.17992e-06	6.79728e-06		CL13053.Contig2_All	0.5	0.073	-2.73424	1.97895e-22	1.04537e-22
CL11585.Contig1_All	0.253	2.253	3.14686	1.8177e-120	2.23303e-121		CL13053.Contig3_All	1.536	0.6	-1.35813	1.74479e-32	6.9356e-33
CL11585.Contig2_All	0.6	1.996	1.73313	3.74017e-53	9.81676e-54		CL13053.Contig6_All	47.396	18.053	-1.39168	3.46931e-305	1.68109e-306
CL11586.Contig1_All	0.406	1.07	1.37838	6.09578e-09	6.10312e-09		CL13055.Contig1_All	16.33	6.363	-1.36029	2.42332e-104	3.40203e-105
CL11588.Contig2_All	0.446	1.753	1.97376	8.92e-28	4.00466e-28		CL1307.Contig36_All	0.613	0.12	-2.35915	1.45714e-17	9.21255e-18
CL11589.Contig1_All	0	1.06	8.50774	1.49335e-37	5.28767e-38		CL13070.Contig1_All	3.406	1.473	-1.21581	1.92552e-37	6.83422e-38
CL11589.Contig2_All	6.993	14.716	1.07856	1.07179e-111	1.41634e-112		CL13070.Contig2_All	3.77	1.78	-1.08472	1.27866e-30	5.32527e-31
CL1159.Contig3_All	0.566	1.646	1.54035	6.08882e-24	3.06284e-24		CL13071.Contig3_All	0.566	0	-8.07703	1.93692e-29	8.31099e-30
CL11594.Contig4_All	0.516	1.143	1.14522	1.56452e-07	1.75686e-07		CL13073.Contig12_All	0.183	0.033	-2.46277	2.41704e-07	2.76228e-07
CL11595.Contig1_All	2.49	5.256	1.07672	9.10119e-21	5.09414e-21		CL13073.Contig2_All	0.17	0	-6.33297	5.67496e-11	4.95437e-11
CL11595.Contig2_All	1.076	2.31	1.10141	2.60694e-11	2.23056e-11		CL13073.Contig4_All	1.146	0.536	-1.10125	1.96459e-15	1.35976e-15
CL11596.Contig1_All	0.716	1.593	1.15413	4.10746e-09	4.06442e-09		CL1308.Contig4_All	0.96	0.463	-1.04523	8.87436e-05	0.000136025
CL11596.Contig2_All	18.21	38.48	1.08249	1.87623e-211	1.32718e-212		CL13086.Contig4_All	9.92	4.696	-1.07437	5.44689e-59	1.30683e-59
CL11596.Contig4_All	0.246	1.686	2.75146	1.45408e-18	8.83417e-19		CL1309.Contig10_All	0.236	0.05	-2.27661	8.10281e-11	7.14377e-11
CL11596.Contig5_All	0.25	2.83	3.49166	4.46014e-85	7.63925e-86		CL1309.Contig1_All	5.643	1.006	-2.49469	1.78316e-234	1.14277e-235
CL11596.Contig6_All	1.44	3.513	1.28474	2.99512e-38	1.04536e-38		CL13095.Contig1_All	23.666	3.54	-2.73498	0	0
CL1160.Contig14_All	0	0.08	6.53872	2.36329e-12	1.90175e-12		CL13095.Contig2_All	5.1	0.51	-3.33222	8.64721e-116	1.10812e-116
CL1160.Contig18_All	0.036	0.563	3.96434	8.23433e-66	1.78712e-66		CL13095.Contig3_All	1.166	0.23	-2.32771	6.35626e-13	4.96251e-13
CL1160.Contig19_All	0	0.2	7.77001	7.90895e-25	3.86547e-25		CL131.Contig14_All	0.503	0.206	-1.2753	1.37428e-06	1.69252e-06
CL1160.Contig21_All	0.05	0.13	1.41958	2.91173e-06	3.71458e-06		CL131.Contig18_All	0.526	0.026	-4.30612	2.76193e-20	1.57328e-20
CL1160.Contig22_All	0	0.166	7.51767	1.57874e-21	8.60108e-22		CL131.Contig21_All	0.503	0	-7.8632	4.21249e-26	1.97826e-26
CL1160.Contig24_All	0	0.1	6.73059	8.98168e-14	6.7229e-14		CL131.Contig24_All	0.196	0	-5.60019	2.68047e-07	3.07549e-07
CL1160.Contig26_All	0.023	0.14	2.55787	1.26627e-11	1.06192e-11		CL131.Contig2_All	0.103	0.016	-2.64027	0.000373239	0.000627629
CL1160.Contig27_All	0	0.3	8.33431	4.33357e-34	1.65797e-34		CL131.Contig9_All	0.136	0	-5.95058	7.42614e-09	7.49175e-09
CL1160.Contig28_All	0.023	0.193	3.10013	2.22777e-18	1.36332e-18		CL13101.Contig1_All	357.986	137.603	-1.37546	0	0
CL1160.Contig2_All	0	0.043	5.37466	1.79551e-06	2.23811e-06		CL13101.Contig2_All	86.88	7.866	-3.46381	0	0
CL1160.Contig34_All	0	0.073	6.33742	5.02541e-11	4.37522e-11		CL1311.Contig14_All	1.436	0.353	-2.03352	1.36479e-41	4.4427e-42
CL1160.Contig44_All	0.843	1.863	1.1507	2.20697e-83	3.8514e-84		CL1311.Contig27_All	0.946	0.216	-2.15434	3.90486e-29	1.68886e-29
CL1160.Contig47_All	0	0.066	5.92925	9.04699e-09	9.18085e-09		CL1311.Contig28_All	0.186	0.006	-4.62824	2.36798e-12	1.90571e-12
CL1160.Contig4_All	0.063	0.36	2.55108	2.39028e-28	1.0571e-28		CL1311.Contig31_All	0.35	0	-5.9473	7.70776e-09	7.78504e-09
CL1160.Contig5_All	0.006	0.19	4.59629	2.49832e-26	1.16618e-26		CL1311.Contig7_All	0.12	0	-6.08962	1.43115e-09	1.3716e-09
CL1160.Contig7_All	0	0.066	6.21919	2.57706e-10	2.34823e-10		CL13111.Contig1_All	0.886	0.22	-2.02793	0.000298501	0.000495143
CL1160.Contig9_All	0.01	0.36	5.16336	2.66898e-48	7.61757e-49		CL13116.Contig10_All	1.086	0.173	-2.65901	6.91291e-19	4.14127e-19
CL11601.Contig1_All	0.94	6.383	2.7626	1.92253e-167	1.72615e-168		CL13116.Contig16_All	7.87	3.606	-1.12238	3.45396e-43	1.08682e-43
CL11601.Contig2_All	0.333	2.673	2.99332	7.25828e-79	1.33741e-79		CL13116.Contig17_All	6.57	2.55	-1.366	5.69947e-37	2.04118e-37
CL11601.Contig3_All	2.426	16.55	2.76873	0	0		CL13116.Contig2_All	1.77	0.443	-1.99041	8.49599e-30	3.60768e-30
CL11603.Contig1_All	0.316	0.983	1.62842	0.000474033	0.000811		CL13116.Contig8_All	11.92	5.036	-1.24883	5.55914e-92	8.84265e-93
CL11607.Contig1_All	0.08	0.623	2.93764	0.000253101	0.000413867		CL13117.Contig7_All	1.576	0.096	-4.06954	2.29055e-75	4.39351e-76
CL1161.Contig10_All	0	0.04	4.41434	0.000578102	0.00100275		CL13118.Contig1_All	1.5	0.493	-1.58427	5.41331e-44	1.67969e-44
CL1161.Contig12_All	0.213	0.553	1.38999	1.79829e-06	2.24172e-06		CL13118.Contig4_All	0.713	0.336	-1.07749	1.88114e-13	1.42978e-13
CL1161.Contig2_All	0.94	3.396	1.87475	3.43138e-61	7.97902e-62		CL13118.Contig6_All	22.296	8.656	-1.36008	0	0
CL1161.Contig3_All	0.013	0.08	2.4538	0.000248021	0.000404884		CL13120.Contig2_All	0.793	0.39	-1.03089	1.30387e-06	1.60172e-06
CL1161.Contig9_All	0.59	2.05	1.82086	3.87505e-50	1.07292e-50		CL13124.Contig10_All	3.836	1.783	-1.10725	2.17635e-35	8.07623e-36
CL11610.Contig3_All	0	1.553	9.11442	1.63031e-52	4.32266e-53		CL13124.Contig11_All	7.586	3.453	-1.14028	1.67452e-80	3.02382e-81
CL11613.Contig4_All	0.983	2.6	1.39993	3.02512e-36	1.10071e-36		CL13124.Contig13_All	40.336	15.876	-1.34646	0	0
CL11614.Contig2_All	0.343	0.95	1.46563	0.00048616	0.000834279		CL13124.Contig14_All	1.073	0.153	-2.82688	1.27773e-26	5.91786e-27
CL11615.Contig1_All	0.263	0.636	1.28594	0.00088139	0.00158087		CL13124.Contig16_All	2.066	0.72	-1.52006	1.86651e-23	9.5463e-24
CL11618.Contig1_All	0.123	0.396	1.65553	0.000620091	0.00108071		CL13124.Contig3_All	3.89	1.506	-1.36538	5.50858e-26	2.60036e-26
CL11618.Contig2_All	2.686	7.85	1.55006	5.67226e-121	6.94427e-122		CL13124.Contig5_All	0.786	0.28	-1.46497	3.83024e-28	1.70275e-28
CL11618.Contig3_All	0.17	0.623	1.8714	4.00958e-05	5.86275e-05		CL13124.Contig7_All	1.06	0.043	-4.65697	9.74983e-50	2.71891e-50
CL1162.Contig1_All	0.98	4.926	2.33194	5.69111e-39	1.95647e-39		CL13124.Contig9_All	5.02	2.223	-1.17655	6.32335e-45	1.92537e-45
CL1162.Contig2_All	1.68	11.29	2.75081	0	0		CL13127.Contig1_All	0.593	0	-5.42069	1.27395e-06	1.56345e-06
CL1162.Contig3_All	0	1.693	6.56114	1.64224e-12	1.3109e-12		CL13128.Contig1_All	35.1	1.456	-4.58601	0	0
CL11620.Contig1_All	0.723	2.21	1.60054	1.58154e-35	5.84423e-36		CL13130.Contig1_All	0.133	0	-4.57553	0.000279807	0.000462148
CL11621.Contig2_All	0	0.286	5.09544	1.3983e-05	1.92818e-05		CL13134.Contig5_All	7.78	3.706	-1.06052	5.99579e-124	7.14973e-125
CL11624.Contig2_All	1.02	2.203	1.11773	1.64354e-06	2.04128e-06		CL13148.Contig3_All	0.236	0.08	-1.52802	8.05601e-05	0.000122506
CL11625.Contig1_All	2.053	23.936	3.54054	0	0		CL1315.Contig5_All	1.236	0.013	-6.49679	7.71148e-48	2.22137e-48
CL11625.Contig2_All	0.386	2.433	2.63534	1.9711e-40	6.57408e-41		CL13150.Contig1_All	1.726	0	-7.27064	1.13912e-18	6.89137e-19
CL11625.Contig3_All	0.406	34.083	6.39256	0	0		CL13150.Contig2_All	0.833	0	-5.09131	1.46958e-05	2.0366e-05
CL11626.Contig3_All	0.353	0.773	1.14696	9.84572e-16	6.7277e-16		CL13155.Contig1_All	2.94	1.15	-1.35141	7.92661e-09	8.0126e-09
CL11628.Contig1_All	0.163	0.826	2.31808	2.99176e-07	3.45341e-07		CL13156.Contig21_All	2.15	0.35	-2.61578	4.2391e-65	9.29793e-66
CL1163.Contig10_All	0	0.316	5.7916	3.99477e-08	4.26375e-08		CL13156.Contig31_All	0.216	0	-5.05696	1.84669e-05	2.58812e-05
CL1163.Contig12_All	0.036	0.556	3.87183	1.00899e-30	4.192e-31		CL13156.Contig44_All	0.07	0	-5.45737	9.39045e-07	1.13719e-06
CL1163.Contig19_All	0	0.17	4.75424	0.000110312	0.000171266		CL13156.Contig45_All	1.256	0.56	-1.17257	1.97236e-13	1.50047e-13
CL1163.Contig28_All	0	0.386	6.54181	2.24868e-12	1.80714e-12		CL13156.Contig46_All	0.293	0.04	-2.80178	3.10367e-08	3.28033e-08
CL1163.Contig31_All	0.05	0.16	1.64714	2.11471e-05	2.98257e-05		CL13156.Contig90_All	0.866	0.306	-1.49721	2.36596e-17	1.50863e-17
CL1163.Contig38_All	0	0.05	4.44901	0.000495565	0.000851251		CL13159.Contig6_All	19.55	4.76	-2.04034	0	0
CL1163.Contig44_All	0.006	0.076	3.47886	1.25915e-05	1.72666e-05		CL13160.Contig2_All	0.936	0.393	-1.25245	4.70387e-15	3.31316e-15
CL1163.Contig47_All	0.09	0.726	3.00797	4.91113e-16	3.31589e-16		CL13167.Contig3_All	0.976	0.403	-1.26603	4.00726e-14	2.95171e-14
CL1163.Contig6_All	0	0.22	6.54859	2.01455e-12	1.61535e-12		CL13170.Contig2_All	8.526	3.25	-1.38993	1.31352e-188	1.04293e-189
CL1163.Contig8_All	0	0.126	5.92736	9.24135e-09	9.38444e-09		CL13171.Contig2_All	3.72	1.81	-1.03108	9.37503e-14	7.02254e-14
CL11630.Contig1_All	0.153	0.74	2.28422	7.53272e-07	9.01778e-07		CL13180.Contig2_All	1.42	0.183	-2.93819	7.04513e-16	4.78939e-16
CL11634.Contig2_All	51.083	108.833	1.09048	0	0		CL13187.Contig1_All	0.6	0.293	-1.04436	2.34557e-05	3.32577e-05
CL11636.Contig2_All	0.943	2.54	1.41044	2.82146e-35	1.04971e-35		CL13191.Contig1_All	2.11	0	-7.3437	1.85212e-19	1.08501e-19
CL11637.Contig1_All	0.27	0.716	1.4172	1.3584e-11	1.14122e-11		CL13196.Contig3_All	5.356	1.673	-1.6752	1.93411e-53	5.059e-54
CL11638.Contig3_All	0.256	0.58	1.17998	7.79914e-07	9.3485e-07		CL13203.Contig3_All	169.713	61.59	-1.46152	0	0
CL11639.Contig2_All	0.176	0.63	1.81491	0.00015999	0.000254874		CL13203.Contig4_All	34.463	11.593	-1.56785	1.04177e-107	1.41918e-108
CL11641.Contig2_All	1	2.67	1.41771	1.32928e-32	5.27057e-33		CL1321.Contig4_All	1.53	0.743	-1.03586	1.58658e-11	1.34028e-11
CL11641.Contig3_All	0.53	1.313	1.29364	2.00595e-17	1.27562e-17		CL13215.Contig1_All	1.823	0	-6.2133	2.93668e-10	2.68822e-10
CL11647.Contig1_All	0.683	3.16	2.21854	1.42167e-11	1.19702e-11		CL13221.Contig3_All	9.403	3.063	-1.61623	6.75214e-130	7.69209e-131
CL11649.Contig1_All	0.113	0.926	3.03003	1.71802e-42	5.48328e-43		CL1323.Contig1_All	2.27	0	-8.01508	1.96648e-28	8.67644e-29
CL1165.Contig3_All	0.666	2.03	1.60981	2.02284e-53	5.2927e-54		CL1323.Contig2_All	0.503	0	-4.58881	0.000262413	0.000431465
CL1165.Contig8_All	0.09	0.426	2.28644	1.26174e-21	6.85062e-22		CL13235.Contig10_All	0.253	0	-7.18177	9.43025e-18	5.9169e-18
CL11650.Contig1_All	0.04	0.48	3.54096	2.55177e-18	1.56504e-18		CL13235.Contig35_All	0.14	0.016	-3.21991	3.51004e-06	4.52006e-06
CL11650.Contig4_All	0.23	0.476	1.06479	5.09807e-05	7.56602e-05		CL13235.Contig37_All	0.223	0.013	-4.0299	7.3555e-11	6.46776e-11
CL11650.Contig5_All	0	0.096	4.86405	5.94766e-05	8.90379e-05		CL13235.Contig7_All	0.07	0	-4.87175	5.80474e-05	8.67738e-05
CL11650.Contig6_All	0.55	1.143	1.06827	2.96306e-16	1.98097e-16		CL1324.Contig5_All	0.636	0.123	-2.34902	5.21022e-13	4.05065e-13
CL11650.Contig8_All	0.216	1.136	2.39658	4.68655e-08	5.02744e-08		CL13241.Contig2_All	13.22	2.693	-2.27628	2.33147e-47	6.77226e-48
CL11654.Contig1_All	0	1.973	10.0863	6.0232e-89	9.88324e-90		CL1325.Contig2_All	0.576	0.223	-1.35831	2.41023e-07	2.75424e-07
CL11659.Contig2_All	0.32	1.353	2.09353	5.74253e-25	2.79554e-25		CL1326.Contig7_All	0.096	0	-5.84431	2.39363e-08	2.5078e-08
CL11659.Contig4_All	0.2	0.763	1.90924	8.97443e-13	7.06698e-13		CL1326.Contig9_All	1.023	0.24	-2.10645	2.42545e-23	1.24557e-23
CL11660.Contig1_All	1.55	3.75	1.27813	9.23061e-33	3.64853e-33		CL13268.Contig1_All	2.88	1.123	-1.35044	9.60932e-39	3.32076e-39
CL11660.Contig2_All	1.236	4.123	1.73986	6.34934e-48	1.82613e-48		CL1328.Contig1_All	11.993	2.93	-2.03405	1.53839e-92	2.43482e-93
CL11662.Contig2_All	0.246	0.653	1.40954	0.000211111	0.000341202		CL1328.Contig2_All	8.473	1.99	-2.09519	1.81654e-58	4.39534e-59
CL11662.Contig4_All	0.733	2.42	1.72695	4.24217e-20	2.43434e-20		CL1328.Contig3_All	21.87	5.656	-1.94661	4.14324e-248	2.50929e-249
CL11664.Contig2_All	0.35	1.39	1.99374	0.000422005	0.000715213		CL1328.Contig4_All	21.9	9.243	-1.23954	8.87424e-139	9.52419e-140
CL1167.Contig21_All	0	0.296	6.2157	2.69902e-10	2.46309e-10		CL1328.Contig5_All	21.326	8.796	-1.27007	4.71856e-104	6.64552e-105
CL1167.Contig33_All	0.096	0.413	2.13215	4.10932e-13	3.1768e-13		CL1328.Contig6_All	242.19	103.196	-1.22601	0	0
CL11674.Contig1_All	3.786	16.23	2.09016	1.3212e-227	8.74371e-229		CL13283.Contig2_All	1.306	0.483	-1.43265	5.83539e-10	5.44943e-10
CL11674.Contig4_All	5.233	22.12	2.07781	7.3007e-259	4.22427e-260		CL13286.Contig1_All	1.45	0.516	-1.4718	4.61922e-07	5.42e-07
CL11675.Contig2_All	1.366	2.803	1.03908	7.97603e-14	5.95536e-14		CL13291.Contig10_All	1.486	0	-9.50501	7.79358e-65	1.715e-65
CL1168.Contig1_All	0	1.716	7.37431	7.54891e-20	4.36469e-20		CL13291.Contig13_All	0.876	0	-9.41239	1.19429e-61	2.75778e-62
CL1168.Contig2_All	0.383	2.566	2.74044	5.71265e-36	2.08994e-36		CL13291.Contig2_All	5.776	2.273	-1.35738	5.99063e-58	1.46141e-58
CL11684.Contig1_All	0.36	0.83	1.19694	2.48767e-05	3.53765e-05		CL13291.Contig9_All	0.043	0	-4.83573	7.15301e-05	0.000108115
CL1169.Contig1_All	0.226	2.993	3.73311	3.15056e-49	8.85432e-50		CL13297.Contig1_All	1.4	0	-7.95549	1.70115e-27	7.70317e-28
CL1169.Contig2_All	0.096	1.01	3.38847	2.30661e-09	2.24272e-09		CL13297.Contig2_All	0.803	0	-6.10062	1.24967e-09	1.19205e-09
CL11692.Contig2_All	0.32	0.733	1.20265	0.000826054	0.00146784		CL13298.Contig1_All	3.766	0.103	-5.14982	6.48275e-162	5.98888e-163
CL11695.Contig1_All	0.336	1.723	2.34665	4.30846e-08	4.60916e-08		CL13298.Contig6_All	11.593	4.56	-1.33733	7.32563e-107	1.00475e-107
CL11696.Contig2_All	0.206	0.806	1.94422	0.000251051	0.000410024		CL13299.Contig1_All	64.783	18.07	-1.83868	0	0
CL11698.Contig2_All	1.936	4.29	1.15064	1.62549e-30	6.78783e-31		CL133.Contig17_All	0.373	0	-8.04474	6.54647e-29	2.84957e-29
CL1170.Contig6_All	2.06	4.37	1.0909	5.31287e-57	1.31381e-57		CL133.Contig23_All	0.77	0.113	-2.73835	2.93029e-44	9.04265e-45
CL11704.Contig5_All	0	0.386	4.55931	0.000297586	0.000493561		CL133.Contig26_All	0.856	0.353	-1.30035	1.10106e-09	1.04656e-09
CL11711.Contig1_All	1.13	2.576	1.19585	1.18805e-48	3.37038e-49		CL133.Contig27_All	0.123	0	-6.04956	2.3329e-09	2.2689e-09
CL11711.Contig6_All	0.333	0.843	1.3592	8.30928e-07	9.99036e-07		CL133.Contig6_All	0.183	0	-7.09682	6.45254e-17	4.19422e-17
CL11716.Contig1_All	0.473	2.416	2.34661	7.83877e-17	5.1148e-17		CL1331.Contig11_All	0.21	0.026	-2.89041	2.28061e-07	2.60207e-07
CL11718.Contig1_All	0.243	0.636	1.39179	1.63575e-05	2.27792e-05		CL1331.Contig6_All	0.863	0.416	-1.04576	3.53845e-07	4.11052e-07
CL11718.Contig2_All	0.813	2.426	1.57593	3.64655e-56	9.13243e-57		CL1331.Contig9_All	0.223	0.013	-4.09315	6.29437e-10	5.89039e-10
CL1172.Contig10_All	0	0.033	4.5907	0.000256423	0.000419741		CL13311.Contig1_All	0.59	0.076	-2.96463	6.80612e-11	5.9744e-11
CL11720.Contig1_All	0.086	0.733	3.11266	5.2456e-12	4.30524e-12		CL13311.Contig2_All	21.57	8.283	-1.37627	4.01663e-207	2.89763e-208
CL11720.Contig2_All	0.033	4.506	7.10548	4.57755e-125	5.41367e-126		CL13314.Contig1_All	2.096	0.116	-4.12779	4.45051e-93	6.9955e-94
CL11721.Contig1_All	0.14	0.553	1.99461	0.000152799	0.000242572		CL13314.Contig3_All	0.093	0	-5.53928	4.63995e-07	5.44493e-07
CL11721.Contig2_All	0.463	0.94	1.02344	1.88876e-07	2.13998e-07		CL13319.Contig15_All	8.31	3.76	-1.14011	6.11785e-123	7.36498e-124
CL11722.Contig6_All	1.97	4.62	1.2276	1.49937e-30	6.25558e-31		CL1332.Contig3_All	0.613	0.206	-1.56183	1.99423e-05	2.80404e-05
CL11725.Contig1_All	0	0.086	5.46604	8.46895e-07	1.01942e-06		CL13325.Contig13_All	0.646	0.256	-1.31857	1.24173e-05	1.70145e-05
CL11726.Contig1_All	1.416	3.076	1.11432	2.24413e-51	6.07086e-52		CL13325.Contig20_All	0.68	0.213	-1.67185	2.25205e-11	1.9176e-11
CL11726.Contig8_All	0.386	1.12	1.53386	0.000400078	0.000675168		CL13325.Contig27_All	0.12	0.006	-4.42695	0.000399936	0.000674917
CL11729.Contig1_All	0.076	0.956	3.64001	1.68382e-06	2.0942e-06		CL1333.Contig1_All	0.996	0	-6.4957	4.99117e-12	4.09165e-12
CL1173.Contig10_All	0.036	0.236	2.64487	2.89225e-06	3.68888e-06		CL1333.Contig6_All	0.716	0	-4.58881	0.000262413	0.000431465
CL1173.Contig12_All	0.256	0.523	1.03544	1.95979e-06	2.45437e-06		CL13330.Contig6_All	2.363	0.04	-5.8679	6.05108e-76	1.15393e-76
CL1173.Contig14_All	0	0.593	6.69298	1.75543e-13	1.33247e-13		CL13359.Contig1_All	3.266	0.993	-1.7145	8.52018e-17	5.56688e-17
CL1173.Contig18_All	0.683	1.756	1.3557	2.57081e-23	1.32125e-23		CL13361.Contig2_All	0.576	0.263	-1.12329	2.04428e-05	2.87901e-05
CL1173.Contig20_All	0.126	0.313	1.27462	8.32695e-07	1.00125e-06		CL13367.Contig2_All	1.206	0.506	-1.24833	2.96426e-08	3.12788e-08
CL1173.Contig25_All	1.19	2.6	1.13692	5.31915e-22	2.85014e-22		CL1337.Contig16_All	2.02	0.426	-2.22813	3.54668e-72	7.06977e-73
CL1173.Contig2_All	0	0.13	6.1279	8.43848e-10	7.96352e-10		CL1337.Contig1_All	1.603	0.563	-1.52383	1.3404e-35	4.94603e-36
CL1173.Contig30_All	0.096	0.643	2.75673	6.32592e-07	7.52714e-07		CL13378.Contig10_All	1.38	0	-7.96825	1.07872e-27	4.85408e-28
CL1173.Contig4_All	0.176	0.463	1.35843	0.000144831	0.000228239		CL13379.Contig2_All	0.456	0.223	-1.00476	0.00057364	0.000994346
CL1173.Contig6_All	0.09	0.326	1.86907	7.83933e-08	8.58566e-08		CL13379.Contig8_All	0.52	0.15	-1.81807	3.9578e-07	4.61549e-07
CL11730.Contig1_All	0.23	0.956	2.04914	6.74689e-08	7.34077e-08		CL13385.Contig1_All	212.32	4.896	-5.43235	0	0
CL11731.Contig2_All	0.33	1.17	1.83808	1.28172e-30	5.33835e-31		CL13385.Contig2_All	6.076	0.896	-2.7586	8.74814e-80	1.59223e-80
CL11735.Contig2_All	1.426	7.13	2.33407	9.72107e-94	1.51847e-94		CL13392.Contig1_All	0.736	0	-5.75874	5.81329e-08	6.29188e-08
CL1174.Contig10_All	0.763	1.85	1.28318	6.98424e-15	4.95912e-15		CL13392.Contig2_All	0.693	0	-5.91074	1.16164e-08	1.18883e-08
CL1174.Contig18_All	0.443	0.936	1.07794	0.000145341	0.000229093		CL13394.Contig2_All	0.276	0.02	-3.91587	5.34614e-08	5.76261e-08
CL1174.Contig1_All	0.32	2.15	2.74331	7.8129e-33	3.08248e-33		CL134.Contig8_All	1.186	0.343	-1.79218	9.62452e-17	6.30449e-17
CL1174.Contig4_All	0.503	1.576	1.64363	1.31267e-26	6.08109e-27		CL13404.Contig3_All	0.466	0.13	-1.82844	0.000539395	0.000931755
CL1174.Contig5_All	42.343	98.293	1.22	0	0		CL13404.Contig4_All	2.343	0.993	-1.23634	3.99506e-15	2.80396e-15
CL11742.Contig1_All	4.24	117.533	4.78937	0	0		CL13407.Contig2_All	3.976	0.183	-4.46224	3.5344e-216	2.44769e-217
CL11742.Contig2_All	0.743	23.266	4.97327	4.60873e-169	4.10622e-170		CL1341.Contig4_All	0.243	0	-5.70762	9.67169e-08	1.0667e-07
CL11747.Contig1_All	0.033	0.683	4.28648	1.06372e-06	1.29581e-06		CL13418.Contig21_All	1.813	0.14	-3.70006	1.01895e-143	1.05929e-144
CL11747.Contig2_All	0.593	1.99	1.76069	4.23966e-27	1.93823e-27		CL13418.Contig23_All	0.116	0	-6.13725	7.88539e-10	7.4238e-10
CL11749.Contig1_All	0.76	1.9	1.31223	2.14059e-11	1.82008e-11		CL13418.Contig27_All	2.32	0	-11.1245	1.52306e-153	1.48329e-154
CL1175.Contig10_All	0.24	0.603	1.34002	1.01094e-09	9.58832e-10		CL13420.Contig1_All	0.043	0	-4.45934	0.000480936	0.000823294
CL1175.Contig3_All	0	0.623	8.00088	2.81054e-28	1.2452e-28		CL13427.Contig3_All	1.236	0.596	-1.04721	1.09551e-09	1.04111e-09
CL11750.Contig1_All	0.836	1.746	1.05739	2.22535e-07	2.53661e-07		CL13432.Contig12_All	8.363	2.383	-1.804	6.09651e-105	8.50221e-106
CL11751.Contig1_All	0.33	1.456	2.11047	7.41417e-05	0.00011233		CL13432.Contig26_All	0.21	0.053	-1.94393	0.000146867	0.000232252
CL11752.Contig1_All	0.063	0.353	2.51162	0.00081458	0.00144596		CL13435.Contig1_All	1.026	0.323	-1.65593	3.62526e-05	5.26805e-05
CL11752.Contig2_All	0.303	0.893	1.56841	9.57338e-07	1.16046e-06		CL13445.Contig10_All	0.773	0.316	-1.28224	3.77806e-20	2.16391e-20
CL11753.Contig3_All	0.88	1.92	1.11952	6.17968e-09	6.19007e-09		CL13445.Contig12_All	0.793	0.286	-1.47144	7.71322e-20	4.46152e-20
CL11765.Contig1_All	0.153	0.633	2.00842	7.82494e-05	0.000118825		CL13445.Contig8_All	0.72	0.11	-2.71986	1.27866e-46	3.76327e-47
CL11765.Contig2_All	0.503	1.276	1.34046	9.88071e-05	0.000152521		CL13445.Contig9_All	0.91	0	-9.54483	2.97902e-66	6.42676e-67
CL11766.Contig3_All	0.6	1.21	1.01784	0.000371347	0.000624163		CL13446.Contig7_All	0.083	0	-4.56089	0.000300244	0.000498154
CL11768.Contig1_All	0.123	0.653	2.37411	0.000252723	0.000413176		CL13449.Contig5_All	37.736	17.766	-1.08917	0	0
CL11769.Contig1_All	0.52	1.113	1.10979	0.000590555	0.00102564		CL1346.Contig4_All	0.433	0.166	-1.40689	3.17396e-06	4.06634e-06
CL11770.Contig1_All	1.763	3.51	1.00212	8.16616e-29	3.56411e-29		CL13466.Contig12_All	1.603	0.263	-2.61086	1.4283e-71	2.86563e-72
CL11771.Contig2_All	0.566	9.203	4.03316	2.07816e-143	2.16319e-144		CL13466.Contig13_All	0.17	0	-5.86034	2.01672e-08	2.10009e-08
CL11773.Contig2_All	27.6	758.23	4.7783	0	0		CL13466.Contig15_All	8.43	2.89	-1.54308	9.90173e-90	1.61043e-90
CL11774.Contig1_All	0.233	1.036	2.15143	3.2449e-07	3.75791e-07		CL13466.Contig2_All	1.513	0	-8.90635	1.03134e-46	3.03044e-47
CL11775.Contig1_All	0.156	0.68	2.10896	1.20926e-07	1.34607e-07		CL13466.Contig8_All	9.783	2.71	-1.85709	7.73082e-174	6.67284e-175
CL1178.Contig3_All	2.276	4.75	1.0676	3.30576e-18	2.03694e-18		CL13467.Contig3_All	35.776	9.343	-1.94382	0	0
CL11781.Contig1_All	0.11	1.336	3.6006	6.51321e-39	2.24202e-39		CL13470.Contig2_All	1.953	0.02	-6.57879	5.7881e-123	6.96647e-124
CL11781.Contig2_All	0.206	2.133	3.37717	7.11842e-46	2.12503e-46		CL13471.Contig1_All	4.556	1.69	-1.43105	1.51993e-79	2.77567e-80
CL11783.Contig2_All	0.083	0.746	3.16607	2.55353e-06	3.2342e-06		CL13471.Contig2_All	7.403	3.393	-1.12316	8.74381e-91	1.40659e-91
CL11787.Contig23_All	0	0.326	8.1031	5.99503e-30	2.53648e-30		CL1348.Contig7_All	0.663	0	-8.80034	4.65915e-44	1.44333e-44
CL11787.Contig26_All	0	0.303	8.01507	1.66847e-28	7.34392e-29		CL13488.Contig2_All	0.9	0.41	-1.12504	9.40254e-09	9.55386e-09
CL11787.Contig31_All	0	0.383	8.07563	1.72154e-29	7.37591e-30		CL13489.Contig2_All	749.43	183.613	-2.03231	0	0
CL11787.Contig32_All	0	0.186	7.85612	4.6026e-26	2.16561e-26		CL1349.Contig5_All	0.643	0.04	-4.00713	8.33218e-22	4.49505e-22
CL11787.Contig3_All	0.033	0.076	1.22104	0.0005773	0.00100104		CL1349.Contig6_All	1.433	0.42	-1.73379	1.88644e-15	1.30467e-15
CL11787.Contig40_All	0.056	0.23	2.00512	3.30478e-12	2.68344e-12		CL1349.Contig7_All	1.653	0.773	-1.0883	1.44318e-11	1.21605e-11
CL11787.Contig41_All	0.006	0.063	3.3572	7.61768e-08	8.3322e-08		CL1349.Contig9_All	0.063	0	-5.43547	1.12759e-06	1.37633e-06
CL11787.Contig59_All	0	0.09	6.27041	1.2875e-10	1.14991e-10		CL13496.Contig22_All	0.766	0.086	-3.15642	1.35915e-28	5.96548e-29
CL11787.Contig71_All	0	0.64	8.71211	4.58082e-42	1.47405e-42		CL13496.Contig24_All	3.26	1.36	-1.25943	3.3868e-28	1.50392e-28
CL11787.Contig80_All	0.04	0.633	4.0087	1.1314e-54	2.89943e-55		CL13496.Contig29_All	3.216	0.563	-2.53243	5.02436e-96	7.66988e-97
CL11788.Contig1_All	0	0.256	6.12543	8.7051e-10	8.22389e-10		CL13496.Contig6_All	0.23	0	-6.0052	3.95598e-09	3.90824e-09
CL11789.Contig1_All	1.193	10.68	3.16607	0	0		CL13496.Contig7_All	0.233	0.02	-3.47032	5.64726e-09	5.64269e-09
CL11789.Contig2_All	0.833	2.926	1.80928	4.41958e-63	9.98064e-64		CL13496.Contig8_All	1.263	0.17	-2.88039	2.53203e-38	8.82524e-39
CL11789.Contig3_All	4.58	16.053	1.80596	5.05733e-306	2.44254e-307		CL13499.Contig12_All	0.183	0.06	-1.63521	0.000169449	0.000270845
CL1179.Contig2_All	0.223	0.74	1.72216	4.83742e-28	2.1564e-28		CL13499.Contig18_All	4.853	1.536	-1.6565	9.34344e-48	2.69445e-48
CL11796.Contig3_All	0.056	0.486	3.08461	8.68208e-08	9.54198e-08		CL13499.Contig26_All	2.796	1.173	-1.2606	6.81239e-19	4.0798e-19
CL11797.Contig2_All	0.36	0.826	1.19484	0.000406405	0.000686846		CL1350.Contig4_All	5.103	1.423	-1.85123	1.37232e-124	1.62989e-125
CL11798.Contig1_All	0.3	1.283	2.11163	2.59805e-10	2.36826e-10		CL13500.Contig1_All	2.49	0	-7.17378	1.13466e-17	7.14241e-18
CL118.Contig2_All	0.193	0.61	1.6561	2.23668e-07	2.55029e-07		CL13501.Contig1_All	0.38	0.03	-3.6453	7.94975e-10	7.48628e-10
CL118.Contig4_All	0.67	1.473	1.14124	4.52428e-11	3.92826e-11		CL13507.Contig1_All	2.41	0.703	-1.76553	1.87299e-13	1.42349e-13
CL118.Contig5_All	0.84	2.156	1.36649	3.53049e-30	1.4871e-30		CL1351.Contig2_All	1.706	0.826	-1.04226	9.12302e-09	9.26114e-09
CL118.Contig7_All	0.816	2.986	1.86029	1.31058e-87	2.17912e-88		CL1351.Contig3_All	3.47	1.036	-1.74351	8.39156e-69	1.74987e-69
CL1180.Contig5_All	3.123	8.84	1.50639	5.30595e-116	6.78257e-117		CL1351.Contig4_All	62.373	17.106	-1.86546	0	0
CL11805.Contig2_All	0.766	4.903	2.66792	2.20971e-151	2.18597e-152		CL1351.Contig5_All	20.46	4.883	-2.06381	2.60032e-291	1.3165e-292
CL11805.Contig3_All	0.666	6.836	3.34916	3.65563e-208	2.62171e-209		CL13517.Contig1_All	1.02	0	-5.58881	2.97022e-07	3.42713e-07
CL11805.Contig4_All	0.073	0.793	3.45558	9.51165e-06	1.28824e-05		CL13520.Contig12_All	0.876	0.256	-1.74511	1.22206e-28	5.35601e-29
CL11808.Contig1_All	0.64	69.293	6.74856	0	0		CL13520.Contig13_All	4.263	1.056	-2.01098	6.0455e-83	1.06029e-83
CL1181.Contig4_All	13.556	28.083	1.051	1.11428e-210	7.90565e-212		CL13524.Contig14_All	0.146	0.063	-1.24216	3.36189e-05	4.8677e-05
CL1181.Contig8_All	1.143	2.72	1.2372	1.72867e-27	7.82916e-28		CL13524.Contig20_All	1.063	0.51	-1.06095	1.12032e-17	7.04831e-18
CL11810.Contig2_All	0.9	2.54	1.48514	1.06797e-31	4.33153e-32		CL13524.Contig7_All	0.036	0	-4.8904	5.20125e-05	7.72865e-05
CL11816.Contig2_All	0.78	2.956	1.93103	2.0647e-31	8.44193e-32		CL13533.Contig3_All	0.37	0.113	-1.71998	2.94759e-10	2.6986e-10
CL11816.Contig4_All	2.33	4.836	1.05475	1.43033e-25	6.83457e-26		CL13537.Contig1_All	0.516	0	-4.58881	0.000262413	0.000431465
CL11818.Contig1_All	0.216	0.693	1.66908	0.000113562	0.00017656		CL13538.Contig2_All	1.98	0.57	-1.79969	1.78218e-30	7.44826e-31
CL1182.Contig3_All	0.373	1.053	1.49736	1.83316e-17	1.16423e-17		CL1354.Contig1_All	0.326	0	-7.31692	3.64023e-19	2.15547e-19
CL1182.Contig7_All	0.783	2.613	1.72901	4.44042e-66	9.60304e-67		CL13550.Contig11_All	0.573	0.106	-2.42311	3.55561e-15	2.49045e-15
CL1182.Contig9_All	0	0.09	4.55564	0.000302967	0.000502887		CL13550.Contig8_All	1.466	0.303	-2.26038	8.67501e-34	3.34424e-34
CL11820.Contig1_All	0.64	2.66	2.0599	4.79288e-39	1.64565e-39		CL13562.Contig12_All	0.406	0.14	-1.57272	1.76053e-09	1.69922e-09
CL11822.Contig1_All	0.73	2.94	2.01194	1.6267e-26	7.55569e-27		CL13562.Contig16_All	0.326	0	-7.60644	1.39796e-22	7.34652e-23
CL11822.Contig2_All	0.39	2.223	2.51837	9.38764e-17	6.14634e-17		CL13562.Contig19_All	0.043	0	-4.93742	3.92759e-05	5.73839e-05
CL11827.Contig2_All	0.046	0.61	3.74692	9.23366e-05	0.000141819		CL13562.Contig20_All	0.133	0	-6.39204	2.41024e-11	2.05805e-11
CL11827.Contig3_All	0.06	0.516	3.08026	1.22836e-05	1.68262e-05		CL13562.Contig24_All	0.743	0.273	-1.45125	5.98636e-16	4.05915e-16
CL1183.Contig4_All	0.07	0.533	2.94558	9.04537e-14	6.77153e-14		CL13562.Contig59_All	0.126	0.04	-1.64942	0.00011674	0.000181743
CL1183.Contig6_All	0.143	0.756	2.42648	0.000867422	0.00155224		CL13562.Contig62_All	1.15	0.386	-1.58043	7.44007e-09	7.5062e-09
CL11830.Contig1_All	0.56	1.59	1.50204	1.43187e-06	1.76605e-06		CL13562.Contig65_All	0.556	0.236	-1.24578	1.1271e-10	1.00296e-10
CL11830.Contig2_All	0.166	1.41	3.08361	2.15438e-07	2.45303e-07		CL13562.Contig9_All	0.326	0.046	-2.79704	5.77622e-17	3.74664e-17
CL11833.Contig1_All	0.02	1.676	6.47996	6.5369e-43	2.0666e-43		CL13566.Contig1_All	0.68	0.15	-2.14984	1.47674e-11	1.24534e-11
CL11836.Contig1_All	0	0.36	5.18913	7.30301e-06	9.74114e-06		CL13566.Contig2_All	0.983	0.453	-1.11888	1.79918e-10	1.62284e-10
CL11836.Contig2_All	0.933	2.116	1.17505	4.44095e-18	2.7503e-18		CL13567.Contig1_All	6.706	0	-9.0574	9.17203e-51	2.50724e-51
CL11836.Contig3_All	1.26	6.326	2.32796	1.19217e-88	1.96139e-89		CL13567.Contig2_All	0.403	0	-5.1992	6.97621e-06	9.28288e-06
CL11838.Contig1_All	0.636	2.21	1.7937	6.86042e-31	2.83719e-31		CL1357.Contig3_All	0.356	0.086	-2.03824	1.30034e-06	1.59718e-06
CL11845.Contig1_All	0.15	0.68	2.18139	8.1779e-05	0.000124434		CL1357.Contig6_All	0.7	0.12	-2.54195	6.58004e-21	3.66765e-21
CL11848.Contig1_All	14.39	32.453	1.1739	6.07886e-267	3.37558e-268		CL1357.Contig8_All	0.763	0.343	-1.16908	5.58577e-09	5.57903e-09
CL11848.Contig2_All	1.773	9.183	2.36991	2.48787e-110	3.32524e-111		CL13582.Contig11_All	16.95	7.373	-1.19694	2.44312e-70	4.9949e-71
CL11849.Contig1_All	0.296	1.3	2.13365	4.49733e-09	4.46391e-09		CL13582.Contig20_All	21.68	7.29	-1.56449	5.56026e-78	1.03396e-78
CL11853.Contig1_All	0.046	0.526	3.52666	0.000135834	0.000213168		CL13582.Contig3_All	11.313	4.406	-1.36035	1.00915e-141	1.0622e-142
CL11854.Contig3_All	0.833	1.726	1.05293	3.4461e-19	2.03851e-19		CL13592.Contig10_All	0.526	0.13	-1.99986	2.20433e-05	3.11446e-05
CL11854.Contig4_All	0.153	0.566	1.89174	5.57153e-11	4.86264e-11		CL13592.Contig2_All	0.236	0.07	-1.72076	1.42492e-07	1.59516e-07
CL11855.Contig2_All	2.173	4.676	1.10565	1.80885e-19	1.05894e-19		CL13592.Contig6_All	7.203	2.94	-1.29001	2.15433e-82	3.80691e-83
CL11857.Contig1_All	0.123	1.136	3.18149	3.79435e-11	3.28012e-11		CL13593.Contig1_All	24.19	10.043	-1.2693	0	0
CL11860.Contig3_All	2.44	6.14	1.3322	2.79817e-69	5.79789e-70		CL13597.Contig2_All	2.94	0.946	-1.63133	1.21092e-31	4.91806e-32
CL11868.Contig2_All	0.35	1.003	1.52742	3.31255e-10	3.04159e-10		CL13599.Contig11_All	8.176	3.513	-1.21393	2.48463e-96	3.77444e-97
CL1187.Contig1_All	0.23	1.02	2.11207	2.3283e-17	1.48412e-17		CL13599.Contig9_All	1.46	0.61	-1.26442	1.02804e-27	4.62389e-28
CL1187.Contig4_All	0.64	1.576	1.29623	1.37358e-13	1.03753e-13		CL13601.Contig1_All	1.016	0.08	-3.70251	5.25695e-24	2.6377e-24
CL1187.Contig5_All	1.236	3.943	1.67233	1.55884e-39	5.29778e-40		CL13603.Contig2_All	6.376	0.013	-8.79175	1.95326e-255	1.14725e-256
CL1187.Contig6_All	0.373	0.82	1.13712	6.7769e-08	7.37468e-08		CL13605.Contig10_All	0.09	0.02	-2.22345	2.41244e-06	3.04802e-06
CL1187.Contig8_All	8.66	19.673	1.17983	5.31641e-114	6.9044e-115		CL13612.Contig1_All	2.366	0.43	-2.46178	3.82854e-62	8.77372e-63
CL11872.Contig2_All	0.096	1.143	3.58146	1.34807e-09	1.2888e-09		CL13612.Contig2_All	11.536	2.166	-2.40341	2.75857e-295	1.38054e-296
CL11877.Contig2_All	0.57	1.163	1.0353	0.00014661	0.000231827		CL13613.Contig7_All	7.246	3.536	-1.04065	6.17966e-62	1.42124e-62
CL11879.Contig1_All	0.95	2.003	1.07501	9.49109e-33	3.75263e-33		CL13615.Contig6_All	1.366	0.173	-2.98445	7.15374e-34	2.75077e-34
CL11879.Contig2_All	1.66	3.656	1.15904	2.67939e-38	9.3417e-39		CL13615.Contig7_All	1.586	0.763	-1.05285	3.6222e-10	3.33329e-10
CL1188.Contig16_All	0.086	0.27	1.62755	8.72043e-15	6.22054e-15		CL1362.Contig1_All	104.006	8.923	-3.54503	0	0
CL1188.Contig1_All	0	0.096	5.14914	9.66522e-06	1.30986e-05		CL1362.Contig2_All	86.243	18.576	-2.20815	0	0
CL1188.Contig7_All	0.45	1.416	1.6447	2.31832e-21	1.27071e-21		CL1362.Contig3_All	5.303	0.39	-3.77213	3.85426e-120	4.74411e-121
CL1188.Contig8_All	0.74	1.496	1.02174	1.54155e-14	1.11323e-14		CL13625.Contig1_All	1.08	0.24	-2.16711	5.77927e-13	4.50162e-13
CL11880.Contig4_All	0.836	1.69	1.01222	3.2412e-15	2.26533e-15		CL13625.Contig6_All	4.15	1.546	-1.42746	1.61525e-92	2.55731e-93
CL11880.Contig5_All	0	0.226	6.66461	2.88092e-13	2.21113e-13		CL13625.Contig9_All	0.686	0.276	-1.31686	0.000969384	0.00174796
CL11881.Contig1_All	0.936	14.686	3.95587	0	0		CL13627.Contig10_All	0.43	0.143	-1.57824	7.50243e-08	8.19978e-08
CL11881.Contig2_All	2.603	8.603	1.71815	1.18674e-161	1.09791e-162		CL13627.Contig14_All	0.826	0	-8.38954	4.55736e-35	1.70312e-35
CL11883.Contig1_All	0.876	4.796	2.4621	1.32459e-55	3.34504e-56		CL13627.Contig15_All	2.123	0.74	-1.52948	1.19165e-20	6.6977e-21
CL11883.Contig2_All	1.363	4.273	1.65908	1.01686e-29	4.3268e-30		CL13627.Contig16_All	2.536	0.98	-1.3558	4.49658e-21	2.4917e-21
CL11884.Contig1_All	0.45	1.14	1.34389	8.24885e-19	4.95689e-19		CL13627.Contig17_All	7.74	3.516	-1.11851	2.00961e-42	6.42301e-43
CL11885.Contig1_All	0.253	0.793	1.64507	7.41463e-08	8.10009e-08		CL13627.Contig1_All	3.326	0.963	-1.7817	1.6056e-37	5.68938e-38
CL11889.Contig2_All	0.733	1.963	1.41886	2.35085e-13	1.79495e-13		CL13627.Contig2_All	23.44	10.066	-1.22367	2.24505e-159	2.10911e-160
CL1189.Contig2_All	6.246	17.36	1.47117	1.21839e-258	7.05619e-260		CL13627.Contig7_All	0.186	0	-5.82147	3.04837e-08	3.22019e-08
CL11890.Contig2_All	0.24	0.91	1.90322	1.56527e-07	1.75774e-07		CL13627.Contig8_All	3.183	1.226	-1.36196	2.47057e-29	1.06296e-29
CL11890.Contig4_All	0.72	2.08	1.52469	4.19968e-26	1.97191e-26		CL13628.Contig1_All	1.1	0	-5.52741	5.14309e-07	6.0716e-07
CL11893.Contig2_All	1.496	4.353	1.55074	1.75157e-08	1.81429e-08		CL13629.Contig10_All	0.323	0	-6.74532	7.41858e-14	5.53142e-14
CL11897.Contig2_All	1.626	6.583	2.02021	5.36672e-80	9.73233e-81		CL13632.Contig1_All	1.15	0.51	-1.16033	2.68382e-20	1.52807e-20
CL11899.Contig11_All	3.973	8.11	1.03147	2.46593e-162	2.2735e-163		CL13632.Contig4_All	1.22	0.46	-1.39724	1.5756e-26	7.31539e-27
CL11899.Contig13_All	0.053	0.233	2.11612	5.76142e-08	6.22841e-08		CL13636.Contig1_All	37.236	16.526	-1.16749	3.83731e-101	5.5518e-102
CL11899.Contig4_All	0	0.06	4.91263	4.47142e-05	6.57205e-05		CL13637.Contig11_All	0.173	0	-6.74936	6.8939e-14	5.13295e-14
CL11899.Contig5_All	0.06	0.323	2.40927	1.91025e-12	1.52984e-12		CL13637.Contig16_All	0.24	0	-5.15279	9.66478e-06	1.30978e-05
CL11899.Contig8_All	0.983	6.393	2.6986	0	0		CL13637.Contig18_All	0.82	0.39	-1.05889	7.88521e-11	6.94712e-11
CL11903.Contig1_All	4.993	17.296	1.79583	9.55939e-191	7.49139e-192		CL13637.Contig3_All	0.163	0	-6.56457	1.6602e-12	1.32563e-12
CL11905.Contig1_All	0.32	0.95	1.55704	6.91866e-19	4.1449e-19		CL1364.Contig11_All	0.8	0.38	-1.07042	0.000163926	0.000261378
CL11905.Contig3_All	2.863	8.063	1.49313	4.08019e-138	4.39415e-139		CL1364.Contig13_All	0.683	0.16	-2.14055	5.45455e-09	5.44551e-09
CL11905.Contig6_All	0.616	1.74	1.50267	3.87886e-38	1.35709e-38		CL1364.Contig17_All	0.286	0.073	-1.94987	0.000821494	0.00145919
CL11906.Contig2_All	0.34	1.066	1.6462	2.08872e-06	2.62291e-06		CL1364.Contig1_All	0.123	0.02	-2.6932	0.000783179	0.00138738
CL11906.Contig3_All	0.67	2.046	1.60557	3.78883e-06	4.89595e-06		CL1364.Contig6_All	0.103	0	-4.61266	0.000234144	0.000380872
CL11907.Contig3_All	0.393	0.93	1.25276	0.000893943	0.00160521		CL1364.Contig9_All	0.81	0.223	-1.84337	4.80496e-19	2.85824e-19
CL11908.Contig1_All	0.403	1.14	1.50711	1.28869e-05	1.76894e-05		CL13641.Contig2_All	1.883	0	-6.28925	1.04859e-10	9.31537e-11
CL1191.Contig10_All	0	0.133	6.0029	3.88078e-09	3.83229e-09		CL13647.Contig1_All	0.453	0	-6.59571	9.94033e-13	7.84654e-13
CL1191.Contig19_All	0.12	0.333	1.49935	1.88479e-05	2.64466e-05		CL13649.Contig4_All	0.58	0.236	-1.29597	2.55032e-06	3.22879e-06
CL1191.Contig23_All	0.153	1.5	3.29841	3.04519e-44	9.39885e-45		CL1365.Contig11_All	0.903	0.37	-1.29382	3.72987e-16	2.50568e-16
CL1191.Contig25_All	0.7	1.67	1.23596	1.13075e-19	6.5792e-20		CL1365.Contig19_All	0.183	0.033	-2.3272	1.79548e-05	2.51281e-05
CL1191.Contig29_All	0.03	1.546	5.73107	1.18626e-72	2.35111e-73		CL1365.Contig22_All	0.643	0	-7.81172	2.347e-25	1.12849e-25
CL1191.Contig49_All	0	0.086	5.9647	6.05082e-09	6.05714e-09		CL1365.Contig23_All	1.836	0.26	-2.81064	4.40367e-49	1.24099e-49
CL1191.Contig50_All	0	0.18	6.84314	1.10824e-14	7.94001e-15		CL1365.Contig4_All	0.253	0.046	-2.44817	1.91905e-10	1.73446e-10
CL1191.Contig55_All	0	0.26	6.35686	3.79683e-11	3.28246e-11		CL1365.Contig5_All	1.093	0.3	-1.86786	8.65245e-31	3.58746e-31
CL1191.Contig59_All	0.31	1.063	1.79105	5.86802e-09	5.87011e-09		CL1365.Contig6_All	0.49	0.08	-2.6508	7.53814e-28	3.37769e-28
CL1191.Contig6_All	0	0.06	4.8827	5.32849e-05	7.93228e-05		CL1365.Contig7_All	2.91	1.063	-1.45737	1.55694e-57	3.81835e-58
CL11910.Contig2_All	0.776	2.66	1.77112	4.50128e-54	1.16367e-54		CL13665.Contig1_All	2.786	0.483	-2.53356	1.90459e-10	1.72115e-10
CL11911.Contig3_All	4.073	10.023	1.30226	9.41133e-187	7.5524e-188		CL13665.Contig2_All	19.91	2.103	-3.24718	0	0
CL11911.Contig7_All	1.69	4.616	1.4491	2.01085e-104	2.81978e-105		CL13669.Contig5_All	12.69	4.99	-1.34934	1.91723e-123	2.2979e-124
CL11913.Contig3_All	0.61	1.49	1.29644	4.97337e-10	4.62466e-10		CL13670.Contig1_All	0.776	0.07	-3.48498	2.78538e-14	2.0359e-14
CL11916.Contig2_All	0.87	2.99	1.77505	4.73394e-14	3.49901e-14		CL13671.Contig1_All	1.52	0.2	-2.92361	2.25992e-75	4.33357e-76
CL11918.Contig2_All	0.66	1.683	1.3398	7.84057e-12	6.49234e-12		CL13671.Contig2_All	1.4	0.5	-1.48291	1.16749e-32	4.62473e-33
CL11920.Contig1_All	2.636	7.676	1.53975	8.2338e-175	7.07427e-176		CL1368.Contig6_All	1.093	0.446	-1.2883	4.83952e-06	6.32913e-06
CL11920.Contig2_All	0.896	1.983	1.15544	3.46664e-17	2.22589e-17		CL13680.Contig1_All	4.15	1.96	-1.08273	3.23559e-20	1.84892e-20
CL11922.Contig1_All	0.483	5.98	3.62799	1.29662e-54	3.32593e-55		CL13688.Contig1_All	13.81	1.676	-3.03745	0	0
CL11923.Contig2_All	6.1	16.306	1.42349	3.2951e-76	6.261e-77		CL13688.Contig4_All	13.906	3.353	-2.06132	0	0
CL11924.Contig2_All	0	0.123	5.79575	3.82644e-08	4.0781e-08		CL13688.Contig6_All	164.533	50.083	-1.7132	0	0
CL11926.Contig2_All	0.39	0.88	1.17125	1.22992e-05	1.68478e-05		CL13689.Contig15_All	0.116	0	-5.64713	1.72877e-07	1.9523e-07
CL11928.Contig3_All	0	0.823	7.11965	3.5326e-17	2.2689e-17		CL1369.Contig10_All	1.156	0.21	-2.4521	1.45435e-24	7.16434e-25
CL11929.Contig2_All	0.106	1.073	3.28691	0.000634303	0.00110911		CL1369.Contig1_All	2.026	0.546	-1.87447	3.26774e-32	1.30725e-32
CL11934.Contig5_All	0	0.243	5.7712	4.92963e-08	5.29864e-08		CL1369.Contig4_All	0.253	0.05	-2.31166	3.14595e-08	3.32643e-08
CL11935.Contig2_All	0.17	0.603	1.82576	2.54325e-08	2.66955e-08		CL1369.Contig6_All	1	0.206	-2.28386	7.36339e-23	3.84014e-23
CL11937.Contig1_All	1.263	3.463	1.45633	5.64733e-29	2.45265e-29		CL1369.Contig7_All	7.526	2.143	-1.81172	1.99092e-98	2.95694e-99
CL11937.Contig2_All	5.73	13.7	1.26101	2.35685e-137	2.55444e-138		CL1369.Contig8_All	0.793	0.39	-1.03122	3.89094e-10	3.58978e-10
CL1194.Contig11_All	0	0.663	6.77436	4.03997e-14	2.97687e-14		CL1369.Contig9_All	0.293	0.06	-2.27975	5.72665e-07	6.79177e-07
CL1194.Contig5_All	0.986	2.77	1.47764	1.95373e-69	4.03887e-70		CL13692.Contig2_All	0.513	0	-4.81121	8.21193e-05	0.000125232
CL1194.Contig7_All	0.526	1.91	1.84585	2.11574e-41	6.92026e-42		CL13693.Contig1_All	5.756	2.79	-1.04701	4.41806e-28	1.96712e-28
CL1194.Contig8_All	1.72	3.71	1.11712	5.40191e-36	1.97469e-36		CL13693.Contig2_All	6.846	3.306	-1.04493	5.49214e-49	1.54977e-49
CL11940.Contig1_All	0.123	1.43	3.52442	1.67844e-09	1.61758e-09		CL13693.Contig3_All	0.113	0.02	-2.43545	7.4322e-06	9.92133e-06
CL11943.Contig3_All	0.423	1.076	1.33377	1.16945e-10	1.04176e-10		CL13693.Contig5_All	4.433	1.813	-1.28298	1.62562e-37	5.76161e-38
CL11946.Contig2_All	7.083	15.45	1.13127	2.97258e-175	2.5453e-176		CL13693.Contig9_All	35.496	15.693	-1.17533	3.71051e-165	3.37278e-166
CL1195.Contig2_All	0.43	1.553	1.84822	6.55058e-10	6.13606e-10		CL13696.Contig1_All	0.52	0	-4.71865	0.000136274	0.000213904
CL11951.Contig1_All	0.146	0.503	1.78145	0.000214686	0.000347486		CL13698.Contig2_All	208.94	98.126	-1.08587	0	0
CL11952.Contig3_All	0	0.216	5.11218	1.2486e-05	1.71155e-05		CL1370.Contig1_All	0.326	0	-6.88991	4.84359e-15	3.41401e-15
CL11953.Contig3_All	0.563	1.606	1.51015	3.18735e-47	9.27861e-48		CL1371.Contig2_All	2.773	1.356	-1.03656	7.40698e-09	7.47203e-09
CL11960.Contig1_All	0.05	0.226	2.18048	0.000101162	0.000156412		CL13711.Contig1_All	0.59	0	-5.00385	2.6005e-05	3.71292e-05
CL11960.Contig2_All	2.13	5.03	1.24183	6.94307e-84	1.20428e-84		CL13717.Contig2_All	0.416	0	-4.61148	0.00023555	0.000383252
CL11962.Contig3_All	0.436	0.903	1.04637	9.23403e-05	0.000141829		CL13720.Contig12_All	3.713	1.826	-1.02246	2.31329e-32	9.22299e-33
CL11970.Contig2_All	1.586	7.256	2.18756	1.08809e-53	2.83484e-54		CL13720.Contig1_All	6.323	1.903	-1.7477	5.59154e-131	6.30771e-132
CL11970.Contig3_All	0.14	1.11	3.00746	8.49086e-12	7.04881e-12		CL13732.Contig1_All	59.683	21.043	-1.50956	0	0
CL11971.Contig1_All	0.493	1.72	1.7897	2.79362e-06	3.55753e-06		CL13732.Contig2_All	3.316	1.476	-1.17535	2.99793e-34	1.14268e-34
CL11972.Contig2_All	0.35	1.36	1.96202	1.75827e-14	1.27305e-14		CL13732.Contig3_All	31.186	10.486	-1.5581	0	0
CL11976.Contig2_All	0.61	2.14	1.82032	7.41804e-18	4.63765e-18		CL13733.Contig1_All	0.73	0.19	-1.93964	5.90643e-08	6.39722e-08
CL11978.Contig15_All	0.23	1.226	2.42298	6.79092e-62	1.56327e-62		CL13737.Contig13_All	0.446	0	-8.12735	2.77611e-30	1.16624e-30
CL11978.Contig16_All	2.553	5.883	1.20623	4.01772e-64	8.94008e-65		CL13737.Contig7_All	0.54	0	-8.3461	3.15205e-34	1.20201e-34
CL11978.Contig19_All	0	0.103	5.2524	4.61019e-06	6.00751e-06		CL13739.Contig1_All	0.94	0.336	-1.48728	7.93406e-14	5.92297e-14
CL11978.Contig21_All	0	0.116	5.72461	7.86797e-08	8.61868e-08		CL13749.Contig1_All	2.07	0.953	-1.1262	1.14115e-15	7.81759e-16
CL11978.Contig6_All	0	0.1	5.39942	1.47071e-06	1.81626e-06		CL13755.Contig4_All	1.59	0.3	-2.41016	2.8435e-38	9.92142e-39
CL11983.Contig1_All	0.053	0.8	3.95035	5.14483e-08	5.5399e-08		CL13763.Contig5_All	0.566	0.15	-1.91207	9.13066e-08	1.00478e-07
CL11984.Contig2_All	0.3	0.913	1.6076	3.76401e-06	4.86238e-06		CL13763.Contig6_All	1.65	0	-8.11363	4.74442e-30	2.00282e-30
CL11985.Contig1_All	0	0.513	4.31808	0.000867316	0.001552		CL13763.Contig7_All	3.923	0.483	-3.02064	1.5081e-58	3.64384e-59
CL11988.Contig2_All	4.68	13.443	1.52338	8.97008e-77	1.69275e-77		CL13763.Contig8_All	0.37	0.14	-1.3725	1.6014e-05	2.22831e-05
CL11992.Contig2_All	0.2	1.273	2.69936	1.69623e-05	2.36764e-05		CL13764.Contig1_All	0.39	0.066	-2.60001	1.21133e-13	9.12693e-14
CL11996.Contig12_All	0.02	0.883	5.53424	1.46954e-50	4.03188e-51		CL1377.Contig19_All	1.846	0	-9.94093	4.6354e-82	8.21577e-83
CL11996.Contig5_All	1.69	5.826	1.78646	8.78549e-90	1.42842e-90		CL1377.Contig24_All	2.376	0.723	-1.7007	1.65396e-55	4.18337e-56
CL11996.Contig6_All	0	3.836	9.7997	2.99117e-76	5.67796e-77		CL1377.Contig27_All	1.456	0.006	-7.54404	4.11456e-35	1.53538e-35
CL11999.Contig2_All	1.596	6.766	2.07617	0	0		CL1377.Contig8_All	3.713	0.843	-2.16504	4.12511e-94	6.41626e-95
CL12.Contig13_All	0.573	1.5	1.3884	1.53509e-16	1.01486e-16		CL13770.Contig1_All	1.04	0	-6.61856	6.78327e-13	5.30883e-13
CL12.Contig5_All	0.396	1.26	1.68589	3.53685e-26	1.6576e-26		CL13770.Contig2_All	1.433	0	-6.28925	1.04859e-10	9.31537e-11
CL120.Contig15_All	0	0.08	4.54212	0.000323401	0.000538641		CL13773.Contig6_All	0.55	0.23	-1.27376	2.22505e-05	3.14476e-05
CL120.Contig1_All	0	0.163	5.87242	1.69753e-08	1.75687e-08		CL13775.Contig2_All	2.523	0.8	-1.65255	2.82734e-14	2.06724e-14
CL120.Contig49_All	0	0.093	5.12461	1.14632e-05	1.5654e-05		CL13781.Contig10_All	5.483	2.73	-1.00748	3.28968e-40	1.10241e-40
CL120.Contig52_All	0	0.44	7.39839	4.02217e-20	2.30575e-20		CL13781.Contig4_All	0.096	0	-5.15441	9.55422e-06	1.29429e-05
CL12000.Contig2_All	0.2	1.096	2.42955	0.000309763	0.000514629		CL13781.Contig6_All	0.123	0.026	-2.17422	2.00022e-05	2.81319e-05
CL12001.Contig3_All	0.94	3.086	1.71026	3.19306e-22	1.69713e-22		CL13781.Contig8_All	3.36	1.203	-1.47938	1.00729e-74	1.94943e-75
CL12002.Contig2_All	1.363	3.693	1.43801	4.20788e-34	1.60922e-34		CL13785.Contig1_All	0.28	0	-7.58219	2.84051e-22	1.50712e-22
CL12003.Contig2_All	2.53	5.693	1.16411	1.70366e-10	1.53361e-10		CL1379.Contig2_All	0.68	0.33	-1.02507	0.000207451	0.000335066
CL12004.Contig1_All	0.976	3.43	1.81532	2.83523e-46	8.4008e-47		CL13798.Contig1_All	9.716	1.736	-2.48905	1.23075e-57	3.01479e-58
CL12009.Contig2_All	0.143	1.536	3.41119	2.55027e-25	1.22718e-25		CL13803.Contig6_All	8.19	2.57	-1.68024	2.03652e-136	2.22074e-137
CL1201.Contig12_All	0.133	0.916	2.78431	2.47317e-14	1.80376e-14		CL13803.Contig8_All	92.226	38.563	-1.26017	0	0
CL1201.Contig14_All	0	0.106	5.38227	1.68793e-06	2.09963e-06		CL13803.Contig9_All	0.603	0.14	-2.12915	2.9298e-13	2.24926e-13
CL12010.Contig2_All	0.39	0.97	1.30866	8.39599e-17	5.48373e-17		CL13807.Contig2_All	1.673	0.736	-1.1859	5.05419e-12	4.14372e-12
CL12012.Contig1_All	0.516	1.106	1.10235	3.19164e-11	2.74395e-11		CL1381.Contig4_All	13.533	4.693	-1.53734	1.03675e-209	7.39679e-211
CL12015.Contig2_All	0.28	1.073	1.95035	9.63977e-05	0.000148564		CL1381.Contig5_All	19.893	9.423	-1.07616	9.46487e-170	8.38774e-171
CL12018.Contig2_All	2.153	5.02	1.22061	5.36961e-24	2.69508e-24		CL13817.Contig3_All	1.453	0	-6.78521	3.57082e-14	2.62361e-14
CL12019.Contig1_All	0.38	1.153	1.58111	0.000423525	0.000718047		CL1383.Contig25_All	0.283	0	-6.5249	3.14445e-12	2.55093e-12
CL12019.Contig2_All	0.513	1.533	1.58111	8.84675e-05	0.000135588		CL1383.Contig30_All	2.856	1.386	-1.04609	3.0371e-12	2.46134e-12
CL12020.Contig1_All	20.053	65.196	1.70197	0	0		CL1383.Contig5_All	0.083	0	-5.17698	8.17695e-06	1.09593e-05
CL12020.Contig2_All	3.433	9.586	1.48651	1.16799e-145	1.19969e-146		CL13832.Contig3_All	1.92	0.88	-1.13044	4.35531e-09	4.31832e-09
CL12023.Contig2_All	0.096	0.683	2.82301	1.12877e-16	7.41966e-17		CL13833.Contig2_All	0.496	0	-6.46	8.68733e-12	7.2149e-12
CL12024.Contig1_All	0.413	2.66	2.68894	5.31641e-34	2.0378e-34		CL13838.Contig20_All	0.196	0.076	-1.35043	0.000542506	0.000937346
CL12024.Contig2_All	1.086	3.53	1.69811	5.0893e-25	2.47079e-25		CL13838.Contig21_All	1.273	0.306	-2.03981	4.47967e-29	1.93924e-29
CL12024.Contig3_All	0.34	2.163	2.66371	5.48077e-11	4.78198e-11		CL13838.Contig9_All	1.043	0.386	-1.42277	1.99631e-33	7.76671e-34
CL12025.Contig1_All	0.516	1.583	1.60779	1.68064e-07	1.89309e-07		CL13839.Contig12_All	4.23	1.543	-1.44464	1.76218e-35	6.52152e-36
CL12029.Contig2_All	0.28	0.936	1.72618	4.82046e-05	7.13295e-05		CL13839.Contig14_All	2.016	0.043	-5.58833	2.997e-72	5.97009e-73
CL1203.Contig4_All	0.79	1.876	1.24589	7.42783e-23	3.87473e-23		CL13839.Contig16_All	0.26	0.076	-1.76179	0.000322073	0.0005363
CL1203.Contig8_All	0	0.093	4.38984	0.000642219	0.00112345		CL13839.Contig4_All	0.57	0.163	-1.78181	6.95492e-08	7.57577e-08
CL1203.Contig9_All	0	0.243	6.92618	2.16654e-15	1.50241e-15		CL13839.Contig7_All	2.913	0.146	-4.32161	1.62291e-71	3.26126e-72
CL12032.Contig1_All	4.116	14.836	1.85499	1.17694e-93	1.8403e-94		CL13839.Contig8_All	1.09	0.076	-3.79569	5.33587e-34	2.04554e-34
CL12032.Contig2_All	0.8	1.746	1.12345	8.03996e-10	7.57315e-10		CL1384.Contig6_All	0.376	0	-5.21018	6.44252e-06	8.54454e-06
CL12032.Contig3_All	0.396	1.316	1.73453	6.82514e-09	6.86518e-09		CL13841.Contig1_All	2.313	0.946	-1.28096	9.69102e-51	2.64962e-51
CL12035.Contig1_All	0.733	2.116	1.53633	2.86969e-08	3.02459e-08		CL13841.Contig4_All	0.433	0	-6.78731	3.43688e-14	2.52156e-14
CL12035.Contig2_All	2.593	7.603	1.55413	1.53933e-64	3.40283e-65		CL13841.Contig5_All	5.406	1.11	-2.28582	4.26452e-268	2.36356e-269
CL12036.Contig2_All	0.263	0.946	1.83287	7.86067e-15	5.59287e-15		CL13843.Contig5_All	1.073	0.423	-1.34463	1.44501e-10	1.29519e-10
CL12037.Contig2_All	0.093	0.74	2.99468	9.86424e-10	9.34953e-10		CL13843.Contig6_All	2.166	0.743	-1.56101	1.33082e-36	4.80316e-37
CL12037.Contig3_All	0.393	1.816	2.21162	4.29706e-25	2.08139e-25		CL13852.Contig19_All	0.793	0.3	-1.41001	5.96024e-06	7.87934e-06
CL12039.Contig2_All	1.306	3.153	1.27769	2.02188e-29	8.68252e-30		CL13852.Contig24_All	1.87	0.656	-1.51256	2.93399e-45	8.87374e-46
CL12039.Contig3_All	21.026	43.003	1.03377	4.85154e-162	4.47808e-163		CL13852.Contig4_All	2.583	0.12	-4.38785	6.51901e-186	5.26073e-187
CL1204.Contig16_All	4.71	10.286	1.13208	4.49262e-83	7.86629e-84		CL13853.Contig1_All	0.456	0.066	-2.72006	0.000670648	0.00117774
CL1204.Contig2_All	0.47	2.886	2.63005	9.34843e-45	2.85439e-45		CL13854.Contig1_All	1.31	0.626	-1.06181	3.55069e-11	3.0612e-11
CL1204.Contig8_All	0	0.33	7.02051	3.07467e-16	2.05803e-16		CL13854.Contig2_All	0.97	0.263	-1.85888	6.38711e-40	2.15343e-40
CL12041.Contig1_All	0.846	3.61	2.09307	1.74472e-52	4.62833e-53		CL13854.Contig5_All	2.603	0.586	-2.14794	2.67399e-62	6.10663e-63
CL12042.Contig1_All	0.486	1.206	1.31037	3.60691e-05	5.24062e-05		CL13854.Contig9_All	4.53	2.16	-1.06334	7.48482e-84	1.29865e-84
CL12042.Contig3_All	0.203	0.84	2.04575	1.69953e-11	1.43791e-11		CL13859.Contig2_All	1.46	0.263	-2.46145	5.21363e-28	2.32617e-28
CL12043.Contig2_All	0.286	0.826	1.52809	1.10635e-06	1.3495e-06		CL13861.Contig2_All	0.803	0.236	-1.7537	1.3308e-17	8.40141e-18
CL12044.Contig12_All	0	0.066	4.45164	0.000489671	0.000840608		CL13861.Contig4_All	0.416	0.196	-1.08657	4.5683e-09	4.5358e-09
CL12044.Contig15_All	0.303	1.256	2.03801	1.31642e-24	6.47618e-25		CL13863.Contig2_All	0.65	0.04	-3.95204	8.61353e-61	2.01455e-61
CL12044.Contig3_All	0.073	0.403	2.45129	6.48449e-10	6.07226e-10		CL13863.Contig3_All	11.583	4.79	-1.27442	3.98623e-129	4.57283e-130
CL12044.Contig5_All	0.336	0.716	1.09126	3.82213e-06	4.93969e-06		CL13863.Contig5_All	0.143	0	-5.60257	2.62314e-07	3.00624e-07
CL12044.Contig6_All	0.243	0.62	1.35597	9.72797e-09	9.89561e-09		CL13864.Contig1_All	2.996	1.456	-1.03947	3.96345e-22	2.11332e-22
CL12044.Contig7_All	0.456	0.95	1.05609	9.32356e-12	7.75595e-12		CL13868.Contig8_All	0.133	0	-6.10441	1.19201e-09	1.13559e-09
CL12045.Contig1_All	0	0.76	5.23723	5.15119e-06	6.75739e-06		CL13874.Contig11_All	0.05	0	-5.05174	1.91108e-05	2.68302e-05
CL12050.Contig3_All	0	0.293	7.4199	2.27876e-20	1.29485e-20		CL13874.Contig1_All	1.263	0.58	-1.12024	8.52005e-08	9.35758e-08
CL12053.Contig11_All	2.063	4.183	1.02082	2.06763e-23	1.05881e-23		CL13874.Contig3_All	0.88	0.216	-1.99291	2.15421e-23	1.10406e-23
CL12054.Contig2_All	0.936	1.876	1.00799	1.37752e-07	1.54052e-07		CL13874.Contig4_All	0.7	0.313	-1.15174	8.73982e-14	6.53816e-14
CL12057.Contig2_All	1.25	3.436	1.46618	1.5437e-12	1.23056e-12		CL13876.Contig7_All	3.61	1.753	-1.04766	2.36225e-48	6.73462e-49
CL1206.Contig10_All	0	0.036	4.67422	0.000168081	0.000268551		CL13878.Contig15_All	0.17	0	-6.71369	1.30836e-13	9.87432e-14
CL1206.Contig17_All	0.493	0.986	1.00683	7.24433e-16	4.9273e-16		CL13878.Contig25_All	2.486	0.01	-7.82637	4.1781e-59	1.00087e-59
CL1206.Contig18_All	0.456	1.153	1.32062	1.41866e-10	1.27085e-10		CL13881.Contig1_All	109.683	12.823	-3.09244	0	0
CL1206.Contig30_All	0.646	1.31	1.02432	6.10721e-16	4.14191e-16		CL13881.Contig2_All	9.456	1.233	-2.94248	8.17816e-192	6.37213e-193
CL1206.Contig31_All	0.17	0.603	1.85083	1.07963e-13	8.11976e-14		CL13882.Contig1_All	0.896	0.27	-1.72733	1.45628e-11	1.22755e-11
CL1206.Contig8_All	0.193	0.473	1.31499	0.000700679	0.00123408		CL13885.Contig12_All	1.45	0.706	-1.03399	7.7011e-12	6.374e-12
CL12060.Contig5_All	0	2.363	7.12934	2.84105e-17	1.81683e-17		CL13885.Contig5_All	5.72	2.53	-1.1721	1.0377e-131	1.16621e-132
CL12062.Contig4_All	0	3.39	9.01017	1.36575e-49	3.81478e-50		CL1389.Contig10_All	0.313	0.153	-1.06699	0.000754731	0.00133428
CL12065.Contig2_All	0.083	0.793	3.27686	1.55525e-14	1.12329e-14		CL1389.Contig12_All	2.793	0.526	-2.4048	3.6644e-68	7.69955e-69
CL12065.Contig3_All	1.036	3.66	1.82594	1.4742e-30	6.14823e-31		CL1389.Contig16_All	0.106	0	-6.06865	1.84927e-09	1.78761e-09
CL12069.Contig10_All	0.44	0.99	1.17703	1.00805e-11	8.40504e-12		CL1389.Contig21_All	1.946	0.333	-2.54955	6.59956e-74	1.28807e-74
CL12069.Contig11_All	0.21	13.34	5.97586	1.48314e-269	8.1808e-271		CL1389.Contig2_All	1.153	0.1	-3.55744	1.16596e-60	2.73376e-61
CL12069.Contig12_All	0.203	12.806	5.98037	1.43432e-275	7.70636e-277		CL1389.Contig3_All	0.953	0.193	-2.27869	4.96561e-22	2.65714e-22
CL12069.Contig14_All	0.013	0.576	5.44698	3.66726e-19	2.17205e-19		CL1389.Contig4_All	0.91	0.023	-5.27214	2.18821e-66	4.70796e-67
CL12069.Contig19_All	0	0.26	5.44571	1.00345e-06	1.2188e-06		CL1389.Contig7_All	0.186	0.033	-2.52444	7.69117e-10	7.23646e-10
CL12069.Contig1_All	0	5.286	9.41893	4.96674e-62	1.14058e-62		CL1389.Contig9_All	2.06	0.036	-5.87188	1.51214e-90	2.43654e-91
CL12069.Contig22_All	0.03	1.196	5.35259	9.79302e-32	3.96904e-32		CL13896.Contig10_All	0.343	0.116	-1.57948	1.31762e-06	1.61921e-06
CL12069.Contig23_All	0.28	9.68	5.11233	3.15315e-245	1.93388e-246		CL13896.Contig3_All	0.136	0.026	-2.4526	6.10307e-07	7.25534e-07
CL12069.Contig30_All	0.393	6.806	4.11286	1.37807e-148	1.38919e-149		CL13896.Contig4_All	1.316	0.263	-2.32789	7.16115e-19	4.29227e-19
CL12069.Contig31_All	0.696	5.376	2.95162	7.53816e-62	1.73608e-62		CL13896.Contig6_All	14.223	5.213	-1.44971	1.5198e-251	9.07558e-253
CL12069.Contig33_All	0	0.09	5.45624	9.18882e-07	1.11141e-06		CL139.Contig4_All	0.576	0.25	-1.20978	1.12559e-11	9.41104e-12
CL12069.Contig38_All	0.9	2.806	1.65168	1.32379e-57	3.24411e-58		CL139.Contig8_All	0.78	0.34	-1.18804	1.40571e-09	1.34666e-09
CL12069.Contig40_All	0.106	0.67	2.66534	1.28184e-24	6.30301e-25		CL1390.Contig3_All	0.33	0.073	-2.17279	2.2087e-08	2.30762e-08
CL12069.Contig41_All	0.516	1.216	1.2371	5.02583e-16	3.39546e-16		CL13907.Contig3_All	9.186	3.946	-1.21695	2.47546e-36	8.98748e-37
CL12069.Contig43_All	0.563	1.25	1.13979	1.41079e-14	1.0166e-14		CL13921.Contig2_All	1.686	0.556	-1.61387	7.47021e-37	2.68168e-37
CL12069.Contig46_All	1.346	3.236	1.28246	5.1564e-29	2.23671e-29		CL13921.Contig3_All	0.046	0	-4.72413	0.000132364	0.0002074
CL12069.Contig4_All	0.076	0.503	2.68997	7.4019e-18	4.62678e-18		CL13921.Contig4_All	0.893	0.24	-1.89035	1.56608e-08	1.61755e-08
CL12069.Contig9_All	1.68	7.676	2.19005	8.06346e-118	1.01345e-118		CL13926.Contig1_All	11.876	5.176	-1.19147	5.07835e-137	5.51756e-138
CL1207.Contig12_All	0.1	0.23	1.20109	0.000187354	0.000300864		CL13926.Contig5_All	1.33	0.59	-1.18229	2.5982e-21	1.42722e-21
CL1207.Contig16_All	0	0.39	7.54843	6.61449e-22	3.55437e-22		CL13926.Contig6_All	3.883	1.626	-1.25454	1.15779e-67	2.45052e-68
CL12075.Contig1_All	0.306	0.936	1.58111	8.84675e-05	0.000135588		CL13926.Contig7_All	22.843	11.316	-1.01235	4.49595e-173	3.90211e-174
CL12077.Contig2_All	119.89	270.336	1.17451	0	0		CL1393.Contig16_All	0.143	0.066	-1.12744	8.00556e-05	0.000121705
CL12079.Contig1_All	0.656	3.71	2.4982	3.90055e-48	1.11708e-48		CL1393.Contig25_All	1.196	0	-9.38366	1.08334e-60	2.53746e-61
CL12079.Contig2_All	14.58	32.826	1.16824	0	0		CL1393.Contig8_All	0.063	0	-5.37122	1.90091e-06	2.37593e-06
CL12079.Contig3_All	1.123	4.5	2.01126	1.84787e-42	5.90116e-43		CL1393.Contig9_All	0.126	0	-6.48509	5.89241e-12	4.84936e-12
CL1208.Contig10_All	0.2	1.123	2.49075	2.92544e-20	1.66774e-20		CL13932.Contig1_All	0.686	0.26	-1.39971	3.04578e-06	3.89437e-06
CL1208.Contig12_All	0.09	0.563	2.63845	4.97897e-11	4.33399e-11		CL13934.Contig1_All	2.383	0.786	-1.60428	1.13386e-49	3.16586e-50
CL12080.Contig2_All	0.133	0.936	2.8035	7.15917e-05	0.000108295		CL13934.Contig2_All	7.66	0.106	-6.1935	0	0
CL12086.Contig1_All	0.083	0.856	3.35593	1.34055e-09	1.28144e-09		CL13934.Contig3_All	5.6	0	-11.5371	3.4153e-190	2.68823e-191
CL12086.Contig2_All	0.326	0.673	1.03046	3.7063e-05	5.39583e-05		CL1394.Contig11_All	0.383	0	-7.18873	8.01681e-18	5.01922e-18
CL12090.Contig2_All	0.783	1.776	1.18442	9.56466e-14	7.17143e-14		CL1394.Contig13_All	0.266	0.006	-5.28011	1.03135e-13	7.74713e-14
CL12095.Contig1_All	0.343	1.873	2.45202	4.59895e-31	1.89475e-31		CL1394.Contig14_All	1	0.44	-1.19637	6.69839e-10	6.28037e-10
CL12095.Contig2_All	1.693	7.826	2.21019	9.9103e-103	1.4094e-103		CL1394.Contig18_All	0.366	0	-6.86878	7.32047e-15	5.2029e-15
CL12097.Contig6_All	0.36	1.343	1.89204	1.37483e-08	1.41437e-08		CL1394.Contig4_All	1.493	0.406	-1.86931	4.67678e-25	2.26792e-25
CL12098.Contig11_All	0.646	1.293	1.004	2.60558e-15	1.81245e-15		CL1394.Contig6_All	5.48	1.106	-2.31814	2.65618e-99	3.91401e-100
CL12098.Contig13_All	0	0.423	6.42275	1.43636e-11	1.20999e-11		CL1394.Contig7_All	0.113	0	-5.73991	7.02527e-08	7.65594e-08
CL12098.Contig6_All	0	0.316	7.83611	9.01659e-26	4.28237e-26		CL1394.Contig8_All	0.1	0	-5.42272	1.25306e-06	1.53649e-06
CL12098.Contig7_All	0	0.083	5.84214	2.35139e-08	2.46118e-08		CL1394.Contig9_All	2.31	0.106	-4.49085	2.91631e-91	4.67206e-92
CL12099.Contig1_All	0.356	1.226	1.77365	2.01178e-11	1.70811e-11		CL1395.Contig1_All	0.163	0.046	-1.82708	0.000154942	0.000246163
CL12099.Contig2_All	0.85	3.04	1.8502	6.09662e-32	2.45719e-32		CL13951.Contig4_All	3.036	0.886	-1.7924	1.58834e-91	2.53912e-92
CL121.Contig14_All	0.24	2.223	3.23635	1.96823e-70	4.01722e-71		CL13955.Contig3_All	8.193	2.146	-1.92951	3.91273e-282	2.05352e-283
CL121.Contig17_All	0.183	0.366	1.00067	0.000566567	0.000981515		CL13959.Contig1_All	81.27	39.18	-1.0509	5.76398e-246	3.5214e-247
CL121.Contig3_All	0	0.06	4.93443	3.91407e-05	5.7177e-05		CL1396.Contig5_All	0.39	0	-6.61177	7.60352e-13	5.96528e-13
CL1210.Contig13_All	0.203	0.666	1.73864	2.39776e-06	3.02872e-06		CL13963.Contig5_All	1.43	0.476	-1.58156	3.81584e-30	1.608e-30
CL1210.Contig16_All	0.04	0.936	4.48513	2.81098e-44	8.67072e-45		CL13963.Contig7_All	15.36	7.166	-1.09686	5.80473e-45	1.76562e-45
CL1210.Contig17_All	0.063	0.476	2.8745	1.48864e-17	9.41366e-18		CL13967.Contig1_All	0.336	0	-5.13313	1.10777e-05	1.51097e-05
CL1210.Contig21_All	0.526	1.953	1.89888	3.57614e-29	1.54526e-29		CL13973.Contig1_All	0.043	0	-4.34868	0.000776508	0.00137484
CL1210.Contig22_All	0.086	0.626	2.88629	9.43391e-11	8.34706e-11		CL1398.Contig10_All	0.14	0	-4.77574	9.98449e-05	0.0001543
CL1210.Contig2_All	0.226	2.083	3.20567	1.22385e-51	3.29782e-52		CL1398.Contig8_All	1.643	0.61	-1.39469	4.46344e-11	3.87413e-11
CL1210.Contig4_All	0.016	0.193	3.49701	3.6124e-07	4.19949e-07		CL13982.Contig1_All	1.786	0	-8.65095	1.4681e-40	4.88244e-41
CL1210.Contig5_All	0	0.116	4.89436	4.97622e-05	7.37477e-05		CL13982.Contig2_All	1.123	0	-8.01004	2.36681e-28	1.04654e-28
CL1210.Contig7_All	1.01	2.186	1.12342	1.18946e-13	8.95904e-14		CL13985.Contig2_All	11.03	4.58	-1.26647	7.08831e-66	1.53633e-66
CL12105.Contig3_All	0.9	1.976	1.13552	1.10597e-15	7.57391e-16		CL13985.Contig4_All	2.393	1.18	-1.01674	1.10885e-14	7.94473e-15
CL12112.Contig2_All	17.926	45.316	1.33872	0	0		CL13985.Contig5_All	10.416	4.106	-1.3343	7.22324e-89	1.18628e-89
CL12116.Contig2_All	0.363	1.256	1.77578	1.33889e-16	8.83273e-17		CL13994.Contig9_All	0.45	0.14	-1.695	6.62258e-06	8.79478e-06
CL12117.Contig1_All	0.21	0.616	1.54844	0.000201352	0.00032477		CL140.Contig16_All	1.36	0.246	-2.47172	1.36491e-34	5.16304e-35
CL12117.Contig2_All	1.416	4.61	1.70405	8.50005e-61	1.98756e-61		CL140.Contig4_All	1.263	0.536	-1.22883	5.07999e-08	5.46631e-08
CL12123.Contig3_All	1.156	2.613	1.17292	7.58585e-27	3.49171e-27		CL1400.Contig3_All	1.456	0.716	-1.02975	1.84287e-11	1.56192e-11
CL12124.Contig1_All	0.026	0.433	3.99615	5.97564e-05	8.95613e-05		CL14001.Contig4_All	0.433	0	-4.58881	0.000262413	0.000431465
CL12126.Contig1_All	0.163	0.666	2.0173	9.61426e-06	1.30275e-05		CL14008.Contig1_All	0.58	0	-4.70429	0.000146597	0.000231801
CL12129.Contig3_All	6.79	18.656	1.45618	0	0		CL14008.Contig2_All	0.556	0	-4.46328	0.000472401	0.00080787
CL12131.Contig2_All	2.593	5.333	1.04268	2.15887e-29	9.27536e-30		CL1401.Contig15_All	0.496	0	-8.50903	1.75039e-37	6.208e-38
CL12132.Contig1_All	1.66	4.006	1.27434	9.17777e-19	5.52676e-19		CL1401.Contig1_All	0.56	0.143	-1.98455	1.35288e-07	1.51207e-07
CL12132.Contig2_All	0.55	1.99	1.85608	7.05258e-28	3.15787e-28		CL14011.Contig1_All	1.376	0	-8.36939	1.12359e-34	4.24099e-35
CL12133.Contig1_All	0.22	1.1	2.31808	5.29469e-06	6.95685e-06		CL14011.Contig2_All	0.493	0.016	-4.86407	7.03715e-15	4.99799e-15
CL12134.Contig1_All	1.853	5.31	1.51872	1.25054e-97	1.87256e-98		CL14012.Contig1_All	1.82	0.67	-1.42984	4.70123e-17	3.03679e-17
CL12134.Contig3_All	0.496	1.22	1.30152	8.79998e-05	0.000134826		CL14012.Contig5_All	0.09	0	-4.48412	0.000430426	0.000730432
CL12136.Contig3_All	0.72	1.54	1.09281	1.06165e-21	5.7513e-22		CL14012.Contig7_All	1.633	0.026	-5.93156	1.34965e-20	7.60112e-21
CL12136.Contig4_All	5.573	11.79	1.07863	7.53645e-96	1.15246e-96		CL14014.Contig17_All	1.796	0.813	-1.13398	1.4631e-32	5.80502e-33
CL12136.Contig5_All	1.146	2.58	1.18156	2.70157e-24	1.34293e-24		CL14015.Contig2_All	134.336	62.893	-1.0865	0	0
CL12136.Contig6_All	0.413	0.82	1.01075	6.72951e-08	7.32097e-08		CL14016.Contig4_All	1.606	0.196	-3.01405	1.96886e-13	1.49776e-13
CL12137.Contig1_All	0.063	0.516	3.02736	6.18885e-08	6.71393e-08		CL1402.Contig3_All	2.493	0.443	-2.49021	2.08638e-92	3.30654e-93
CL12137.Contig2_All	0.426	1.163	1.45028	1.68034e-07	1.89267e-07		CL14025.Contig12_All	1.536	0.693	-1.14816	1.0202e-12	8.05768e-13
CL12137.Contig3_All	0.806	3.963	2.29462	4.07032e-60	9.6114e-61		CL14026.Contig17_All	4.203	2.08	-1.01785	3.35108e-47	9.75613e-48
CL12138.Contig2_All	0.32	0.976	1.62211	1.8326e-08	1.90099e-08		CL14026.Contig6_All	0.24	0.096	-1.26529	0.000587749	0.00102042
CL12138.Contig4_All	1.07	2.46	1.19951	8.65241e-16	5.90221e-16		CL1403.Contig4_All	0.13	0.04	-1.62412	2.56623e-05	3.65359e-05
CL12139.Contig1_All	0.32	0.716	1.15438	0.000136821	0.000214789		CL1404.Contig2_All	0.816	0.2	-2.04396	9.04256e-14	6.76918e-14
CL1214.Contig3_All	0.72	1.513	1.07247	1.77355e-20	1.0035e-20		CL1404.Contig32_All	0.103	0	-5.07252	1.66682e-05	2.32332e-05
CL1214.Contig4_All	0	0.11	6.07467	1.63713e-09	1.57656e-09		CL1404.Contig8_All	0.09	0	-5.07424	1.6481e-05	2.29564e-05
CL12141.Contig10_All	0.41	3.75	3.20997	1.58002e-107	2.15494e-108		CL14042.Contig1_All	0.88	0	-6.17378	4.93004e-10	4.58319e-10
CL12141.Contig1_All	0.37	2.043	2.46979	2.0857e-24	1.03297e-24		CL14042.Contig2_All	0.75	0	-5.95805	6.82288e-09	6.86255e-09
CL12141.Contig5_All	0.916	5.346	2.54148	1.67907e-141	1.7718e-142		CL14048.Contig1_All	2.48	0	-9.61395	8.75984e-69	1.8269e-69
CL12141.Contig7_All	3.27	8.1	1.30556	2.00705e-72	3.98904e-73		CL14049.Contig1_All	1.88	0.75	-1.34547	3.38026e-43	1.06336e-43
CL12142.Contig3_All	0.82	1.97	1.25528	1.89269e-23	9.68068e-24		CL1405.Contig1_All	1.39	0	-6.00385	4.01734e-09	3.97269e-09
CL12144.Contig1_All	0	0.22	5.14264	1.01147e-05	1.37356e-05		CL1405.Contig3_All	1.293	0	-5.58881	2.97022e-07	3.42713e-07
CL12145.Contig2_All	0	0.403	4.65835	0.000182599	0.000292847		CL14053.Contig2_All	67.57	32.7	-1.04115	8.19403e-284	4.27008e-285
CL12149.Contig1_All	0.09	1.053	3.5779	1.55335e-08	1.60386e-08		CL14053.Contig6_All	8.826	0	-11.1954	2.52845e-159	2.37669e-160
CL1215.Contig2_All	8.936	18	1.01675	1.301e-103	1.84023e-104		CL14057.Contig12_All	0.253	0	-8.15786	8.33608e-31	3.45475e-31
CL1215.Contig3_All	0.1	0.896	3.17581	3.92709e-46	1.16661e-46		CL14057.Contig1_All	0.7	0	-9.10793	3.41919e-52	9.12195e-53
CL12150.Contig2_All	0.456	1.89	2.05736	5.72269e-27	2.62517e-27		CL14057.Contig9_All	0.563	0.23	-1.26538	1.52228e-18	9.25255e-19
CL12150.Contig3_All	6.263	39.196	2.64844	0	0		CL14062.Contig5_All	2.18	1.01	-1.09565	2.87162e-31	1.17701e-31
CL12150.Contig4_All	1.97	4.77	1.27625	6.45119e-59	1.54967e-59		CL14062.Contig6_All	1.7	0.566	-1.57187	1.52996e-43	4.78375e-44
CL12151.Contig1_All	0.953	3.223	1.7603	1.48506e-38	5.14936e-39		CL14062.Contig7_All	1.13	0.49	-1.20339	8.32974e-22	4.49351e-22
CL12152.Contig1_All	0.296	0.686	1.19428	0.000532908	0.000919944		CL14062.Contig9_All	0.646	0.11	-2.55897	9.66402e-37	3.47869e-37
CL12154.Contig1_All	1.57	5.49	1.80492	2.06206e-21	1.12812e-21		CL14065.Contig2_All	0.613	0	-4.91074	4.60957e-05	6.80173e-05
CL1216.Contig18_All	0	0.13	5.81531	3.12307e-08	3.30174e-08		CL14067.Contig11_All	0.276	0.113	-1.27359	0.000113432	0.000176355
CL1216.Contig20_All	0	0.246	7.11986	3.51607e-17	2.25819e-17		CL14067.Contig13_All	0.593	0.08	-2.85839	1.35533e-21	7.36742e-22
CL1216.Contig2_All	0.09	0.336	1.88601	5.55428e-10	5.18044e-10		CL14067.Contig19_All	0.45	0.083	-2.4252	1.58732e-13	1.20301e-13
CL1216.Contig31_All	0	0.406	7.07318	9.87843e-17	6.47605e-17		CL14067.Contig20_All	8.816	2.916	-1.60024	1.66365e-111	2.20068e-112
CL1216.Contig4_All	0	0.306	6.8474	1.02119e-14	7.30443e-15		CL14067.Contig35_All	0.64	0.203	-1.66504	4.86927e-13	3.78029e-13
CL1216.Contig9_All	0	0.076	5.17327	8.1804e-06	1.09648e-05		CL14067.Contig37_All	0.806	0.346	-1.2107	3.30728e-11	2.84512e-11
CL12170.Contig2_All	0.133	0.636	2.24408	0.000663182	0.00116416		CL14067.Contig3_All	0.393	0	-7.42777	2.07439e-20	1.17686e-20
CL1218.Contig11_All	0	0.71	6.07425	1.64563e-09	1.58509e-09		CL14067.Contig7_All	0.136	0.03	-2.23812	7.94452e-06	1.06337e-05
CL12180.Contig2_All	0.613	1.543	1.33798	1.35071e-29	5.76384e-30		CL14067.Contig9_All	0.053	0	-4.55352	0.000311239	0.000517213
CL12181.Contig1_All	0.223	1.2	2.41119	8.11135e-06	1.08686e-05		CL1407.Contig4_All	0.846	0.21	-2.03242	4.84664e-14	3.5836e-14
CL12186.Contig17_All	2.053	8.91	2.12856	2.34574e-272	1.27586e-273		CL1407.Contig5_All	0.286	0	-6.20195	3.41447e-10	3.13725e-10
CL12186.Contig1_All	0.083	0.463	2.48559	0.000293136	0.000485902		CL14070.Contig1_All	7.236	3.37	-1.09731	1.80756e-42	5.77146e-43
CL12186.Contig21_All	0.626	1.79	1.51052	1.44992e-22	7.62385e-23		CL14074.Contig1_All	12.65	4.993	-1.34001	5.19134e-111	6.89464e-112
CL12186.Contig9_All	0.29	0.863	1.56289	3.87744e-20	2.22165e-20		CL14074.Contig2_All	2.526	0.76	-1.73618	1.99097e-28	8.78716e-29
CL12187.Contig3_All	0.11	1.583	3.84644	2.11325e-16	1.40465e-16		CL14075.Contig10_All	0.283	0	-7.33871	2.10319e-19	1.23415e-19
CL12188.Contig1_All	7.783	20.606	1.40074	2.29309e-205	1.67248e-206		CL14075.Contig1_All	1.466	0.26	-2.47253	3.94983e-70	8.09522e-71
CL12188.Contig2_All	3.826	18.483	2.28133	0	0		CL14075.Contig2_All	2.146	0.526	-2.02489	3.87493e-78	7.19436e-79
CL1219.Contig10_All	0.42	1.033	1.30211	3.35986e-16	2.2523e-16		CL14075.Contig3_All	3.186	0.8	-1.9897	1.17095e-112	1.5384e-113
CL1219.Contig12_All	0.056	0.173	1.60069	0.000605223	0.00105206		CL14075.Contig4_All	2.44	0.29	-3.0813	2.13634e-144	2.21187e-145
CL1219.Contig3_All	0.053	0.606	3.54297	1.49331e-26	6.92939e-27		CL14076.Contig2_All	1.403	0.366	-1.93277	2.54151e-21	1.39561e-21
CL1219.Contig5_All	0.076	0.353	2.22055	5.29684e-09	5.28315e-09		CL14078.Contig1_All	0.573	0.15	-1.94682	0.000685783	0.00120676
CL1219.Contig7_All	0.573	1.303	1.17224	7.15204e-12	5.90932e-12		CL14089.Contig1_All	23.29	10.526	-1.13903	7.5555e-74	1.47525e-74
CL12190.Contig1_All	0.38	1.406	1.87964	4.46004e-22	2.38236e-22		CL14089.Contig2_All	7.113	1.786	-1.99095	2.30931e-301	1.13736e-302
CL12194.Contig1_All	2.423	5.686	1.24283	1.76806e-70	3.60728e-71		CL1409.Contig3_All	0.303	0.026	-3.43363	8.75711e-12	7.27471e-12
CL122.Contig12_All	0.54	3.333	2.62145	3.07959e-60	7.25972e-61		CL14093.Contig1_All	1.15	0.18	-2.69401	1.65267e-06	2.05305e-06
CL122.Contig13_All	0.006	0.22	5.0695	7.28573e-13	5.71114e-13		CL14095.Contig2_All	1.58	0	-7.61222	1.17889e-22	6.18186e-23
CL122.Contig17_All	0.486	1.963	2.00505	5.96916e-12	4.91427e-12		CL14097.Contig17_All	0.916	0.296	-1.62254	3.30007e-35	1.22926e-35
CL122.Contig1_All	0.103	0.77	2.89941	1.31366e-08	1.34994e-08		CL14097.Contig20_All	1.123	0.15	-2.90675	1.88485e-84	3.24532e-85
CL122.Contig6_All	0.196	0.473	1.27626	0.000218289	0.000353601		CL14099.Contig10_All	3.506	1.47	-1.24735	1.26492e-13	9.5381e-14
CL12201.Contig4_All	0.143	0.533	1.91945	7.00971e-13	5.48976e-13		CL141.Contig14_All	7.04	2.27	-1.65202	4.8908e-35	1.82957e-35
CL12202.Contig2_All	0.486	1.056	1.12619	0.00028393	0.000469438		CL141.Contig7_All	1.29	0.606	-1.08533	7.52728e-12	6.22675e-12
CL12203.Contig1_All	0.11	0.773	2.84415	4.48887e-09	4.45503e-09		CL14100.Contig3_All	0.17	0	-4.57674	0.000278122	0.000459269
CL12203.Contig2_All	0.563	2.21	1.95395	5.5001e-19	3.27976e-19		CL14109.Contig2_All	0.756	0.36	-1.06904	1.4461e-09	1.38685e-09
CL12208.Contig1_All	0.406	1.693	2.04956	9.1817e-09	9.3229e-09		CL1411.Contig12_All	0.093	0	-5.81532	3.25131e-08	3.44257e-08
CL12209.Contig3_All	1.08	2.896	1.42216	2.31519e-24	1.14835e-24		CL1411.Contig21_All	0.116	0	-6.03947	2.63211e-09	2.57057e-09
CL1221.Contig2_All	0	0.196	4.826	7.40903e-05	0.000112246		CL1411.Contig25_All	0.243	0.006	-4.91251	2.14258e-18	1.31e-18
CL1221.Contig5_All	0.376	2.076	2.44828	6.08955e-27	2.79588e-27		CL1411.Contig29_All	0.123	0	-5.38928	1.64422e-06	2.04221e-06
CL1221.Contig6_All	0	0.33	5.01318	2.39793e-05	3.4047e-05		CL1411.Contig42_All	0.8	0.173	-2.22333	4.0291e-30	1.69861e-30
CL1221.Contig7_All	0.043	0.78	4.19604	1.86997e-10	1.68882e-10		CL14113.Contig9_All	0.193	0.063	-1.53947	9.07751e-05	0.000139286
CL12211.Contig2_All	0.933	2.173	1.2191	2.94269e-22	1.56219e-22		CL14114.Contig12_All	0.68	0.11	-2.61977	1.97373e-32	7.85613e-33
CL12214.Contig1_All	0.103	0.466	2.13365	0.000417521	0.00070727		CL14114.Contig14_All	0.88	0.38	-1.20548	9.87473e-06	1.33935e-05
CL12214.Contig2_All	0.113	1.103	3.27859	7.3948e-07	8.84601e-07		CL14114.Contig1_All	0.876	0.436	-1.01702	3.70169e-15	2.59463e-15
CL12219.Contig2_All	0.45	1.1	1.28074	4.46404e-10	4.13484e-10		CL14114.Contig5_All	0.563	0	-7.28499	8.02679e-19	4.82068e-19
CL1222.Contig10_All	1.196	3.596	1.58218	2.41447e-56	6.03145e-57		CL14118.Contig14_All	0.393	0.066	-2.60317	4.84747e-26	2.28288e-26
CL1222.Contig11_All	0.766	1.543	1.00847	7.69195e-14	5.7404e-14		CL14118.Contig20_All	0.263	0.003	-6.88148	4.19166e-25	2.03e-25
CL1222.Contig12_All	0.03	0.176	2.58936	4.09828e-05	5.99766e-05		CL14118.Contig5_All	0.516	0.076	-2.7442	7.86324e-33	3.10275e-33
CL1222.Contig3_All	0.396	2.82	2.8316	1.9505e-88	3.21315e-89		CL14118.Contig6_All	0.06	0	-4.62326	0.000222094	0.000360112
CL1222.Contig7_All	0.186	0.86	2.19227	4.13564e-22	2.20667e-22		CL1412.Contig2_All	0.33	0.013	-4.61879	5.70177e-23	2.9627e-23
CL1222.Contig8_All	0.193	1.086	2.50339	3.30851e-20	1.89129e-20		CL14124.Contig11_All	6.496	1.316	-2.30092	0	0
CL1222.Contig9_All	0	0.116	4.65949	0.000181551	0.000291039		CL14125.Contig4_All	0.563	0.203	-1.4938	0.000151624	0.00024049
CL12220.Contig1_All	0.363	1.126	1.62989	5.53083e-09	5.52314e-09		CL14131.Contig15_All	1.283	0.586	-1.13064	2.13097e-18	1.30273e-18
CL12223.Contig1_All	0.076	0.626	3.05587	1.8328e-09	1.77101e-09		CL14131.Contig20_All	0.683	0.323	-1.06567	1.18345e-05	1.61817e-05
CL1223.Contig1_All	0.07	0.43	2.66172	9.31707e-14	6.97814e-14		CL14131.Contig9_All	0.39	0.136	-1.52831	6.07532e-06	8.03904e-06
CL12230.Contig1_All	0.596	1.306	1.123	1.59845e-12	1.27519e-12		CL14135.Contig3_All	0.476	0.223	-1.05127	3.96256e-08	4.22747e-08
CL12231.Contig1_All	0.306	0.79	1.34903	2.91454e-07	3.35517e-07		CL14138.Contig22_All	0.943	0	-9.25387	1.54356e-56	3.84157e-57
CL12231.Contig4_All	0.073	0.59	2.9946	3.14201e-06	4.02324e-06		CL14138.Contig24_All	0.423	0.1	-2.08492	1.06221e-16	6.97313e-17
CL12232.Contig1_All	1.593	10.84	2.75775	1.24572e-187	9.93396e-189		CL14138.Contig25_All	0.46	0.033	-3.73241	4.85217e-33	1.90498e-33
CL12235.Contig2_All	0.216	0.75	1.80831	1.01916e-08	1.03839e-08		CL14138.Contig29_All	4.416	1.983	-1.15255	3.1614e-74	6.15016e-75
CL12235.Contig3_All	0.15	1.31	3.14226	2.4421e-36	8.86442e-37		CL14138.Contig31_All	4.156	1.17	-1.83219	2.2984e-136	2.50692e-137
CL12237.Contig1_All	2.453	5.456	1.15747	3.27163e-19	1.934e-19		CL14138.Contig37_All	0.4	0	-8.05021	5.33807e-29	2.31636e-29
CL12239.Contig2_All	0	0.74	5.82904	2.70293e-08	2.84245e-08		CL14138.Contig41_All	0.26	0.113	-1.1795	9.88637e-08	1.09135e-07
CL1224.Contig3_All	0	0.393	6.22034	2.53814e-10	2.31116e-10		CL14138.Contig48_All	0.04	0	-5.21252	6.33271e-06	8.39423e-06
CL1224.Contig4_All	0.496	1.38	1.4735	2.97973e-26	1.39381e-26		CL14138.Contig5_All	0.24	0	-7.28221	8.594e-19	5.16794e-19
CL1224.Contig6_All	0.066	0.236	1.86539	7.70055e-05	0.00011684		CL14138.Contig6_All	0.846	0.3	-1.50003	2.01331e-31	8.22914e-32
CL12241.Contig2_All	0.37	1.01	1.45744	0.000609575	0.00105996		CL14138.Contig7_All	0.876	0.33	-1.42273	2.20161e-30	9.22512e-31
CL12247.Contig1_All	0.276	1.463	2.40126	4.11518e-09	4.07228e-09		CL14142.Contig17_All	10.083	3.85	-1.37988	2.12847e-201	1.5885e-202
CL12248.Contig1_All	1.046	2.146	1.04023	2.75755e-12	2.22821e-12		CL14142.Contig23_All	2.506	0.876	-1.51256	1.38166e-55	3.48989e-56
CL12249.Contig1_All	0	1.893	8.93825	1.15173e-47	3.32743e-48		CL14150.Contig4_All	0.86	0.183	-2.23666	5.89611e-13	4.59451e-13
CL12249.Contig2_All	0.06	2.65	5.45996	5.30241e-84	9.18303e-85		CL14152.Contig10_All	0.773	0.363	-1.11455	2.84376e-08	2.99591e-08
CL12255.Contig1_All	6.263	14.353	1.19839	2.6108e-72	5.19523e-73		CL14152.Contig12_All	12.36	4.703	-1.40014	9.1562e-86	1.55492e-86
CL12255.Contig2_All	0.656	2.156	1.71121	3.17542e-27	1.44656e-27		CL14152.Contig8_All	44.003	15.1	-1.5498	0	0
CL12256.Contig1_All	5.403	26.03	2.27005	0	0		CL14154.Contig1_All	3.236	1.283	-1.3381	1.69445e-30	7.07711e-31
CL12256.Contig2_All	0.586	3.52	2.59413	9.61658e-141	1.01961e-141		CL14156.Contig18_All	1.896	0.87	-1.116	5.85773e-24	2.94504e-24
CL12257.Contig1_All	1.096	3.956	1.85433	2.52582e-51	6.8396e-52		CL14156.Contig24_All	0.6	0	-8.65001	1.54121e-40	5.12723e-41
CL12257.Contig2_All	2.056	6.203	1.5883	2.44579e-75	4.69323e-76		CL14156.Contig5_All	2.063	0.506	-2.04364	1.09443e-48	3.10421e-49
CL1226.Contig2_All	0	0.146	5.06224	1.74214e-05	2.43388e-05		CL14168.Contig1_All	4.37	0	-8.01508	1.96648e-28	8.67644e-29
CL12260.Contig1_All	1.133	3.7	1.70868	1.94287e-46	5.73921e-47		CL14168.Contig2_All	7.326	0	-8.73177	2.0375e-42	6.5143e-43
CL12260.Contig2_All	0.093	0.293	1.66941	3.18585e-05	4.59728e-05		CL14179.Contig11_All	1.586	0.576	-1.45281	2.64172e-07	3.02913e-07
CL12260.Contig3_All	5.533	21.08	1.92842	1.42821e-290	7.25729e-292		CL14181.Contig3_All	0.466	0	-6.31927	6.89001e-11	6.04878e-11
CL12260.Contig4_All	4.536	21.213	2.22199	0	0		CL14184.Contig10_All	0.676	0.336	-1.00542	4.53851e-06	5.91014e-06
CL12269.Contig1_All	0.416	1.15	1.45671	1.89879e-12	1.52042e-12		CL14192.Contig16_All	1.963	0.376	-2.38529	1.11352e-27	5.01396e-28
CL1227.Contig2_All	1.81	3.986	1.1375	1.03593e-43	3.22866e-44		CL14193.Contig2_All	0.946	0.456	-1.04912	1.79628e-05	2.51404e-05
CL1227.Contig5_All	1.646	5.263	1.67466	7.69842e-138	8.31119e-139		CL14195.Contig10_All	0.12	0.043	-1.48903	0.00054598	0.000943738
CL1227.Contig6_All	0.086	0.273	1.64474	1.94743e-08	2.02412e-08		CL14195.Contig16_All	0.14	0	-5.0639	1.76396e-05	2.46685e-05
CL12271.Contig2_All	0.316	1.193	1.93475	0.000658003	0.00115339		CL14195.Contig18_All	0.216	0.07	-1.58969	2.21873e-05	3.13551e-05
CL12272.Contig1_All	3.923	9.16	1.22901	8.69046e-75	1.68097e-75		CL14195.Contig20_All	1.246	0.383	-1.70902	1.1111e-17	6.98943e-18
CL12273.Contig1_All	1.083	2.183	1.01327	5.44907e-10	5.07913e-10		CL14199.Contig10_All	1.356	0.306	-2.12659	7.26504e-36	2.665e-36
CL12273.Contig3_All	1.45	3.223	1.16025	2.31542e-27	1.05142e-27		CL14199.Contig11_All	0.67	0.116	-2.52107	4.84273e-16	3.26894e-16
CL12274.Contig2_All	2.033	7.873	1.96282	6.18468e-116	7.91405e-117		CL14199.Contig13_All	1.443	0	-9.67213	5.50643e-71	1.11498e-71
CL1228.Contig10_All	0	0.046	5.99073	4.47363e-09	4.43884e-09		CL14199.Contig19_All	2.413	0.756	-1.67753	3.69922e-46	1.09794e-46
CL12280.Contig1_All	10.603	24.813	1.22835	3.43949e-136	3.7561e-137		CL14199.Contig20_All	0.463	0.006	-6.60622	1.20007e-24	5.89489e-25
CL12280.Contig2_All	0.89	2.623	1.55099	1.57854e-19	9.22604e-20		CL14199.Contig22_All	15.4	5.07	-1.59948	4.86068e-232	3.1537e-233
CL12281.Contig1_All	2.103	5.473	1.38215	3.18374e-29	1.37385e-29		CL14199.Contig2_All	2.286	0.51	-2.17661	2.20008e-44	6.76774e-45
CL12284.Contig1_All	0.096	0.446	2.19016	0.000435322	0.000739212		CL14199.Contig36_All	0.263	0.003	-6.06213	5.39526e-18	3.35317e-18
CL12286.Contig1_All	3.136	7.333	1.2197	4.90596e-22	2.62464e-22		CL14199.Contig37_All	1.603	0.353	-2.17229	1.66086e-46	4.90046e-47
CL12286.Contig2_All	1.76	3.98	1.17304	6.49573e-54	1.68358e-54		CL14199.Contig51_All	0.956	0.396	-1.25727	1.90611e-11	1.61672e-11
CL12286.Contig3_All	8.59	20.193	1.23398	0	0		CL14199.Contig7_All	0.993	0.236	-2.07046	5.85483e-24	2.94343e-24
CL12288.Contig1_All	0.303	0.676	1.17085	9.33897e-06	1.2635e-05		CL14202.Contig16_All	1.503	0.72	-1.05241	8.32668e-15	5.93282e-15
CL12291.Contig3_All	1.31	4.776	1.876	1.68411e-68	3.52344e-69		CL14202.Contig17_All	0.166	0.063	-1.36954	0.000543483	0.000939164
CL12292.Contig2_All	1.166	2.703	1.21244	1.39237e-18	8.45334e-19		CL14204.Contig1_All	0.493	0.146	-1.76195	0.000858013	0.00153169
CL12293.Contig1_All	0.206	10.36	5.66747	8.19747e-201	6.13091e-202		CL14206.Contig1_All	0.16	0	-5.89138	1.4389e-08	1.48227e-08
CL12296.Contig2_All	0.46	1.193	1.38347	8.37402e-14	6.2594e-14		CL14206.Contig3_All	1.266	0.116	-3.42159	1.11501e-49	3.11177e-50
CL12297.Contig3_All	0.293	1.186	2.01175	1.28092e-12	1.01739e-12		CL14206.Contig5_All	0.823	0.193	-2.1155	2.65591e-26	1.24044e-26
CL1230.Contig10_All	3.403	11.033	1.69578	1.24596e-171	1.08965e-172		CL14206.Contig6_All	1.68	0.306	-2.43001	8.16164e-51	2.22888e-51
CL1230.Contig11_All	1.13	4.083	1.8455	5.21325e-189	4.12827e-190		CL14206.Contig7_All	8.593	1.16	-2.88144	6.92591e-265	3.88814e-266
CL1230.Contig14_All	4.303	8.966	1.05899	1.66821e-66	3.58343e-67		CL1421.Contig1_All	0.936	0	-7.82352	1.58896e-25	7.60408e-26
CL1230.Contig7_All	0.163	3.44	4.39202	3.86795e-223	2.609e-224		CL1421.Contig2_All	0.54	0	-5.32866	2.65858e-06	3.37268e-06
CL12300.Contig1_All	0.216	0.646	1.58137	5.35983e-10	4.99425e-10		CL14211.Contig8_All	1.343	0.513	-1.3877	1.13273e-12	8.97589e-13
CL12300.Contig2_All	0.2	1.63	3.01912	6.56179e-42	2.12019e-42		CL1422.Contig12_All	1.213	0.576	-1.08276	2.39113e-07	2.73173e-07
CL12307.Contig3_All	0	0.096	5.30722	3.04495e-06	3.89323e-06		CL1422.Contig23_All	0.473	0.226	-1.04308	0.000506892	0.000872831
CL12309.Contig2_All	0.303	1.65	2.43479	2.65408e-16	1.77081e-16		CL1422.Contig60_All	0.126	0	-4.82862	7.44701e-05	0.000112847
CL1231.Contig2_All	0.523	2.086	1.99784	2.00778e-82	3.54475e-83		CL14225.Contig1_All	0.926	0.19	-2.27186	1.10424e-15	7.56092e-16
CL12312.Contig2_All	0.603	1.436	1.24072	4.63486e-21	2.56931e-21		CL14251.Contig10_All	0.056	0	-4.85185	6.51457e-05	9.80408e-05
CL1232.Contig17_All	0	0.14	7.07617	9.25582e-17	6.05856e-17		CL14258.Contig2_All	3.356	0.766	-2.1236	5.97086e-25	2.90873e-25
CL1232.Contig3_All	0	0.02	4.29334	0.000959547	0.00172917		CL14258.Contig4_All	0.496	0.066	-2.8851	6.16896e-12	5.08202e-12
CL12320.Contig1_All	0.336	0.936	1.4742	0.000288668	0.000478121		CL14258.Contig7_All	4.826	1.156	-2.06381	1.25918e-59	2.99104e-60
CL12322.Contig2_All	0.366	1.45	1.98221	3.40766e-12	2.76915e-12		CL14258.Contig8_All	0.393	0.086	-2.16826	5.82067e-08	6.30033e-08
CL12326.Contig1_All	0.176	0.66	1.88353	9.52237e-13	7.50855e-13		CL14259.Contig11_All	6.48	3.153	-1.0423	2.3546e-23	1.20869e-23
CL12326.Contig2_All	0.24	1.136	2.24264	4.61871e-07	5.41927e-07		CL14259.Contig2_All	1.366	0.26	-2.40274	2.22858e-19	1.30938e-19
CL1233.Contig2_All	0.213	0.626	1.57245	2.74764e-09	2.68812e-09		CL14259.Contig3_All	0.453	0.2	-1.14766	0.000103634	0.000160354
CL1233.Contig4_All	2.456	5.11	1.05174	3.70923e-40	1.24507e-40		CL14260.Contig2_All	41.513	19.593	-1.08645	6.13756e-83	1.07676e-83
CL1233.Contig5_All	0.98	2.143	1.12656	6.28217e-17	4.08115e-17		CL14264.Contig5_All	0.923	0.19	-2.28304	9.53702e-11	8.44183e-11
CL1233.Contig6_All	0.063	0.31	2.26881	2.43546e-07	2.78398e-07		CL14268.Contig1_All	0.466	0.183	-1.3392	4.67592e-10	4.33593e-10
CL1233.Contig7_All	0.216	0.73	1.73624	2.49307e-12	2.00883e-12		CL14268.Contig2_All	1.14	0.53	-1.08181	5.12832e-17	3.3196e-17
CL12331.Contig2_All	0.27	1.036	1.94009	7.36045e-10	6.91711e-10		CL14271.Contig7_All	2.48	0.326	-2.94094	1.52719e-71	3.06688e-72
CL12335.Contig1_All	13.26	33.996	1.35725	2.98087e-224	2.00117e-225		CL14272.Contig7_All	1.58	0.493	-1.67701	4.08051e-22	2.17671e-22
CL12335.Contig2_All	0.626	3.42	2.44014	2.93669e-66	6.33232e-67		CL14276.Contig5_All	0.136	0.003	-5.70555	5.31451e-07	6.28313e-07
CL12337.Contig5_All	0	0.733	7.80531	2.50642e-25	1.20575e-25		CL14276.Contig7_All	0.08	0	-5.14708	1.00591e-05	1.36548e-05
CL12340.Contig1_All	0.39	1.02	1.38625	2.29659e-15	1.59429e-15		CL14277.Contig1_All	0.813	0.046	-4.13381	9.33006e-20	5.41133e-20
CL12340.Contig2_All	0.15	0.64	2.07458	3.85897e-15	2.70702e-15		CL14279.Contig10_All	0.036	0	-4.3879	0.000657144	0.00115096
CL12340.Contig3_All	0.666	1.356	1.0283	1.40124e-09	1.34224e-09		CL14279.Contig13_All	0.096	0	-5.88943	1.47013e-08	1.51537e-08
CL12340.Contig4_All	0.16	0.42	1.40756	2.55368e-07	2.9244e-07		CL14279.Contig16_All	0.16	0	-6.53648	2.61579e-12	2.11048e-12
CL12340.Contig6_All	4.673	12.136	1.37871	1.34472e-121	1.63701e-122		CL14279.Contig25_All	1.196	0.476	-1.3236	1.05481e-24	5.1735e-25
CL12340.Contig8_All	0.213	0.656	1.61501	1.78957e-22	9.43866e-23		CL14279.Contig27_All	0.25	0	-7.5589	5.55443e-22	2.97782e-22
CL12343.Contig1_All	0.27	1.05	1.97872	1.48107e-10	1.3281e-10		CL14279.Contig28_All	0.243	0	-6.64308	4.47859e-13	3.47093e-13
CL12343.Contig2_All	0.6	2.423	2.01376	2.10179e-19	1.23327e-19		CL14279.Contig30_All	0.663	0	-8.12175	3.45513e-30	1.4548e-30
CL12345.Contig10_All	0.61	1.973	1.68812	6.07406e-17	3.9437e-17		CL14279.Contig31_All	0.16	0.023	-2.74496	6.46783e-07	7.70217e-07
CL12345.Contig14_All	0.493	1.063	1.11724	5.43422e-06	7.14954e-06		CL14279.Contig35_All	0.146	0	-6.4146	1.7248e-11	1.45983e-11
CL12346.Contig1_All	0.59	1.896	1.68805	5.1221e-25	2.48739e-25		CL14279.Contig4_All	0.16	0	-6.0106	3.71082e-09	3.66082e-09
CL12347.Contig2_All	0	0.356	6.08021	1.52969e-09	1.46983e-09		CL14279.Contig8_All	0.553	0	-8.27129	7.9431e-33	3.13468e-33
CL1235.Contig3_All	2.206	6.92	1.65137	2.61149e-116	3.3265e-117		CL14280.Contig5_All	3.54	0.466	-2.90376	4.58599e-178	3.86362e-179
CL1235.Contig6_All	0	0.036	4.57388	0.000277355	0.000457979		CL14283.Contig1_All	0.523	0.003	-7.60822	2.58807e-16	1.72588e-16
[truncated: 26,623 more rows]

## Sheet: BC - AC
UP							DOWN
Gene ID	BC FPKM	AC FPKM	log2(AC/BC)	Qvalue(BC-vs-AC)	Pvalue(BC-vs-AC)		Gene ID	BC FPKM	AC FPKM	log2(AC/BC)	Qvalue(BC-vs-AC)	Pvalue(BC-vs-AC)
CL1000.Contig2_All	1.563	3.93	1.32469	3.5675e-18	1.37021e-18		CL10.Contig4_All	1.94	0.516	-1.92267	2.36753e-25	6.76597e-26
CL10004.Contig2_All	0.143	0.563	1.95062	2.75545e-08	1.953e-08		CL10003.Contig3_All	1.173	0	-6.92847	4.2218e-15	1.90214e-15
CL10006.Contig2_All	15.54	46.413	1.57109	0	0		CL10004.Contig1_All	0.686	0.14	-2.27173	2.2568e-24	6.69599e-25
CL10008.Contig1_All	0	0.873	4.97842	4.16048e-05	4.06508e-05		CL10005.Contig5_All	0.173	0	-6.09625	2.18087e-09	1.4145e-09
CL10008.Contig2_All	0	0.67	4.67886	0.000230962	0.000250527		CL10009.Contig13_All	1.773	0.353	-2.34721	2.00608e-10	1.20486e-10
CL10008.Contig3_All	0.023	1.353	5.73331	5.39898e-14	2.58355e-14		CL10009.Contig2_All	0.206	0.033	-2.75147	0.000294452	0.000323551
CL1001.Contig1_All	0.006	0.15	4.1668	2.78025e-08	1.97121e-08		CL10009.Contig8_All	0.803	0.213	-1.89668	2.3349e-07	1.79252e-07
CL10012.Contig5_All	0.453	5.05	3.45142	0	0		CL1001.Contig4_All	1.663	0.41	-2.03689	4.55849e-33	1.0122e-33
CL10026.Contig1_All	0	1.923	7.48622	4.6547e-21	1.57651e-21		CL1001.Contig7_All	1.683	0.423	-2.01045	1.14922e-38	2.20828e-39
CL10026.Contig3_All	0	0.636	5.50198	8.43162e-07	6.83331e-07		CL10010.Contig2_All	1	0	-6.8575	1.68728e-14	7.84754e-15
CL1003.Contig15_All	0.256	0.6	1.1971	1.41831e-06	1.17478e-06		CL10013.Contig1_All	2.336	0.03	-6.3449	9.60483e-72	9.62937e-73
CL10035.Contig2_All	0.096	0.566	2.54205	1.10808e-13	5.39334e-14		CL10013.Contig2_All	0.62	0.16	-1.95158	8.28123e-07	6.6935e-07
CL10038.Contig1_All	0.023	0.206	3.15197	1.4176e-05	1.30847e-05		CL10013.Contig3_All	0.706	0.206	-1.76629	6.85011e-10	4.28306e-10
CL10042.Contig1_All	0	9.43	11.6711	3.24935e-205	1.00834e-206		CL10014.Contig3_All	0.09	0	-4.65617	0.000287082	0.000315027
CL10042.Contig2_All	0.006	8.913	10.4182	8.26386e-212	2.47498e-213		CL10017.Contig1_All	6.636	2.82	-1.21383	6.54303e-58	8.26959e-59
CL10051.Contig4_All	0.73	1.483	1.05853	3.87849e-20	1.36392e-20		CL10019.Contig2_All	1.54	0.016	-6.40361	7.11712e-84	6.00804e-85
CL10054.Contig1_All	0.366	2.033	2.45069	3.91827e-10	2.40593e-10		CL10020.Contig1_All	1.826	0.163	-3.48168	9.17493e-30	2.24689e-30
CL10054.Contig3_All	0.053	1.093	4.38772	1.94099e-09	1.25464e-09		CL10022.Contig1_All	0.623	0	-5.82893	4.52933e-08	3.26982e-08
CL10057.Contig3_All	0.35	0.88	1.3204	4.96527e-07	3.93182e-07		CL10022.Contig2_All	0.9	0	-6.06597	3.15329e-09	2.06993e-09
CL1006.Contig2_All	1.373	4.733	1.80169	9.31687e-42	1.65616e-42		CL10024.Contig2_All	1.066	0.416	-1.34001	1.00282e-05	9.08741e-06
CL1007.Contig3_All	0.236	0.55	1.23056	6.8769e-06	6.12889e-06		CL10028.Contig1_All	0.523	0.146	-1.84624	1.88546e-10	1.13095e-10
CL10077.Contig4_All	0.473	1.33	1.52328	7.10906e-20	2.53172e-20		CL10028.Contig2_All	2.523	0.76	-1.73758	1.28077e-40	2.3414e-41
CL10077.Contig5_All	0.846	2.633	1.63259	1.93255e-40	3.54907e-41		CL1003.Contig16_All	0.24	0.113	-1.06163	6.56465e-05	6.57195e-05
CL10087.Contig2_All	0	0.316	6.55252	2.44149e-12	1.29226e-12		CL1003.Contig17_All	0.763	0.243	-1.65791	7.93895e-12	4.33454e-12
CL10087.Contig3_All	0	0.236	6.51385	4.55545e-12	2.44956e-12		CL1003.Contig2_All	0.063	0	-5.28311	5.88514e-06	5.1937e-06
CL10087.Contig6_All	0.133	0.686	2.3571	6.76653e-15	3.07925e-15		CL1003.Contig8_All	1.75	0.8	-1.12788	7.6601e-17	3.14432e-17
CL10094.Contig4_All	1.446	4.066	1.47241	3.64169e-20	1.27899e-20		CL10031.Contig1_All	1.093	0.256	-2.09571	1.2843e-06	1.05977e-06
CL101.Contig10_All	0	0.156	6.54158	2.91748e-12	1.55084e-12		CL10032.Contig1_All	0.29	0	-4.83408	0.000111211	0.000114613
CL101.Contig23_All	0.226	1.216	2.42801	2.84943e-41	5.12682e-42		CL10032.Contig2_All	1.526	0	-8.87925	1.74627e-45	2.84051e-46
CL101.Contig31_All	0.013	0.11	2.99776	1.22353e-06	1.0079e-06		CL10035.Contig1_All	1.026	0.253	-2.00639	3.14158e-07	2.44141e-07
CL10117.Contig1_All	1.34	3.22	1.25815	7.38148e-49	1.11713e-49		CL10036.Contig3_All	0.41	0.146	-1.50016	2.9077e-05	2.7795e-05
CL10134.Contig5_All	1.673	3.78	1.16712	3.39282e-56	4.44146e-57		CL10036.Contig4_All	0.926	0.37	-1.31283	2.49533e-10	1.51036e-10
CL10148.Contig3_All	0.513	1.44	1.49554	1.20391e-05	1.102e-05		CL10036.Contig5_All	4.753	0.92	-2.37298	1.40594e-79	1.25814e-80
CL10148.Contig4_All	0	1.063	7.74687	1.98959e-24	5.89144e-25		CL10040.Contig3_All	2.953	1.393	-1.09656	5.63283e-09	3.77377e-09
CL1015.Contig1_All	0.82	1.756	1.09415	1.19243e-10	7.05872e-11		CL10044.Contig3_All	1.853	0.82	-1.18672	2.12373e-13	1.05086e-13
CL1015.Contig3_All	0.016	0.83	5.81821	9.26682e-26	2.60553e-26		CL10044.Contig4_All	3.52	1.45	-1.29368	1.26482e-26	3.45803e-27
CL1015.Contig4_All	0.216	0.52	1.30369	1.10551e-05	1.00602e-05		CL10045.Contig1_All	0.506	0	-5.02158	3.59669e-05	3.48334e-05
CL1016.Contig14_All	0.38	1.093	1.5055	1.42e-38	2.73426e-39		CL10047.Contig1_All	2.113	0	-8.83536	2.16836e-44	3.61067e-45
CL1016.Contig22_All	0	0.886	9.55184	8.74323e-67	9.41481e-68		CL1005.Contig10_All	1.016	0.253	-1.98626	7.5797e-23	2.3874e-23
CL1016.Contig23_All	0.13	0.56	2.07738	1.49213e-11	8.30294e-12		CL1005.Contig1_All	0.706	0.236	-1.52948	3.02159e-07	2.34438e-07
CL10160.Contig1_All	0	0.706	6.68495	2.60953e-13	1.29616e-13		CL1005.Contig2_All	3.546	1.043	-1.73643	1.23742e-71	1.24341e-72
CL10169.Contig1_All	0	0.763	5.45091	1.30685e-06	1.07935e-06		CL1005.Contig4_All	2.946	1.163	-1.3094	1.0174e-17	4.00157e-18
CL1017.Contig10_All	1.843	3.943	1.09812	4.57021e-48	7.03123e-49		CL1005.Contig7_All	1.796	0.24	-2.85679	3.67681e-73	3.59823e-74
CL1017.Contig15_All	0	0.04	4.72151	0.000185233	0.000197259		CL1005.Contig8_All	0.793	0	-8.56538	3.37211e-38	6.55012e-39
CL1017.Contig16_All	1.31	3.14	1.25065	3.54836e-51	5.11478e-52		CL10051.Contig1_All	4.186	1.856	-1.17004	1.66235e-31	3.86485e-32
CL1017.Contig19_All	0	0.71	8.72238	2.67829e-42	4.70192e-43		CL10051.Contig5_All	4.353	2	-1.12781	3.45397e-86	2.81996e-87
CL1017.Contig22_All	0.333	2.006	2.55535	2.85868e-60	3.46861e-61		CL10055.Contig1_All	1.023	0	-5.77646	7.78139e-08	5.73e-08
CL1017.Contig25_All	0	0.533	8.34089	3.59713e-34	7.74072e-35		CL10055.Contig2_All	0.893	0	-6.10904	1.86112e-09	1.20202e-09
CL1017.Contig37_All	2.106	5.213	1.30701	7.30905e-85	6.08261e-86		CL10058.Contig1_All	0.906	0	-7.1915	1.49278e-17	5.92457e-18
CL1017.Contig3_All	0	3.04	10.6363	1.46516e-119	8.39216e-121		CL1006.Contig4_All	0.653	0	-7.65414	7.50435e-23	2.36323e-23
CL1017.Contig46_All	0.586	2.003	1.75856	9.5268e-42	1.69366e-42		CL10065.Contig1_All	0.66	0.093	-2.79807	0.0004777	0.000542508
CL10172.Contig1_All	0	0.646	4.49822	0.000562424	0.00064523		CL10067.Contig1_All	51.42	18.906	-1.45419	0	0
CL10172.Contig2_All	0	1.133	6.14835	8.56603e-10	5.39498e-10		CL10067.Contig2_All	2.603	0.29	-3.15973	4.40587e-56	5.77682e-57
CL10172.Contig3_All	0	1.32	6.45513	1.14153e-11	6.29998e-12		CL10067.Contig3_All	0.356	0	-6.21929	4.55115e-10	2.80699e-10
CL10174.Contig2_All	0.7	2.113	1.57545	7.47895e-47	1.1789e-47		CL10068.Contig1_All	1.173	0	-8.01026	5.82277e-28	1.5173e-28
CL10178.Contig2_All	0.193	0.483	1.3587	9.19819e-05	9.39097e-05		CL10069.Contig2_All	0.313	0	-4.6292	0.000328988	0.00036378
CL10178.Contig5_All	0.066	0.306	2.22203	7.08839e-07	5.69625e-07		CL1007.Contig1_All	1.13	0.376	-1.58088	3.35672e-12	1.79128e-12
CL10179.Contig3_All	1.123	2.783	1.30366	4.75011e-43	8.18938e-44		CL10073.Contig1_All	77.446	25.726	-1.60053	0	0
CL10193.Contig2_All	0.793	3.92	2.28249	1.00391e-73	9.74635e-75		CL10073.Contig2_All	5.313	1.536	-1.79524	9.81448e-94	7.28042e-95
CL102.Contig25_All	0	0.54	7.992	4.55015e-28	1.17946e-28		CL10073.Contig4_All	1.626	0.813	-1.01311	1.14194e-11	6.30249e-12
CL102.Contig7_All	0.623	1.373	1.15838	7.92944e-21	2.71546e-21		CL10073.Contig5_All	0.09	0	-5.08767	2.34328e-05	2.21434e-05
CL10205.Contig2_All	0.456	1.193	1.371	1.05854e-07	7.88141e-08		CL10077.Contig2_All	3.753	1.626	-1.20751	8.83903e-94	6.55515e-95
CL10207.Contig3_All	0.19	0.63	1.71073	0.000597883	0.000688125		CL10077.Contig6_All	2.23	1.016	-1.13212	9.66324e-16	4.21138e-16
CL1021.Contig2_All	1.56	3.663	1.22348	9.44701e-15	4.33298e-15		CL10080.Contig1_All	0.3	0	-4.54514	0.000493328	0.000561221
CL1022.Contig4_All	2.93	7.016	1.26039	1.40649e-58	1.75706e-59		CL10085.Contig2_All	1.506	0.453	-1.74714	3.97337e-05	3.86588e-05
CL1022.Contig9_All	0	0.08	5.01405	3.32863e-05	3.20053e-05		CL1009.Contig2_All	1.036	0.42	-1.30002	5.52219e-07	4.38846e-07
CL10227.Contig1_All	4.94	10.816	1.13757	4.40705e-90	3.43656e-91		CL10090.Contig1_All	0.66	0.153	-2.11375	2.78472e-11	1.57721e-11
CL10227.Contig4_All	2.44	5.463	1.14648	9.4595e-31	2.24597e-31		CL10090.Contig2_All	1.156	0.516	-1.16159	1.74367e-10	1.04285e-10
CL10233.Contig3_All	0.286	0.653	1.17379	0.000108905	0.000112094		CL10098.Contig1_All	3.946	1.086	-1.87931	7.94244e-40	1.48063e-40
CL10238.Contig2_All	0	0.42	5.16587	1.18928e-05	1.08822e-05		CL10099.Contig1_All	41.12	10.26	-2.0081	3.30903e-230	8.98657e-232
CL1025.Contig1_All	1.736	4.956	1.49255	3.74138e-90	2.91392e-91		CL101.Contig18_All	0.176	0.013	-3.62949	1.62577e-11	9.06353e-12
CL1025.Contig27_All	0.256	0.573	1.14108	7.97348e-09	5.40218e-09		CL101.Contig34_All	0.136	0	-6.60413	1.52877e-12	7.97983e-13
CL10251.Contig1_All	0.013	0.286	4.28512	1.03873e-05	9.42887e-06		CL101.Contig3_All	0.12	0	-5.05015	2.99877e-05	2.87015e-05
CL10263.Contig4_All	2.083	5.293	1.33743	1.14675e-46	1.81544e-47		CL10100.Contig1_All	0.936	0.403	-1.18723	6.27503e-08	4.57952e-08
CL10274.Contig1_All	2.616	12.386	2.22547	2.61013e-82	2.24602e-83		CL10104.Contig2_All	0.89	0	-6.32353	1.10179e-10	6.5e-11
CL10274.Contig2_All	32.846	88.106	1.41652	0	0		CL10104.Contig3_All	0.566	0	-5.73527	1.1774e-07	8.79524e-08
CL1028.Contig14_All	4.543	11.436	1.33011	1.69488e-119	9.71438e-121		CL10108.Contig1_All	10.273	1.74	-2.57483	4.5141e-172	1.72401e-173
CL1028.Contig19_All	0	0.136	4.87566	7.77918e-05	7.87704e-05		CL10108.Contig3_All	60.733	4.273	-3.82855	0	0
CL10289.Contig1_All	0.033	3.993	6.91447	2.4268e-56	3.16765e-57		CL10108.Contig4_All	104.11	15.296	-2.76565	0	0
CL10289.Contig2_All	0	1.55	6.19177	4.87272e-10	3.01096e-10		CL10111.Contig2_All	0.586	0.116	-2.32706	6.97167e-06	6.21626e-06
CL10294.Contig4_All	0.11	0.343	1.62172	5.81743e-08	4.23541e-08		CL10112.Contig2_All	1.333	0	-6.02158	5.34588e-09	3.57421e-09
CL103.Contig5_All	0	0.07	5.41938	1.70347e-06	1.42158e-06		CL10113.Contig1_All	1.87	0	-8.22125	1.70821e-31	3.97405e-32
CL103.Contig6_All	0.45	0.91	1.00403	3.4203e-14	1.61826e-14		CL10113.Contig2_All	0.856	0	-7.15086	3.77479e-17	1.52876e-17
CL1030.Contig2_All	0	0.196	4.89872	6.79563e-05	6.81494e-05		CL10118.Contig2_All	1.833	0.623	-1.55599	4.52275e-18	1.74776e-18
CL10302.Contig1_All	5.6	15.443	1.45527	5.25006e-100	3.64126e-101		CL10119.Contig1_All	1.01	0.416	-1.26443	0.000417094	0.000470004
CL10302.Contig4_All	1.696	3.776	1.13234	1.09272e-11	6.02374e-12		CL10121.Contig1_All	0.57	0	-6.04394	4.1038e-09	2.71906e-09
CL10307.Contig1_All	0.316	1.753	2.46937	4.17002e-28	1.07958e-28		CL10121.Contig2_All	0.46	0	-5.96362	1.04312e-08	7.14182e-09
CL10307.Contig2_All	0.533	2.226	2.05954	5.25316e-28	1.36568e-28		CL10121.Contig4_All	1.543	0	-7.44078	3.09233e-20	1.08282e-20
CL10307.Contig4_All	0.506	1.74	1.76773	5.67159e-45	9.32242e-46		CL10121.Contig5_All	1.186	0	-7.46236	1.73263e-20	6.01569e-21
CL10309.Contig1_All	0	3.056	9.06164	4.76853e-51	6.90256e-52		CL10121.Contig6_All	0.86	0	-6.94282	3.16555e-15	1.41819e-15
CL10309.Contig2_All	0.013	0.39	5.01405	6.06155e-09	4.07054e-09		CL10124.Contig3_All	0.296	0.106	-1.45028	1.26196e-08	8.70073e-09
CL10318.Contig11_All	0	0.726	7.33139	2.82117e-19	1.03116e-19		CL10125.Contig1_All	0.57	0	-5.29136	5.53151e-06	4.8667e-06
CL1032.Contig16_All	0.61	1.563	1.37744	6.07201e-28	1.58294e-28		CL10125.Contig2_All	1.216	0	-6.53601	4.60886e-12	2.47934e-12
CL10327.Contig1_All	0	0.836	6.62228	7.67751e-13	3.93241e-13		CL10126.Contig3_All	0.826	0.176	-2.19368	6.21814e-07	4.96219e-07
CL10328.Contig3_All	0.123	0.536	2.18867	6.69507e-11	3.88973e-11		CL10129.Contig1_All	2.083	0.856	-1.28148	8.94076e-10	5.63626e-10
CL10335.Contig5_All	0	0.193	6.87591	7.49917e-15	3.4232e-15		CL10130.Contig1_All	30.376	7.88	-1.95115	7.92594e-282	1.70544e-283
CL10335.Contig6_All	0	0.133	5.55797	5.13884e-07	4.07394e-07		CL10130.Contig2_All	2.513	0.73	-1.79002	1.52193e-22	4.85061e-23
CL10335.Contig9_All	0.203	1.413	2.78015	8.1372e-51	1.18422e-51		CL10134.Contig3_All	1.03	0.29	-1.84566	2.82863e-18	1.08234e-18
CL10339.Contig1_All	0	0.986	6.26383	1.84665e-10	1.10704e-10		CL10135.Contig3_All	7.246	2.963	-1.30648	4.67004e-28	1.2108e-28
CL10347.Contig1_All	7.586	15.413	1.00876	9.61586e-150	4.26597e-151		CL10136.Contig1_All	0.956	0.486	-1.00461	0.000149117	0.000157038
CL10348.Contig1_All	0.33	2.206	2.73236	4.06877e-11	2.32935e-11		CL10136.Contig2_All	1.546	0.623	-1.32192	2.67449e-11	1.51265e-11
CL10348.Contig2_All	0.98	3.18	1.70504	1.22867e-11	6.79584e-12		CL10137.Contig1_All	1.916	0.46	-2.03962	1.00533e-21	3.30626e-22
CL10361.Contig5_All	0.403	1.313	1.70863	9.71246e-14	4.70956e-14		CL10137.Contig2_All	7.33	3.15	-1.21653	1.73022e-45	2.81374e-46
CL10367.Contig1_All	0.266	0.926	1.77721	1.00059e-19	3.58726e-20		CL10137.Contig4_All	2.583	1.046	-1.2887	1.74689e-37	3.45129e-38
CL10367.Contig7_All	9.04	18.556	1.02941	7.03415e-234	1.87024e-235		CL10137.Contig5_All	1.526	0.19	-2.99152	1.85358e-21	6.16457e-22
CL10367.Contig8_All	2.61	20.013	2.91493	0	0		CL10138.Contig7_All	0.956	0.34	-1.46321	6.12928e-15	2.78169e-15
CL10378.Contig1_All	0.043	1.703	5.34533	1.38963e-58	1.73547e-59		CL10139.Contig1_All	0.633	0.196	-1.68315	1.32722e-06	1.09681e-06
CL10378.Contig2_All	0	0.536	4.43785	0.000736633	0.000865211		CL10139.Contig2_All	0.62	0.15	-2.0488	0.000792243	0.000934374
CL10381.Contig1_All	0.193	0.706	1.8364	0.000395521	0.000443366		CL10141.Contig2_All	1.92	0.666	-1.53186	9.5819e-18	3.76412e-18
CL10400.Contig1_All	0.02	1.38	6.08695	2.0208e-17	8.06856e-18		CL10142.Contig4_All	0.333	0	-5.91688	1.76017e-08	1.22745e-08
CL10400.Contig2_All	0	0.87	4.56339	0.000412237	0.000464226		CL10148.Contig5_All	13.54	3.646	-1.8945	3.46749e-121	1.96043e-122
CL10400.Contig3_All	0	0.776	4.43785	0.000736633	0.000865211		CL1015.Contig6_All	0.27	0.033	-3.01024	7.05835e-09	4.76379e-09
CL10405.Contig1_All	5.273	12.943	1.29031	5.47893e-98	3.88636e-99		CL10151.Contig1_All	2.08	0.796	-1.37197	4.97408e-39	9.45875e-40
CL10408.Contig4_All	0.03	0.186	2.66654	2.29136e-05	2.16371e-05		CL10152.Contig3_All	0.61	0	-5.10904	2.02715e-05	1.9051e-05
CL10432.Contig6_All	0.73	1.673	1.16848	3.83031e-12	2.04961e-12		CL10155.Contig2_All	0.213	0.01	-4.20149	7.69698e-06	6.90025e-06
CL10432.Contig7_All	0.176	0.52	1.51482	0.000825749	0.000976227		CL10156.Contig2_All	0.536	0	-7.63452	1.34574e-22	4.27908e-23
CL10434.Contig2_All	3.723	8.923	1.25517	1.73623e-54	2.34737e-55		CL10157.Contig1_All	1.413	0.103	-3.79417	9.34765e-10	5.89862e-10
CL10438.Contig2_All	0.03	0.536	4.21248	2.21732e-09	1.43899e-09		CL10157.Contig2_All	0.88	0	-4.92847	6.40048e-05	6.40018e-05
CL1044.Contig21_All	0.136	0.29	1.12497	5.34661e-08	3.87912e-08		CL10158.Contig2_All	1.693	0.026	-5.90422	4.13591e-43	7.12105e-44
CL1044.Contig22_All	0.016	0.133	2.96744	3.16039e-11	1.79629e-11		CL1016.Contig25_All	0.256	0.006	-5.00647	6.69108e-27	1.80787e-27
CL1044.Contig27_All	0	0.103	6.19875	4.44271e-10	2.73766e-10		CL1016.Contig6_All	0.1	0	-6.51727	6.20173e-12	3.36119e-12
CL1044.Contig29_All	0	0.066	5.57297	4.4873e-07	3.53612e-07		CL1016.Contig7_All	1.496	0.406	-1.86528	2.09815e-58	2.6267e-59
CL1044.Contig2_All	0	0.116	6.87397	7.79023e-15	3.55887e-15		CL10161.Contig1_All	7.303	2.16	-1.75888	3.56e-111	2.20542e-112
CL1044.Contig32_All	0.01	0.85	6.27929	2.60846e-74	2.51357e-75		CL10162.Contig1_All	1.066	0.433	-1.31127	1.88294e-09	1.21647e-09
CL1044.Contig34_All	0	0.05	5.22938	7.52092e-06	6.72485e-06		CL10163.Contig2_All	2.86	1.383	-1.05435	2.49114e-05	2.36565e-05
CL1044.Contig7_All	0	0.216	7.17456	1.27135e-17	5.02235e-18		CL10164.Contig2_All	1.603	0.623	-1.36752	1.98859e-07	1.51537e-07
CL10457.Contig1_All	0	2.623	8.43974	4.04441e-36	8.25773e-37		CL10165.Contig2_All	1.2	0.54	-1.13812	1.97545e-06	1.6573e-06
CL10457.Contig3_All	0.02	0.96	5.69212	1.22066e-13	5.95268e-14		CL10165.Contig4_All	1.523	0.73	-1.03833	1.39386e-06	1.15389e-06
CL10457.Contig4_All	0.02	0.613	4.93262	1.67387e-08	1.16532e-08		CL10167.Contig2_All	0.513	0	-4.58839	0.00040134	0.000450262
CL10464.Contig2_All	0	3	10.2956	9.43319e-100	6.56582e-101		CL1017.Contig1_All	0.073	0	-5.1301	1.76021e-05	1.63952e-05
CL1047.Contig6_All	0.4	2.87	2.82133	1.91419e-75	1.81075e-76		CL1017.Contig23_All	3.033	0.96	-1.66292	1.54364e-59	1.89469e-60
CL10472.Contig4_All	0.19	0.716	1.94331	2.34144e-08	1.64764e-08		CL1017.Contig24_All	0.45	0	-7.55872	1.21184e-21	4.0004e-22
CL10483.Contig1_All	0	2.573	7.10771	5.8345e-17	2.38121e-17		CL1017.Contig29_All	0.143	0	-6.40563	3.38557e-11	1.92813e-11
CL1050.Contig13_All	0.21	0.526	1.31786	6.09461e-09	4.09309e-09		CL1017.Contig4_All	4.156	0.32	-3.70341	5.50118e-216	1.61205e-217
CL1050.Contig14_All	0.553	2	1.85931	9.8538e-40	1.84106e-40		CL1017.Contig5_All	0.476	0.063	-2.93369	2.74588e-14	1.29202e-14
CL1050.Contig4_All	0.3	0.8	1.41446	3.87526e-12	2.0741e-12		CL1017.Contig6_All	7.2	2.726	-1.40616	3.01441e-110	1.88117e-111
CL10501.Contig1_All	0.063	0.42	2.82224	2.6605e-05	2.5334e-05		CL10175.Contig1_All	4.63	2.293	-1.00058	5.9522e-50	8.81603e-51
CL10501.Contig2_All	1.79	6.63	1.89483	1.77454e-54	2.39951e-55		CL1018.Contig1_All	3.17	0	-8.44784	9.11197e-36	1.87931e-36
CL10510.Contig1_All	60.85	345.28	2.50244	0	0		CL1018.Contig2_All	3.406	0	-8.61403	2.99752e-39	5.66596e-40
CL10510.Contig2_All	0	0.79	4.97842	4.16048e-05	4.06508e-05		CL10180.Contig1_All	0.55	0.19	-1.5413	1.95367e-05	1.82724e-05
CL10525.Contig1_All	0	0.643	5.30035	4.40553e-06	3.84149e-06		CL10181.Contig1_All	0.633	0.15	-2.01927	4.39647e-10	2.70783e-10
CL10527.Contig2_All	0.046	0.563	3.56339	0.000964032	0.00115128		CL10181.Contig2_All	0.76	0.25	-1.56083	6.17633e-09	4.14939e-09
CL10541.Contig7_All	0.333	0.993	1.55472	6.99367e-14	3.36578e-14		CL10182.Contig1_All	0.95	0.356	-1.42208	2.81188e-14	1.32366e-14
CL10541.Contig9_All	0.693	1.56	1.1567	1.21043e-14	5.58857e-15		CL10186.Contig1_All	3.67	0.626	-2.54549	3.46361e-88	2.76139e-89
CL10543.Contig2_All	0	0.78	7.71422	5.60429e-24	1.6859e-24		CL10186.Contig4_All	0.38	0	-6.37137	5.57136e-11	3.22407e-11
CL1059.Contig15_All	0.286	0.91	1.70604	5.12567e-12	2.76358e-12		CL1019.Contig10_All	1.583	0.38	-2.05031	1.43005e-37	2.8196e-38
CL1059.Contig22_All	0.193	0.886	2.16102	7.49982e-15	3.42364e-15		CL1019.Contig3_All	2.74	0.756	-1.87461	4.73095e-107	3.03864e-108
CL1059.Contig5_All	0	0.083	5.80115	4.83029e-08	3.49424e-08		CL10190.Contig1_All	1.36	0.326	-2.07485	5.04615e-18	1.95471e-18
CL10590.Contig2_All	0	1.623	6.86107	1.00244e-14	4.60524e-15		CL10190.Contig2_All	9.203	1.59	-2.53859	1.02193e-139	4.90827e-141
CL10596.Contig3_All	119.67	243.16	1.02135	0	0		CL10191.Contig1_All	0.756	0	-5.1915	1.14574e-05	1.04679e-05
CL10597.Contig2_All	2.1	4.62	1.12308	2.17305e-60	2.62885e-61		CL10192.Contig1_All	0.783	0	-6.06597	3.15329e-09	2.06993e-09
CL106.Contig1_All	0.643	2.276	1.83822	1.19153e-46	1.88701e-47		CL10192.Contig2_All	0.75	0	-5.41389	2.11363e-06	1.78237e-06
CL106.Contig9_All	1.466	4.993	1.77152	4.17677e-125	2.27418e-126		CL10193.Contig1_All	3.163	0.23	-3.80677	5.47758e-99	3.83859e-100
CL10601.Contig1_All	0.25	0.84	1.72371	0.000475764	0.000540191		CL10194.Contig2_All	1.91	0.896	-1.07944	6.82618e-10	4.26757e-10
CL10617.Contig2_All	0	1.55	7.14835	2.32369e-17	9.3088e-18		CL10194.Contig3_All	3.38	1.363	-1.29248	6.72261e-23	2.11322e-23
CL1062.Contig14_All	0.056	3.893	6.06018	6.7124e-238	1.75537e-239		CL10197.Contig1_All	0.223	0.033	-2.75854	0.000158897	0.000167888
CL1062.Contig19_All	0.376	1.95	2.41353	8.20957e-73	8.084e-74		CL102.Contig12_All	0.853	0.25	-1.78506	1.26325e-21	4.17633e-22
CL10630.Contig1_All	0	0.32	4.4326	0.000754405	0.000887141		CL102.Contig16_All	0.18	0.03	-2.52899	1.9811e-08	1.38746e-08
CL1064.Contig11_All	0.163	0.336	1.04555	0.000129669	0.00013528		CL102.Contig17_All	0.896	0	-8.56105	4.17402e-38	8.12205e-39
CL1064.Contig16_All	0	0.263	6.76893	5.74169e-14	2.7506e-14		CL1020.Contig3_All	3.04	0.61	-2.30988	5.31753e-52	7.55789e-53
CL10640.Contig2_All	0	0.986	5.67886	1.65713e-07	1.25548e-07		CL1020.Contig4_All	1.813	0.52	-1.82532	2.11691e-23	6.51653e-24
CL10641.Contig7_All	0.296	0.926	1.62748	3.09815e-18	1.18712e-18		CL1020.Contig5_All	0.213	0	-7.06728	2.38434e-16	1.00521e-16
CL10641.Contig9_All	0.113	0.616	2.39799	1.34615e-18	5.06577e-19		CL1020.Contig8_All	0.816	0.12	-2.73565	1.35502e-21	4.4846e-22
CL10642.Contig1_All	0.05	0.163	1.66512	0.000420787	0.000474413		CL10200.Contig1_All	2.336	0	-9.02158	3.27863e-49	4.92771e-50
CL10650.Contig1_All	0	1.76	7.67886	1.681e-23	5.15327e-24		CL10202.Contig1_All	0.536	0	-5.47114	1.31528e-06	1.08654e-06
CL10650.Contig2_All	0.133	1.163	3.14823	4.88067e-23	1.52411e-23		CL10204.Contig1_All	0.92	0.23	-1.98505	1.65121e-05	1.53442e-05
CL10650.Contig3_All	0	0.803	5.30035	4.40553e-06	3.84149e-06		CL10204.Contig3_All	0.726	0.13	-2.50507	0.00015105	0.000159167
CL1066.Contig1_All	0	0.373	5.20801	8.79357e-06	7.92358e-06		CL10205.Contig1_All	2.106	1.05	-1.02174	1.83623e-18	6.96337e-19
CL10671.Contig7_All	0.333	0.74	1.16257	3.60323e-05	3.48981e-05		CL10208.Contig4_All	1.786	0.526	-1.76843	1.55924e-27	4.12883e-28
CL10674.Contig3_All	0.816	1.693	1.07041	2.41932e-12	1.2802e-12		CL1021.Contig1_All	3.08	1.396	-1.14391	3.10192e-13	1.54821e-13
CL10674.Contig5_All	1.36	3.886	1.53935	4.03407e-44	6.75724e-45		CL10210.Contig1_All	0.68	0.226	-1.58562	1.51395e-11	8.42577e-12
CL10680.Contig1_All	0	0.053	4.62574	0.000303815	0.000334542		CL10212.Contig1_All	3.043	0.396	-2.959	3.64804e-51	5.26123e-52
CL10688.Contig2_All	0	0.706	5.50198	8.43162e-07	6.83331e-07		CL10212.Contig2_All	17.226	2.42	-2.84538	8.40701e-283	1.79618e-284
CL10692.Contig2_All	0	6.023	9.87094	2.07903e-79	1.866e-80		CL10216.Contig1_All	1.956	0	-9.98363	3.7659e-83	3.20765e-84
CL10692.Contig3_All	0	0.57	5.14835	1.34497e-05	1.23883e-05		CL10216.Contig2_All	0.333	0	-5.05103	2.98136e-05	2.85286e-05
CL10692.Contig4_All	0.013	3.36	7.98892	1.28933e-54	1.73852e-55		CL10216.Contig3_All	0.383	0	-5.43571	1.76951e-06	1.47888e-06
CL10697.Contig3_All	0.09	0.286	1.65794	2.66026e-05	2.53313e-05		CL10216.Contig4_All	0.27	0	-4.44784	0.000766436	0.000902089
CL10698.Contig1_All	0.043	1.303	4.89144	1.52468e-34	3.24623e-35		CL10216.Contig5_All	0.99	0	-6.60293	1.55982e-12	8.14457e-13
CL10698.Contig2_All	0.533	1.233	1.2124	2.65315e-06	2.25854e-06		CL10217.Contig1_All	0.566	0	-5.2695	6.49632e-06	5.77749e-06
CL107.Contig10_All	0.426	1.263	1.53562	3.44014e-32	7.83212e-33		CL10218.Contig1_All	7.693	2.08	-1.88432	1.37412e-86	1.11666e-87
CL107.Contig16_All	0.253	0.766	1.60319	1.21674e-28	3.09689e-29		CL10218.Contig2_All	4.626	1.39	-1.72366	4.31777e-48	6.63958e-49
CL107.Contig30_All	0.523	1.096	1.10174	2.76856e-16	1.17177e-16		CL10219.Contig1_All	0.5	0.053	-3.27783	6.47689e-05	6.47967e-05
CL107.Contig34_All	0	0.103	6.27268	1.63438e-10	9.76183e-11		CL10219.Contig2_All	0.713	0.286	-1.29186	0.000107652	0.000110745
CL107.Contig47_All	0.186	0.39	1.03105	8.72555e-09	5.92978e-09		CL1022.Contig1_All	1.846	0.1	-4.20232	1.48279e-34	3.15591e-35
CL107.Contig54_All	0	0.236	7.62242	9.28598e-23	2.93505e-23		CL1022.Contig6_All	0.363	0	-6.87033	1.31851e-14	6.09983e-15
CL107.Contig5_All	0	0.246	7.69253	1.10184e-23	3.35414e-24		CL10220.Contig2_All	1.063	0.47	-1.1545	1.36469e-14	6.31915e-15
CL107.Contig7_All	0.03	0.206	2.74509	3.34463e-20	1.17282e-20		CL10222.Contig3_All	3.9	1.06	-1.8886	2.92488e-71	2.95291e-72
CL1070.Contig9_All	0.46	1.506	1.7108	7.51752e-39	1.43682e-39		CL10226.Contig1_All	1.096	0.37	-1.58777	5.12103e-13	2.59166e-13
CL10710.Contig1_All	0	2.84	7.99913	3.50648e-28	9.04932e-29		CL10227.Contig3_All	6.52	2.843	-1.19427	2.87298e-38	5.57023e-39
CL10710.Contig2_All	0.06	1.876	4.88772	7.9424e-22	2.60164e-22		CL10230.Contig2_All	0.666	0.15	-2.13735	4.54029e-07	3.57883e-07
CL10711.Contig2_All	57.91	122.46	1.07029	0	0		CL10231.Contig1_All	1.28	0.356	-1.85851	3.00328e-08	2.13527e-08
CL10712.Contig2_All	0.05	0.253	2.42594	1.12901e-09	7.17091e-10		CL10240.Contig1_All	0.606	0.07	-3.13705	5.55613e-06	4.89047e-06
CL10712.Contig3_All	0	0.146	6.18123	5.59687e-10	3.47342e-10		CL10241.Contig1_All	1.263	0.186	-2.77276	5.59417e-17	2.28057e-17
CL10712.Contig8_All	0	0.35	6.99879	6.18446e-16	2.66345e-16		CL10243.Contig2_All	1.02	0.453	-1.16757	1.76833e-24	5.22317e-25
CL10712.Contig9_All	0.3	0.7	1.22648	4.39673e-09	2.91841e-09		CL10243.Contig4_All	0.176	0	-6.74213	1.42612e-13	6.98876e-14
CL10724.Contig1_All	0	0.12	4.47667	0.000622229	0.00071735		CL10243.Contig7_All	0.13	0	-6.27708	2.09722e-10	1.26103e-10
CL1073.Contig15_All	0.203	0.47	1.23155	2.37714e-11	1.33878e-11		CL10245.Contig2_All	0.62	0	-4.82893	0.000114073	0.000118197
CL1073.Contig16_All	0.033	0.12	1.84984	3.83744e-06	3.32172e-06		CL10247.Contig2_All	0.346	0	-4.60654	0.000367038	0.000409792
CL1073.Contig23_All	0.06	0.186	1.59853	0.000390286	0.000437119		CL10248.Contig1_All	1.133	0.273	-2.06834	2.25621e-05	2.12901e-05
CL1073.Contig29_All	0	0.18	7.16686	1.51771e-17	6.02538e-18		CL10249.Contig1_All	0.723	0.006	-6.4163	4.88447e-21	1.65508e-21
CL1073.Contig35_All	0	0.08	4.88146	7.51613e-05	7.59672e-05		CL10249.Contig2_All	1.193	0.016	-6.2283	9.55707e-19	3.57795e-19
CL1073.Contig36_All	0	0.156	5.40603	1.90351e-06	1.59484e-06		CL1025.Contig13_All	0.983	0.343	-1.50317	2.51969e-20	8.7905e-21
CL1073.Contig45_All	0	0.166	6.06885	2.32696e-09	1.51195e-09		CL1025.Contig15_All	0.433	0.096	-2.13772	2.83133e-07	2.18912e-07
CL1073.Contig74_All	0.04	0.196	2.29281	0.000497001	0.000565607		CL1025.Contig21_All	4.263	1.666	-1.32951	6.23835e-21	2.1226e-21
CL1074.Contig3_All	0.056	0.366	2.71127	2.46468e-07	1.89557e-07		CL1025.Contig24_All	2.04	0.71	-1.52172	1.24141e-37	2.4439e-38
CL10755.Contig1_All	0.103	0.793	2.9107	5.87902e-16	2.528e-16		CL1025.Contig26_All	3.216	0.56	-2.5045	8.71544e-103	5.85935e-104
CL10761.Contig2_All	0.276	0.7	1.31521	3.63875e-14	1.72355e-14		CL1025.Contig29_All	1.893	0.64	-1.56691	4.6493e-15	2.10005e-15
CL10764.Contig4_All	0	1.393	6.40469	2.45225e-11	1.38327e-11		CL1025.Contig3_All	0.696	0.063	-3.39361	1.2976e-34	2.75807e-35
CL10765.Contig1_All	148.136	304.753	1.031	0	0		CL1025.Contig5_All	0.536	0.23	-1.20676	2.79616e-05	2.66737e-05
CL10777.Contig2_All	0	0.243	5.14915	1.33924e-05	1.23154e-05		CL1025.Contig9_All	1.7	0.623	-1.42202	2.38403e-29	5.92391e-30
CL1078.Contig4_All	0.616	1.593	1.37498	2.8378e-08	2.01316e-08		CL10250.Contig1_All	1.136	0.37	-1.60949	8.87843e-07	7.21127e-07
CL10787.Contig2_All	0.11	0.323	1.55271	3.54316e-05	3.41649e-05		CL10250.Contig2_All	1.023	0.303	-1.76065	2.64745e-08	1.87409e-08
CL10792.Contig1_All	0	0.873	6.86449	9.38013e-15	4.30194e-15		CL10251.Contig2_All	1.453	0.413	-1.79229	3.47647e-11	1.98135e-11
CL10792.Contig2_All	0	1.05	7.27964	1.0293e-18	3.85856e-19		CL10254.Contig2_All	1.01	0.416	-1.25524	0.000206396	0.000221998
CL10793.Contig1_All	0	2.226	6.47028	9.03542e-12	4.95258e-12		CL10256.Contig2_All	0.993	0	-5.82893	4.52933e-08	3.26982e-08
CL108.Contig3_All	0.326	0.963	1.56339	0.000254113	0.000276807		CL1026.Contig2_All	0.516	0.036	-3.75366	3.06305e-28	7.89213e-29
CL108.Contig4_All	0.416	1.313	1.66025	1.2731e-07	9.5348e-08		CL1026.Contig4_All	2.91	0.283	-3.3406	1.22967e-112	7.52205e-114
CL1080.Contig13_All	0.166	0.53	1.65179	3.40737e-09	2.24287e-09		CL1026.Contig6_All	1.29	0.21	-2.58276	9.36007e-40	1.74721e-40
CL1080.Contig6_All	0.053	0.69	3.70537	1.84389e-30	4.41333e-31		CL10265.Contig1_All	6.12	0.94	-2.71632	1.09039e-111	6.73837e-113
CL1081.Contig17_All	0	0.176	7.09549	7.66043e-17	3.1446e-17		CL10265.Contig2_All	6.413	1.23	-2.39813	2.82327e-108	1.79459e-109
CL1081.Contig30_All	0	0.606	9.44366	5.8701e-63	6.74463e-64		CL10267.Contig1_All	0.87	0	-5.97577	9.08046e-09	6.18891e-09
CL1081.Contig34_All	0.02	0.273	3.84322	6.10692e-23	1.9169e-23		CL10267.Contig2_All	0.62	0	-4.92847	6.40048e-05	6.40018e-05
CL1081.Contig37_All	0	2.143	9.02833	4.06062e-50	5.99044e-51		CL10269.Contig1_All	4.11	0	-8.41389	4.29966e-35	9.03097e-36
CL1081.Contig5_All	0	0.043	5.32963	3.5194e-06	3.02784e-06		CL10269.Contig2_All	11.026	0	-9.89809	2.09644e-79	1.88242e-80
CL1081.Contig9_All	0	0.513	8.83472	5.06008e-45	8.30863e-46		CL10275.Contig2_All	40.583	11.58	-1.82588	1.36334e-268	3.13807e-270
CL10812.Contig1_All	0.016	1.156	5.97842	2.72227e-16	1.15197e-16		CL10278.Contig1_All	2.543	0	-8.08767	3.28596e-29	8.20251e-30
CL10815.Contig2_All	4.17	9.17	1.1274	1.48236e-71	1.49065e-72		CL10278.Contig2_All	5.44	0	-9.26294	3.33801e-56	4.36908e-57
CL10817.Contig1_All	3.38	7.66	1.17724	4.82508e-61	5.77025e-62		CL10278.Contig3_All	3.723	0	-8.71771	1.39135e-41	2.48198e-42
CL10818.Contig1_All	0	0.333	5.84434	3.05746e-08	2.17506e-08		CL1028.Contig13_All	0.453	0.176	-1.33528	2.84834e-07	2.20562e-07
CL10824.Contig1_All	0	0.563	4.67886	0.000230962	0.000250527		CL1028.Contig3_All	8.99	3.18	-1.50376	5.60423e-84	4.72452e-85
CL10826.Contig1_All	0.103	0.653	2.63695	3.40238e-05	3.27448e-05		CL10287.Contig1_All	0.633	0.29	-1.11239	7.34272e-07	5.90996e-07
CL10826.Contig2_All	0.353	1.433	2.01949	1.94835e-20	6.77577e-21		CL10287.Contig2_All	6.373	1.92	-1.7394	3.06617e-91	2.35136e-92
CL10826.Contig4_All	0.02	0.223	3.5499	6.49632e-06	5.76941e-06		CL10287.Contig3_All	0.356	0.006	-5.7487	2.58369e-14	1.21345e-14
CL10826.Contig5_All	0.143	2.15	3.86851	1.68022e-45	2.73019e-46		CL10287.Contig4_All	2.793	1.066	-1.3999	2.48168e-48	3.79731e-49
CL1084.Contig2_All	0.96	2.503	1.36902	4.32023e-19	1.59204e-19		CL10287.Contig5_All	5.73	0.32	-4.16602	3.02238e-281	6.52056e-283
CL1084.Contig3_All	0.793	2.296	1.54052	6.8052e-25	1.97789e-25		CL10287.Contig6_All	3.306	0.353	-3.22887	1.82502e-128	9.61111e-130
CL10843.Contig3_All	0.796	2.273	1.5015	5.64945e-17	2.30332e-17		CL10288.Contig2_All	3.523	1.336	-1.37788	6.99559e-57	9.02225e-58
CL10848.Contig4_All	0.283	1.113	1.94467	3.22205e-07	2.5067e-07		CL1029.Contig6_All	0.283	0	-7.03816	4.43834e-16	1.89847e-16
CL1085.Contig17_All	0	0.283	6.70498	1.82928e-13	9.0155e-14		CL10291.Contig1_All	1.286	0.476	-1.4032	1.25208e-12	6.49542e-13
CL1085.Contig18_All	0.226	1.156	2.31442	6.34416e-40	1.17954e-40		CL10294.Contig1_All	0.923	0.293	-1.64613	8.69515e-20	3.10714e-20
CL1085.Contig24_All	0.03	0.31	3.28531	2.45759e-12	1.30106e-12		CL10294.Contig2_All	0.526	0.113	-2.20705	1.03157e-08	7.0596e-09
CL1085.Contig2_All	0	0.236	6.35138	5.36515e-11	3.10006e-11		CL10295.Contig3_All	1.293	0.563	-1.19178	7.4351e-10	4.65984e-10
CL1085.Contig37_All	0	0.076	5.08192	2.12476e-05	2.00018e-05		CL10297.Contig2_All	1.323	0.183	-2.82904	2.05452e-23	6.32133e-24
CL1085.Contig44_All	0	0.056	4.9892	3.8923e-05	3.78339e-05		CL103.Contig11_All	11.7	4.386	-1.43339	4.51911e-177	1.66585e-178
CL1085.Contig56_All	0.51	1.033	1.00399	6.06526e-08	4.42148e-08		CL103.Contig13_All	1.426	0	-9.90131	1.52653e-79	1.36722e-80
CL1085.Contig6_All	0	0.066	4.51074	0.000530352	0.000606291		CL103.Contig1_All	0.1	0	-5.4718	1.30791e-06	1.08025e-06
CL1085.Contig7_All	0	0.166	6.88098	6.79216e-15	3.09131e-15		CL103.Contig8_All	0.306	0.133	-1.19579	9.42742e-08	6.98649e-08
CL10851.Contig3_All	2.43	5.963	1.29099	2.3625e-74	2.27432e-75		CL10300.Contig2_All	1.463	0	-7.04394	3.92573e-16	1.67465e-16
CL1086.Contig3_All	0	0.056	4.73651	0.000170763	0.000181074		CL10303.Contig1_All	4.743	0	-8.82248	4.49205e-44	7.53119e-45
CL10890.Contig1_All	0.416	1.416	1.75946	8.4338e-37	1.69411e-37		CL10303.Contig2_All	1.75	0	-7.37913	1.5466e-19	5.58715e-20
CL10896.Contig2_All	1.026	3.133	1.61412	4.86365e-15	2.19825e-15		CL10303.Contig3_All	0.956	0	-6.48101	1.08867e-11	6.001e-12
CL10899.Contig1_All	0.41	0.863	1.09509	3.88636e-08	2.7869e-08		CL10304.Contig1_All	0.593	0	-4.72202	0.000204115	0.00021946
CL109.Contig12_All	0	0.18	5.91483	1.41301e-08	9.77493e-09		CL10305.Contig2_All	0.906	0.393	-1.22086	1.06219e-07	7.90986e-08
CL109.Contig6_All	0.123	0.346	1.44439	2.67977e-06	2.28217e-06		CL10306.Contig1_All	1.443	0	-8.95231	2.31474e-47	3.6122e-48
CL10919.Contig1_All	1.413	4.05	1.50284	1.16184e-15	5.08862e-16		CL1031.Contig1_All	1.3	0.566	-1.19665	5.28278e-10	3.27348e-10
CL1092.Contig15_All	0	0.086	5.08611	2.06497e-05	1.94173e-05		CL1031.Contig3_All	0.5	0.086	-2.53224	7.93967e-07	6.40838e-07
CL1092.Contig1_All	0.473	1.116	1.22538	1.90959e-06	1.60019e-06		CL10310.Contig1_All	0.65	0.103	-2.62125	4.87465e-09	3.24582e-09
CL1093.Contig12_All	0.536	3.006	2.46213	1.09209e-222	3.10896e-224		CL10312.Contig2_All	657.586	294.313	-1.16674	0	0
CL1093.Contig14_All	0.2	0.526	1.39737	5.4462e-19	2.01494e-19		CL10315.Contig1_All	0.603	0.283	-1.07785	8.85795e-05	9.02695e-05
CL1093.Contig15_All	0.06	0.296	2.36093	3.12633e-36	6.36422e-37		CL10315.Contig3_All	2.033	1	-1.03192	1.94178e-11	1.0888e-11
CL1093.Contig18_All	0.343	1.6	2.22029	1.46368e-29	3.61227e-30		CL10318.Contig2_All	29	6.986	-2.05146	0	0
CL1093.Contig2_All	1.436	3.266	1.1754	4.25351e-62	4.97282e-63		CL10318.Contig4_All	4.953	1.853	-1.42806	1.89462e-92	1.4281e-93
CL1093.Contig9_All	0.003	0.27	6.08423	5.55799e-26	1.55238e-26		CL10318.Contig5_All	3.166	1.503	-1.06381	2.41895e-35	5.0478e-36
CL10931.Contig2_All	0.04	0.266	2.70508	7.89747e-05	8.00135e-05		CL1032.Contig10_All	0.646	0.07	-3.10589	2.87678e-48	4.40734e-49
CL1094.Contig14_All	0	0.13	7.18182	1.07377e-17	4.22632e-18		CL1032.Contig11_All	0.15	0	-5.42075	2.00285e-06	1.6813e-06
CL1094.Contig16_All	0.083	1.09	3.76369	1.93723e-126	1.04265e-127		CL1032.Contig12_All	0.94	0.44	-1.10083	1.34896e-16	5.61868e-17
CL1094.Contig1_All	0	0.326	8.35641	1.80683e-34	3.85452e-35		CL1032.Contig1_All	0.553	0.026	-4.38334	2.64285e-49	3.96562e-50
CL1094.Contig5_All	0	0.046	5.27855	5.21238e-06	4.57425e-06		CL1032.Contig2_All	0.283	0.043	-2.65876	1.0918e-19	3.91991e-20
CL1095.Contig12_All	0.026	0.246	3.20315	6.95679e-12	3.78627e-12		CL1032.Contig5_All	0.206	0.033	-2.64972	2.45372e-13	1.21709e-13
CL1095.Contig37_All	2.343	6.376	1.42025	2.56675e-90	1.99469e-91		CL1032.Contig8_All	1.003	0.046	-4.48435	6.39512e-91	4.9176e-92
CL1095.Contig3_All	0.016	0.516	4.83233	4.52941e-34	9.7856e-35		CL10321.Contig1_All	2.14	0.336	-2.68454	1.42219e-15	6.254e-16
CL1095.Contig43_All	0	0.183	6.29493	1.19828e-10	7.09471e-11		CL10322.Contig2_All	0.35	0.063	-2.45809	7.54467e-06	6.74766e-06
CL1096.Contig22_All	0	0.26	7.33051	2.88496e-19	1.05497e-19		CL10324.Contig1_All	0.61	0.146	-2.03872	1.48468e-06	1.23344e-06
CL10977.Contig1_All	0	0.553	5.85027	2.86899e-08	2.0362e-08		CL10324.Contig2_All	1.25	0.47	-1.43403	8.60459e-08	6.36053e-08
CL10977.Contig2_All	0	1.023	7.29529	6.99119e-19	2.59929e-19		CL10326.Contig1_All	7.93	2.956	-1.43405	1.98018e-30	4.74744e-31
CL1098.Contig19_All	0.226	0.576	1.37828	1.72378e-08	1.20138e-08		CL1033.Contig5_All	0.723	0.36	-1.01902	1.21758e-06	1.0028e-06
CL1098.Contig21_All	0.01	0.316	4.95782	2.77423e-19	1.01362e-19		CL10332.Contig1_All	2.456	0.63	-1.9743	1.3195e-18	4.96347e-19
CL1098.Contig22_All	0.116	0.373	1.64581	3.50231e-07	2.73192e-07		CL10332.Contig2_All	0.95	0.143	-2.694	4.44084e-09	2.94853e-09
CL1098.Contig32_All	0.073	0.33	2.1542	1.78391e-14	8.30679e-15		CL10336.Contig2_All	0.31	0	-4.54388	0.000496307	0.00056477
CL1098.Contig37_All	0.186	0.5	1.39999	9.66053e-12	5.30348e-12		CL10337.Contig4_All	0.74	0.216	-1.78466	2.53255e-06	2.15027e-06
CL1098.Contig3_All	0	0.243	7.00986	4.89497e-16	2.09769e-16		CL10338.Contig5_All	1.313	0.406	-1.67242	1.57096e-15	6.92405e-16
CL1098.Contig42_All	0.056	0.16	1.48241	7.58315e-06	6.78323e-06		CL10340.Contig1_All	1.693	0.6	-1.47215	1.69874e-23	5.20862e-24
CL1098.Contig43_All	0	0.12	6.34684	5.72804e-11	3.31648e-11		CL10340.Contig2_All	2.793	1.266	-1.12347	1.39257e-27	3.6798e-28
CL1098.Contig45_All	0	0.086	5.15793	1.25803e-05	1.15423e-05		CL10342.Contig1_All	1.32	0	-6.85447	1.78599e-14	8.32732e-15
CL1098.Contig54_All	0	0.323	7.13324	3.28036e-17	1.3231e-17		CL10342.Contig2_All	0.54	0	-5.02158	3.59669e-05	3.48334e-05
CL10985.Contig1_All	0	0.803	5.50198	8.43162e-07	6.83331e-07		CL10343.Contig2_All	2.69	0.49	-2.47717	2.14497e-73	2.0926e-74
CL10990.Contig2_All	0.463	1.363	1.5488	3.77955e-09	2.49511e-09		CL10344.Contig3_All	2.753	0.59	-2.21252	1.52152e-46	2.41771e-47
CL10992.Contig3_All	0.713	1.663	1.21009	6.65024e-11	3.86293e-11		CL10345.Contig3_All	2.833	0.89	-1.67129	1.49603e-27	3.9589e-28
CL11.Contig8_All	0.88	1.873	1.07963	9.62559e-18	3.78147e-18		CL10346.Contig1_All	0.356	0.11	-1.71307	2.11804e-07	1.61751e-07
CL1100.Contig14_All	3.236	7.39	1.16397	2.8465e-74	2.74457e-75		CL10346.Contig5_All	0.26	0	-6.71757	2.20734e-13	1.0932e-13
CL1100.Contig22_All	0	0.083	4.64404	0.000276762	0.000303134		CL10349.Contig5_All	1.263	0.45	-1.48916	4.51157e-23	1.40739e-23
CL11009.Contig1_All	0	1.1	6.16785	6.65742e-10	4.15916e-10		CL10350.Contig1_All	3.3	1.04	-1.64182	6.18253e-46	9.95443e-47
CL1101.Contig4_All	0.87	1.823	1.081	2.3699e-16	9.98855e-17		CL10351.Contig4_All	2.473	0.873	-1.49124	4.02673e-24	1.20537e-24
CL1101.Contig6_All	0.13	0.59	2.14985	2.82021e-25	8.07895e-26		CL10352.Contig4_All	4.39	1.45	-1.62324	2.73413e-21	9.15903e-22
CL11023.Contig1_All	0	0.74	5.22635	7.67935e-06	6.88416e-06		CL10354.Contig1_All	0.996	0.276	-1.82893	1.14293e-06	9.36848e-07
CL11025.Contig3_All	0.68	7.363	3.44163	0	0		CL10354.Contig2_All	1.173	0.47	-1.2962	1.12679e-05	1.02619e-05
CL11027.Contig1_All	0.006	0.1	3.75782	4.16041e-05	4.05632e-05		CL10358.Contig2_All	1.36	0	-7.86154	1.05238e-25	2.96515e-26
CL1103.Contig11_All	0.776	1.77	1.19599	1.19894e-16	4.98015e-17		CL10359.Contig1_All	0.886	0.403	-1.1197	0.000251377	0.000273679
CL11045.Contig1_All	2.49	6.816	1.45851	3.41642e-15	1.5322e-15		CL1036.Contig2_All	0.83	0.31	-1.40518	0.000601708	0.00069279
CL11045.Contig2_All	6.96	21.35	1.62466	6.06228e-138	2.94966e-139		CL10362.Contig1_All	0.87	0.22	-1.95015	3.10094e-06	2.65563e-06
CL11050.Contig2_All	0	0.956	6.43785	1.48623e-11	8.26842e-12		CL10363.Contig1_All	1.046	0.123	-3.04215	9.72801e-33	2.17892e-33
CL11058.Contig19_All	0.046	0.806	4.04085	2.20601e-31	5.1443e-32		CL10363.Contig2_All	15.513	1.733	-3.13956	0	0
CL11058.Contig1_All	0.013	1.006	6.15972	4.22048e-29	1.05665e-29		CL10364.Contig3_All	0.686	0.056	-3.64202	6.57343e-26	1.84049e-26
CL11058.Contig20_All	0.093	0.406	2.04569	1.21054e-07	9.05339e-08		CL10367.Contig2_All	0.923	0.226	-2.01053	4.10385e-22	1.32946e-22
CL11058.Contig31_All	0	0.28	6.32396	7.95846e-11	4.65004e-11		CL10367.Contig9_All	0.773	0.09	-3.15115	5.24356e-10	3.24838e-10
CL11058.Contig32_All	0	0.713	7.7309	3.31107e-24	9.87432e-25		CL10370.Contig3_All	0.423	0.176	-1.2315	2.85518e-08	2.02602e-08
CL11058.Contig37_All	0.296	0.873	1.52243	2.38053e-12	1.25755e-12		CL10376.Contig4_All	1.793	0.576	-1.62635	1.17296e-31	2.71301e-32
CL11058.Contig40_All	0	1.45	8.30305	1.88242e-33	4.13588e-34		CL1038.Contig2_All	2.036	0.78	-1.3722	4.91447e-13	2.48536e-13
CL11058.Contig44_All	0	0.26	6.54402	2.80443e-12	1.4892e-12		CL10380.Contig1_All	3.296	0	-7.78989	1.10918e-24	3.24715e-25
CL11058.Contig46_All	0.003	0.34	6.71005	2.39292e-17	9.59796e-18		CL10380.Contig2_All	2.083	0	-6.90398	6.85222e-15	3.12203e-15
CL11058.Contig6_All	0	0.58	8.68018	2.57279e-41	4.6237e-42		CL10386.Contig1_All	0.99	0.433	-1.1915	1.89956e-05	1.77476e-05
CL11058.Contig9_All	0.396	0.86	1.11863	2.6838e-08	1.90079e-08		CL10390.Contig1_All	2.736	0.98	-1.49053	9.73052e-10	6.15057e-10
CL1106.Contig3_All	0.68	1.536	1.17497	9.91494e-08	7.36661e-08		CL10399.Contig1_All	47.616	14.27	-1.72021	0	0
CL1106.Contig4_All	0.13	0.883	2.74591	1.52486e-16	6.36698e-17		CL10399.Contig2_All	3.02	1.05	-1.53282	4.95847e-42	8.75953e-43
CL11062.Contig1_All	154.51	314.583	1.01643	0	0		CL10399.Contig4_All	7.276	2.213	-1.71409	5.21524e-108	3.32097e-109
CL11066.Contig1_All	1.08	2.993	1.46866	8.25384e-39	1.57959e-39		CL10399.Contig5_All	2.666	0.86	-1.62003	3.70964e-36	7.56647e-37
CL11072.Contig1_All	20.503	50.916	1.30256	1.36441e-270	3.10945e-272		CL104.Contig6_All	0.586	0.216	-1.43415	0.000516202	0.000588929
CL11072.Contig2_All	4.28	13.9	1.68675	3.51118e-117	2.04581e-118		CL10401.Contig3_All	0.173	0	-5.36214	3.2066e-06	2.7488e-06
CL1108.Contig11_All	0.67	1.416	1.07871	9.09546e-10	5.73551e-10		CL10401.Contig4_All	0.113	0	-4.88552	8.25181e-05	8.3779e-05
CL11081.Contig14_All	0.926	5.88	2.64231	1.25089e-68	1.31039e-69		CL10402.Contig3_All	0.596	0	-7.36125	2.44104e-19	8.89993e-20
CL11081.Contig4_All	0.51	1.19	1.20694	2.91782e-07	2.26176e-07		CL10402.Contig4_All	1.78	0.746	-1.26163	1.41896e-16	5.91535e-17
CL11083.Contig5_All	0	0.12	5.35485	2.87941e-06	2.45815e-06		CL10405.Contig2_All	0.643	0.1	-2.66942	1.63446e-13	8.0324e-14
CL11086.Contig2_All	0.03	0.493	3.98292	9.14357e-05	9.32964e-05		CL1041.Contig5_All	1.726	0.01	-7.37789	1.09197e-34	2.31644e-35
CL1109.Contig12_All	0	0.853	9.34937	8.53084e-60	1.04223e-60		CL10416.Contig1_All	0.423	0	-4.82893	0.000114073	0.000118197
CL1109.Contig28_All	0	0.183	7.24671	2.30251e-18	8.76481e-19		CL10416.Contig2_All	0.636	0	-5.97577	9.08046e-09	6.18891e-09
CL1109.Contig31_All	0.61	1.596	1.3631	6.88178e-23	2.16443e-23		CL10420.Contig1_All	4.943	0	-10.707	2.75911e-122	1.54054e-123
CL1109.Contig33_All	0	0.383	7.65875	3.1096e-23	9.63905e-24		CL10420.Contig2_All	2.25	0	-9.55152	8.39628e-66	9.20385e-67
CL1109.Contig34_All	0.843	1.886	1.14567	9.04426e-24	2.74203e-24		CL10422.Contig1_All	3.6	0.043	-6.42029	4.64314e-44	7.78804e-45
CL1109.Contig39_All	0	0.103	5.77492	6.34673e-08	4.63342e-08		CL10422.Contig2_All	0.43	0.12	-1.85785	0.000511202	0.000582817
CL1109.Contig47_All	0.136	0.323	1.2362	0.000394052	0.000441562		CL10423.Contig2_All	1.146	0.35	-1.6922	5.59395e-06	4.92525e-06
CL1109.Contig52_All	0.12	0.36	1.55543	6.89856e-05	6.92261e-05		CL10425.Contig1_All	0.443	0	-5.41389	2.11363e-06	1.78237e-06
CL1109.Contig53_All	0	0.16	4.44309	0.000721375	0.000843833		CL10426.Contig1_All	1.16	0	-7.2504	3.75168e-18	1.44337e-18
CL111.Contig5_All	0.073	0.356	2.24258	2.77824e-14	1.30746e-14		CL10426.Contig2_All	0.83	0	-5.48101	1.20946e-06	9.95952e-07
CL11112.Contig2_All	0.55	1.676	1.59991	0.000170386	0.000180632		CL1043.Contig4_All	1.413	0.233	-2.59029	7.27289e-19	2.70526e-19
CL11122.Contig3_All	0.196	0.476	1.25049	2.07767e-06	1.74656e-06		CL10431.Contig1_All	4.46	0	-9.50539	3.60666e-64	4.06384e-65
CL1114.Contig1_All	0.34	0.673	1.03073	1.93499e-07	1.47286e-07		CL10432.Contig3_All	0.786	0	-7.79373	9.79427e-25	2.86357e-25
CL1114.Contig8_All	0.476	1.056	1.14217	3.69539e-12	1.97601e-12		CL10432.Contig8_All	0.886	0.31	-1.49926	2.89857e-11	1.64318e-11
CL11140.Contig2_All	0.106	0.41	1.98881	0.00069523	0.000811467		CL10434.Contig1_All	0.2	0	-5.54827	6.77816e-07	5.42776e-07
CL11141.Contig1_All	0	1.87	7.29239	7.51622e-19	2.79734e-19		CL10437.Contig3_All	8.506	4.14	-1.04874	1.52485e-46	2.42329e-47
CL11141.Contig3_All	0	0.503	5.26973	5.57259e-06	4.9056e-06		CL10439.Contig1_All	1.58	0.436	-1.87766	2.1456e-06	1.81006e-06
CL11141.Contig5_All	0	0.733	5.54828	5.61045e-07	4.46083e-07		CL10439.Contig2_All	3.953	1.416	-1.49049	1.1087e-29	2.72336e-30
CL11142.Contig1_All	0.293	0.703	1.24142	1.06449e-05	9.67104e-06		CL1044.Contig11_All	0.296	0	-7.79439	9.58746e-25	2.8022e-25
CL11149.Contig2_All	0.19	0.61	1.66714	1.85412e-14	8.65167e-15		CL1044.Contig17_All	0.256	0.126	-1.0402	2.77568e-05	2.64714e-05
CL11154.Contig1_All	0	0.246	5.12165	1.62127e-05	1.5053e-05		CL1044.Contig33_All	0.093	0	-6.11412	1.74937e-09	1.12632e-09
CL1116.Contig5_All	0.27	1.233	2.19834	4.88402e-42	8.62709e-43		CL1044.Contig4_All	0.206	0.06	-1.772	4.51346e-08	3.25176e-08
CL1116.Contig6_All	1.306	3.406	1.39566	1.55303e-54	2.09793e-55		CL1044.Contig5_All	1.083	0.1	-3.48402	1.70155e-72	1.68457e-73
CL11164.Contig2_All	0.06	0.376	2.62454	4.06213e-05	3.95687e-05		CL10441.Contig2_All	1.003	0.296	-1.7474	3.24858e-05	3.12042e-05
CL11166.Contig2_All	0	2.226	7.2822	9.66259e-19	3.61801e-19		CL10441.Contig3_All	0.93	0.293	-1.6437	0.000105376	0.000108313
CL11167.Contig15_All	0.423	1.37	1.69864	2.21763e-31	5.17184e-32		CL10442.Contig1_All	3.853	0.866	-2.17505	8.37732e-27	2.27365e-27
CL11167.Contig21_All	0.443	1.633	1.84931	2.64463e-36	5.37359e-37		CL10442.Contig2_All	10.17	0.886	-3.52248	2.20795e-116	1.2999e-117
CL11167.Contig32_All	0.17	0.746	2.13591	2.4146e-18	9.21353e-19		CL10445.Contig1_All	12.366	2.416	-2.31986	3.7195e-140	1.77938e-141
CL11167.Contig35_All	0	0.1	5.10523	1.81635e-05	1.69436e-05		CL10445.Contig2_All	5.806	1.603	-1.83403	5.8989e-52	8.39091e-53
CL11167.Contig5_All	0	0.18	6.3229	8.08139e-11	4.72325e-11		CL10446.Contig4_All	1.76	0.263	-2.75782	1.077e-11	5.92915e-12
CL11170.Contig1_All	46.83	354.03	2.90657	0	0		CL10447.Contig1_All	0.613	0	-5.52683	8.17319e-07	6.60369e-07
CL11170.Contig2_All	1.98	9.15	2.19201	3.16409e-127	1.68854e-128		CL1045.Contig4_All	4.333	0.646	-2.7222	5.14641e-38	1.00367e-38
CL11170.Contig3_All	9.596	29.943	1.64201	8.98397e-233	2.40401e-234		CL10452.Contig1_All	0.703	0.086	-3.02158	1.72224e-05	1.60304e-05
CL11172.Contig1_All	534.02	1161.38	1.10686	0	0		CL10453.Contig1_All	1.51	0	-7.48101	1.04624e-20	3.60015e-21
CL11172.Contig2_All	354.383	777.75	1.11977	0	0		CL10453.Contig2_All	0.766	0	-6.02158	5.34588e-09	3.57421e-09
CL11172.Contig3_All	367.54	798.493	1.10427	0	0		CL10458.Contig2_All	0.696	0.28	-1.2997	0.000247653	0.000269479
CL11178.Contig2_All	0.59	3.11	2.41721	4.46892e-23	1.39384e-23		CL10459.Contig1_All	7.183	0	-10.286	8.7062e-98	6.19705e-99
CL11181.Contig2_All	0	0.816	4.67886	0.000230962	0.000250527		CL1046.Contig1_All	0.466	0.04	-3.57617	2.20649e-05	2.08059e-05
CL11184.Contig1_All	0	0.996	6.10771	1.43678e-09	9.19117e-10		CL1046.Contig2_All	0.44	0	-5.77218	8.12648e-08	5.99384e-08
CL1120.Contig4_All	0.196	0.586	1.54462	1.02422e-09	6.48274e-10		CL1046.Contig4_All	1.73	0.743	-1.22553	1.88948e-06	1.58266e-06
CL11227.Contig2_All	0	0.04	4.93541	5.44856e-05	5.38902e-05		CL10462.Contig1_All	0.426	0.15	-1.47093	4.4573e-06	3.88816e-06
CL1124.Contig2_All	0.053	0.203	1.93474	6.699e-05	6.71261e-05		CL10462.Contig2_All	0.99	0.193	-2.33143	4.4757e-19	1.65086e-19
CL11241.Contig2_All	0.476	1.686	1.79603	9.97223e-25	2.91617e-25		CL1047.Contig10_All	1.003	0	-9.26656	2.57971e-56	3.37115e-57
CL11241.Contig4_All	0.23	0.89	1.92418	9.05998e-15	4.15202e-15		CL1047.Contig7_All	0.306	0.086	-1.77636	1.50336e-07	1.13444e-07
CL11251.Contig1_All	0.02	1.836	6.57073	1.9172e-23	5.89008e-24		CL10470.Contig1_All	1.246	0.323	-1.93899	5.44879e-28	1.41737e-28
CL11251.Contig2_All	0	0.533	5.10853	1.77562e-05	1.65471e-05		CL10470.Contig5_All	2.713	1.036	-1.38598	3.64411e-34	7.84597e-35
CL11256.Contig4_All	0.743	1.766	1.223	1.86719e-11	1.04584e-11		CL10472.Contig2_All	0.38	0.166	-1.16025	1.15631e-05	1.05682e-05
CL11258.Contig2_All	0.173	0.38	1.14925	0.000225135	0.00024319		CL10473.Contig1_All	32.31	12.27	-1.40657	3.22376e-239	8.35702e-241
CL1126.Contig12_All	0	0.056	4.56699	0.000406036	0.000455677		CL10475.Contig1_All	91.423	43.773	-1.04323	0	0
CL1126.Contig17_All	0	0.06	4.82842	0.000102593	0.000105327		CL1048.Contig9_All	0.476	0.116	-2.04581	1.77161e-05	1.65064e-05
CL1126.Contig21_All	0.003	0.5	7.46394	1.45167e-21	4.80946e-22		CL10480.Contig2_All	8.073	3.703	-1.12318	2.73249e-98	1.92993e-99
CL1126.Contig25_All	0	0.143	5.49191	9.20218e-07	7.48612e-07		CL10480.Contig3_All	0.236	0	-7.22752	6.4479e-18	2.51191e-18
CL11261.Contig13_All	0.386	0.886	1.18841	1.39005e-12	7.23145e-13		CL10481.Contig1_All	23.98	8.583	-1.47447	1.71371e-186	5.95588e-188
CL11261.Contig9_All	2.313	5.016	1.10077	2.78632e-74	2.68602e-75		CL10482.Contig2_All	1.37	0.583	-1.22064	7.98579e-14	3.85629e-14
CL11262.Contig3_All	0.21	0.816	1.97766	4.03053e-09	2.66715e-09		CL10484.Contig1_All	1.13	0	-7.97577	2.01564e-27	5.3561e-28
CL11268.Contig1_All	0	0.233	4.46899	0.000644924	0.000744716		CL10484.Contig2_All	0.993	0	-6.95231	2.61304e-15	1.16644e-15
CL1128.Contig15_All	0.046	0.823	4.18324	3.67011e-41	6.62363e-42		CL10487.Contig2_All	0.493	0.09	-2.47839	4.41422e-07	3.4756e-07
CL1128.Contig16_All	0	1.3	9.17318	2.76627e-54	3.75943e-55		CL10488.Contig1_All	40.166	17.303	-1.22766	0	0
CL1128.Contig17_All	0.25	0.52	1.03165	5.84876e-06	5.16037e-06		CL10488.Contig4_All	15.313	3.503	-2.14689	1.03586e-118	5.97056e-120
CL1128.Contig24_All	0	0.393	7.22559	3.82221e-18	1.4716e-18		CL10488.Contig5_All	5.306	1.763	-1.59114	2.34324e-92	1.7676e-93
CL1128.Contig2_All	0	0.426	7.48685	4.5746e-21	1.5486e-21		CL1049.Contig1_All	0.86	0	-6.85447	1.78599e-14	8.32732e-15
CL1128.Contig32_All	0.026	0.126	2.28337	0.000117838	0.000122303		CL1049.Contig2_All	0.686	0	-5.72202	1.34021e-07	1.00736e-07
CL1128.Contig37_All	0	0.083	5.03847	2.83653e-05	2.70846e-05		CL10490.Contig2_All	74.21	29.62	-1.32812	0	0
CL1128.Contig41_All	0.54	1.166	1.10781	5.84608e-15	2.65106e-15		CL10495.Contig2_All	0.513	0.176	-1.53059	8.34281e-07	6.7466e-07
CL11284.Contig4_All	1.203	2.996	1.35474	5.09528e-52	7.2391e-53		CL10497.Contig1_All	0.56	0.106	-2.4146	7.60525e-05	7.69069e-05
CL1129.Contig4_All	0	0.32	7.57178	4.12536e-22	1.33675e-22		CL10497.Contig2_All	0.92	0.376	-1.30081	4.82129e-05	4.7437e-05
CL11292.Contig2_All	0.1	0.51	2.33952	1.05122e-09	6.65705e-10		CL105.Contig1_All	5.62	0	-11.8088	5.10067e-217	1.48403e-218
CL1130.Contig10_All	0.84	4.193	2.30501	1.44971e-36	2.92804e-37		CL1050.Contig10_All	16.466	4.133	-1.99699	9.08244e-231	2.45968e-232
CL11306.Contig1_All	0.076	1.463	4.25119	1.35422e-05	1.24798e-05		CL1050.Contig15_All	5.876	2.16	-1.45094	8.60808e-64	9.75318e-65
CL11306.Contig2_All	0.036	0.91	4.54341	1.10184e-06	9.02054e-07		CL1050.Contig22_All	3.506	1.336	-1.39762	4.88859e-14	2.33421e-14
CL1131.Contig26_All	0.116	0.44	1.8712	0.000131189	0.000137235		CL1050.Contig23_All	0.496	0.156	-1.70469	1.1109e-10	6.55719e-11
CL11311.Contig1_All	0	0.793	7.95925	1.4865e-27	3.93253e-28		CL1050.Contig25_All	1.223	0.486	-1.31551	1.13743e-18	4.26952e-19
CL11311.Contig2_All	0	0.42	4.75347	0.000155642	0.000164217		CL1050.Contig2_All	0.16	0	-5.18104	1.23412e-05	1.13124e-05
CL11312.Contig2_All	9.883	63.076	2.66287	0	0		CL1050.Contig3_All	10.806	3.21	-1.76758	2.8036e-260	6.66619e-262
CL11317.Contig1_All	0	0.956	6.55192	2.46563e-12	1.30541e-12		CL1050.Contig7_All	1.85	0.516	-1.82335	1.80108e-16	7.54562e-17
CL11317.Contig2_All	0	3.65	8.40787	1.76325e-35	3.6641e-36		CL10503.Contig2_All	2.42	0.856	-1.4956	4.4226e-26	1.23114e-26
CL1132.Contig14_All	2.246	5.076	1.1735	8.81343e-61	1.05951e-61		CL10505.Contig2_All	0.966	0.223	-2.11604	4.89037e-16	2.09554e-16
CL1132.Contig17_All	2.86	7.41	1.36897	4.21989e-101	2.89712e-102		CL10506.Contig1_All	1.083	0.233	-2.2092	2.4492e-06	2.07689e-06
CL1132.Contig9_All	0.09	0.22	1.28774	0.000150525	0.000158594		CL10509.Contig3_All	1.456	0	-6.81859	3.52167e-14	1.66702e-14
CL11323.Contig4_All	0.26	1.046	1.98614	2.47359e-17	9.92996e-18		CL1051.Contig2_All	3.313	0.22	-3.91251	5.09517e-32	1.16533e-32
CL1133.Contig13_All	0	0.063	4.68771	0.000220994	0.000238523		CL1051.Contig3_All	18.096	0.013	-10.2316	3.68871e-198	1.18881e-199
CL1133.Contig15_All	0	0.133	6.07435	2.17453e-09	1.41014e-09		CL10519.Contig1_All	5.19	2.096	-1.30993	7.4948e-67	8.05625e-68
CL1133.Contig1_All	0	0.263	5.87615	2.16756e-08	1.52228e-08		CL10523.Contig2_All	2.673	0.553	-2.28213	4.08289e-46	6.54978e-47
CL1133.Contig7_All	0.08	0.24	1.55385	0.000926722	0.00110417		CL10526.Contig2_All	1.493	0.716	-1.05932	1.27664e-06	1.05319e-06
CL11331.Contig2_All	0.413	1.086	1.38491	1.53832e-11	8.56609e-12		CL10528.Contig2_All	0.823	0.2	-2.04186	9.13998e-15	4.19024e-15
CL11332.Contig3_All	0.376	0.976	1.37354	3.57472e-08	2.55656e-08		CL10528.Contig4_All	5.483	2.026	-1.44443	1.24304e-49	1.85222e-50
CL1134.Contig10_All	0.153	0.586	1.94841	1.84306e-16	7.72325e-17		CL10529.Contig4_All	0.5	0	-6.37807	5.05875e-11	2.91773e-11
CL1134.Contig12_All	0	0.03	4.39391	0.000894793	0.00106397		CL1053.Contig1_All	0.8	0.27	-1.54183	4.87072e-18	1.88528e-18
CL1134.Contig13_All	0	0.333	7.55887	5.99439e-22	1.95409e-22		CL1053.Contig2_All	1.27	0.376	-1.72307	2.59104e-26	7.15969e-27
CL1134.Contig15_All	0.443	1.273	1.52318	1.51212e-20	5.23402e-21		CL10532.Contig2_All	0.483	0.226	-1.06557	0.000298413	0.000328214
CL1134.Contig19_All	1.3	3.883	1.58977	1.19198e-37	2.34568e-38		CL10532.Contig3_All	1.326	0.51	-1.36352	9.47729e-14	4.59308e-14
CL11343.Contig2_All	2.366	5.253	1.14565	7.66172e-38	1.50076e-38		CL10533.Contig1_All	0.986	0	-5.97577	9.08046e-09	6.18891e-09
CL11349.Contig1_All	0.48	1.086	1.19819	1.09746e-10	6.47341e-11		CL10534.Contig1_All	5.6	0	-9.19979	2.74613e-54	3.73101e-55
CL11352.Contig2_All	0.6	1.253	1.0515	0.000346839	0.000384514		CL10534.Contig2_All	1.38	0	-7.17822	2.02742e-17	8.09575e-18
CL11358.Contig1_All	2.236	5.203	1.19944	4.01474e-16	1.71385e-16		CL10535.Contig1_All	0.72	0	-4.60654	0.000367038	0.000409792
CL1136.Contig11_All	0.42	0.873	1.0805	5.92028e-09	3.97298e-09		CL10537.Contig1_All	0.746	0	-5.48101	1.20946e-06	9.95952e-07
CL1136.Contig22_All	0.486	1.273	1.35946	6.50234e-15	2.95681e-15		CL1054.Contig2_All	1.006	0.293	-1.78148	4.13116e-08	2.96872e-08
CL11366.Contig2_All	0	0.196	4.39796	0.000878981	0.00104413		CL10541.Contig11_All	0.636	0.246	-1.36362	7.55624e-09	5.11116e-09
CL1137.Contig1_All	2.083	4.993	1.23595	5.00806e-76	4.70033e-77		CL10541.Contig14_All	0.143	0	-5.70976	1.5117e-07	1.14099e-07
CL11371.Contig5_All	0.806	1.723	1.09334	1.68546e-13	8.28656e-14		CL10541.Contig19_All	0.1	0	-4.52365	0.000545463	0.000624768
CL11379.Contig1_All	3.36	7.96	1.23965	1.09681e-105	7.14884e-107		CL10541.Contig1_All	0.17	0.003	-5.91073	9.39265e-08	6.9599e-08
CL11379.Contig2_All	6.126	13.266	1.10673	1.20338e-143	5.59921e-145		CL10541.Contig21_All	0.996	0.373	-1.42944	2.25565e-17	9.02809e-18
CL11379.Contig3_All	1.856	4.27	1.19728	5.20936e-56	6.8343e-57		CL10541.Contig23_All	0.363	0.096	-1.93083	4.07853e-07	3.20284e-07
CL1138.Contig12_All	2.55	5.896	1.20423	2.31203e-109	1.45381e-110		CL10541.Contig6_All	0.716	0.146	-2.30069	5.1429e-17	2.09289e-17
CL1138.Contig16_All	0	0.116	6.51074	4.78734e-12	2.57744e-12		CL10546.Contig1_All	11.383	5.496	-1.03913	4.04092e-103	2.70671e-104
CL1138.Contig19_All	2.96	5.906	1.00113	1.34998e-84	1.12859e-85		CL10547.Contig3_All	58.82	5.786	-3.32987	0	0
CL1138.Contig39_All	0.85	2.703	1.67966	8.94014e-66	9.80512e-67		CL10549.Contig2_All	0.59	0	-5.02158	3.59669e-05	3.48334e-05
CL11386.Contig3_All	0.33	0.696	1.07918	6.8983e-05	6.92208e-05		CL10550.Contig2_All	0.74	0.286	-1.35295	3.47874e-10	2.12555e-10
CL11386.Contig7_All	0.806	1.693	1.06477	1.56604e-10	9.34498e-11		CL10551.Contig5_All	1.493	0	-8.53885	1.23117e-37	2.42351e-38
CL11400.Contig6_All	0	0.153	5.82992	3.56788e-08	2.55147e-08		CL10556.Contig5_All	0.916	0.18	-2.36869	3.72565e-09	2.45789e-09
CL11400.Contig8_All	0	0.1	5.30898	4.12686e-06	3.58275e-06		CL1056.Contig1_All	0.133	0	-5.7159	1.42351e-07	1.07208e-07
CL11402.Contig1_All	0	0.95	4.63835	0.000284987	0.000312614		CL10560.Contig1_All	3.006	0.893	-1.75939	5.9314e-14	2.84261e-14
CL11405.Contig2_All	5.56	11.686	1.04718	1.34581e-29	3.31343e-30		CL10565.Contig1_All	1.4	0.29	-2.2509	3.39027e-20	1.18921e-20
CL1141.Contig18_All	0	0.44	7.56308	5.30558e-22	1.72673e-22		CL10566.Contig1_All	1.093	0	-6.54514	3.98113e-12	2.13545e-12
CL1141.Contig6_All	0	0.48	7.66842	2.31448e-23	7.13877e-24		CL10569.Contig2_All	0.54	0.133	-2.04851	4.43685e-06	3.86981e-06
CL11412.Contig2_All	1.956	7.273	1.89275	5.05681e-96	3.66281e-97		CL1057.Contig4_All	0.893	0.286	-1.6511	8.66517e-07	7.03197e-07
CL11412.Contig4_All	3.813	12.273	1.67922	2.13661e-194	7.07259e-196		CL1057.Contig8_All	2.096	0.536	-1.96965	5.3536e-23	1.67607e-23
CL11423.Contig9_All	0.706	1.69	1.27353	1.87307e-23	5.75167e-24		CL10571.Contig3_All	1.966	0.88	-1.1602	1.80985e-13	8.91771e-14
CL1143.Contig22_All	0.726	1.51	1.03958	3.62244e-11	2.06672e-11		CL10574.Contig1_All	0.246	0.02	-3.66091	0.000274019	0.000300026
CL11432.Contig1_All	0.053	1.363	4.74643	9.45604e-20	3.38389e-20		CL10578.Contig1_All	2.003	0.68	-1.56085	2.39672e-26	6.61135e-27
CL1144.Contig10_All	2.056	21.5	3.36488	1.71922e-108	1.09118e-109		CL10578.Contig3_All	9.276	3.69	-1.33732	6.8396e-86	5.60881e-87
CL1144.Contig1_All	3.656	26.6	2.86338	0	0		CL1058.Contig1_All	0.213	0	-4.51855	0.00055867	0.000640754
CL1144.Contig2_All	7.493	68.05	3.17886	0	0		CL10583.Contig4_All	1.186	0.53	-1.15722	2.30765e-16	9.71349e-17
CL1144.Contig3_All	0.393	1.876	2.2429	2.2657e-45	3.69186e-46		CL10589.Contig1_All	10.233	0.006	-10.3491	4.29643e-201	1.36387e-202
CL1144.Contig4_All	1.843	11.583	2.6549	1.56471e-299	3.09939e-301		CL10589.Contig3_All	1.453	0	-8.46452	4.20793e-36	8.60039e-37
CL1144.Contig5_All	0.353	1.47	2.02413	2.86083e-21	9.59922e-22		CL1059.Contig11_All	0.11	0	-5.41389	2.11363e-06	1.78237e-06
CL1144.Contig6_All	25.363	290.236	3.5076	0	0		CL1059.Contig16_All	1.313	0.173	-2.9652	9.58577e-34	2.08699e-34
CL1144.Contig7_All	0.24	7.946	5.0291	0	0		CL1059.Contig1_All	0.34	0.05	-2.77613	4.42789e-08	3.18834e-08
CL1144.Contig8_All	1.153	5.436	2.23943	7.5621e-130	3.93217e-131		CL1059.Contig21_All	1.38	0.21	-2.71462	1.57417e-30	3.76087e-31
CL1144.Contig9_All	0	2.803	10.0334	1.13613e-86	9.21972e-88		CL1059.Contig2_All	0.393	0.036	-3.43546	3.96077e-24	1.1845e-24
CL11444.Contig4_All	0.273	1.366	2.36792	1.90237e-19	6.89984e-20		CL1059.Contig4_All	1.076	0.49	-1.12965	3.078e-12	1.63828e-12
CL11452.Contig1_All	0	0.606	6.53301	3.34996e-12	1.78754e-12		CL1059.Contig8_All	6.33	2.836	-1.16044	1.0451e-33	2.27914e-34
CL1146.Contig1_All	0.05	0.203	2.05149	4.59743e-06	4.01415e-06		CL10590.Contig1_All	3.086	0.08	-5.2695	5.92547e-37	1.18565e-37
CL1146.Contig35_All	0	0.206	7.30161	5.97509e-19	2.21379e-19		CL10591.Contig2_All	0.333	0	-5.67349	2.14762e-07	1.64083e-07
CL1147.Contig1_All	0.17	0.586	1.78953	1.99393e-13	9.84557e-14		CL10592.Contig2_All	1.036	0.496	-1.0432	3.22362e-11	1.83351e-11
CL1147.Contig24_All	0.123	0.316	1.32063	0.000110586	0.000113924		CL10594.Contig2_All	0.723	0.346	-1.05422	7.12307e-05	7.16089e-05
CL11472.Contig2_All	0.596	2.143	1.84271	3.73203e-14	1.76865e-14		CL10598.Contig1_All	2.496	0	-7.06597	2.45059e-16	1.03463e-16
CL11480.Contig1_All	562.553	4215.52	2.90828	0	0		CL10598.Contig2_All	2.973	0	-7.72202	9.49088e-24	2.88194e-24
CL11480.Contig2_All	1.83	14.16	2.94807	3.32448e-226	9.24951e-228		CL1060.Contig1_All	0.26	0.053	-2.17992	0.000230962	0.000250183
CL11488.Contig1_All	10.97	30.696	1.48468	0	0		CL1060.Contig7_All	1.086	0.373	-1.52367	3.62395e-69	3.7688e-70
CL115.Contig1_All	0	0.096	6.16627	6.79603e-10	4.24834e-10		CL10603.Contig1_All	1.25	0.083	-3.97577	6.23429e-08	4.54897e-08
CL115.Contig6_All	0.016	0.23	3.98509	3.54868e-20	1.24579e-20		CL10604.Contig1_All	2.926	0.5	-2.57321	2.8631e-30	6.90118e-31
CL11504.Contig2_All	0.11	0.53	2.30107	0.000642983	0.00074234		CL10606.Contig1_All	0.413	0.163	-1.36829	1.08417e-05	9.85799e-06
CL11510.Contig1_All	0.093	3.216	5.05438	7.52858e-17	3.08933e-17		CL10607.Contig1_All	0.216	0	-4.44516	0.00077566	0.000913623
CL11513.Contig1_All	1.84	4.21	1.18882	5.20108e-36	1.06635e-36		CL10607.Contig3_All	0.683	0.296	-1.2408	8.4502e-05	8.59071e-05
CL1152.Contig13_All	0.03	0.543	4.36634	8.85341e-13	4.54865e-13		CL1061.Contig1_All	1.51	0	-6.7495	1.24949e-13	6.10347e-14
CL1152.Contig14_All	0	0.33	7.6412	5.29355e-23	1.65526e-23		CL1061.Contig2_All	1.483	0	-6.57617	2.41492e-12	1.27774e-12
CL1152.Contig15_All	0	0.063	4.864	8.33694e-05	8.46955e-05		CL10610.Contig1_All	4.236	0	-9.58157	6.91835e-67	7.43006e-68
CL1152.Contig20_All	0.043	0.303	2.78578	2.4671e-08	1.73921e-08		CL10610.Contig2_All	5.503	0	-10.0539	2.37492e-86	1.93582e-87
CL1152.Contig27_All	0	0.063	4.51448	0.000521088	0.000595081		CL10613.Contig3_All	0.946	0	-4.60654	0.000367038	0.000409792
CL1152.Contig37_All	0	0.45	6.57834	1.60079e-12	8.36641e-13		CL10615.Contig1_All	0.633	0.253	-1.3297	0.000169214	0.000179319
CL1152.Contig45_All	0.173	0.68	1.97525	6.4588e-08	4.71769e-08		CL10619.Contig1_All	2.086	0	-8.37031	3.02836e-34	6.5047e-35
CL1152.Contig4_All	0	0.103	4.55495	0.000429525	0.000484812		CL1062.Contig11_All	21.473	0.333	-5.96086	0	0
CL1152.Contig61_All	0	0.07	5.16983	1.15618e-05	1.05666e-05		CL1062.Contig16_All	0.426	0	-7.7078	1.47367e-23	4.50731e-24
CL11525.Contig1_All	0.24	0.52	1.15392	7.69479e-05	7.78562e-05		CL1062.Contig22_All	11.383	2.35	-2.24724	2.30379e-288	4.80398e-290
CL11542.Contig1_All	0	0.963	6.67886	2.90257e-13	1.44628e-13		CL1062.Contig8_All	2.433	0	-10.1552	3.57015e-91	2.73853e-92
CL11545.Contig1_All	0	2.35	6.90845	3.93734e-15	1.77061e-15		CL1062.Contig9_All	8.59	4.066	-1.05172	4.46449e-82	3.85102e-83
CL11545.Contig2_All	0	1.183	5.30251	4.33958e-06	3.77509e-06		CL10621.Contig4_All	0.23	0.043	-2.38682	3.22959e-13	1.61359e-13
CL1155.Contig14_All	0.11	0.463	2.06939	1.10882e-09	7.03989e-10		CL10621.Contig6_All	0.383	0	-5.21929	9.40653e-06	8.4977e-06
CL1155.Contig19_All	0	0.11	5.14112	1.41538e-05	1.30637e-05		CL10623.Contig1_All	0.546	0.073	-2.96018	3.0223e-05	2.89416e-05
CL1155.Contig30_All	0.17	0.483	1.53473	2.08836e-07	1.59397e-07		CL10623.Contig2_All	0.44	0	-5.10904	2.02715e-05	1.9051e-05
CL11566.Contig1_All	0.223	2.036	3.17579	1.46927e-12	7.65972e-13		CL10624.Contig5_All	1.443	0.13	-3.50127	6.27284e-62	7.36103e-63
CL11571.Contig2_All	0	0.46	4.43785	0.000736633	0.000865211		CL10624.Contig7_All	1.513	0.363	-2.05928	1.36953e-24	4.02805e-25
CL11574.Contig1_All	0.493	1.07	1.123	2.14764e-07	1.64089e-07		CL10629.Contig1_All	1.48	0.433	-1.79341	1.19088e-07	8.89961e-08
CL11590.Contig9_All	2.67	5.796	1.11659	6.72309e-30	1.63904e-30		CL1063.Contig2_All	0.68	0.28	-1.29207	1.99474e-05	1.86713e-05
CL11592.Contig1_All	0.193	0.58	1.58848	8.08644e-06	7.26307e-06		CL1063.Contig5_All	0.546	0	-6.75493	1.13387e-13	5.52127e-14
CL11593.Contig4_All	0.096	0.426	2.11742	1.03947e-14	4.77931e-15		CL10633.Contig1_All	3.91	0	-9.54553	1.37474e-65	1.51219e-66
CL116.Contig2_All	0	0.11	4.76083	0.000149397	0.000157352		CL10633.Contig2_All	1.163	0	-7.77513	1.77951e-24	5.25719e-25
CL1160.Contig15_All	0.09	0.286	1.63593	3.51652e-13	1.76242e-13		CL10635.Contig4_All	1.146	0.256	-2.15703	1.39683e-13	6.84098e-14
CL1160.Contig36_All	0.08	0.816	3.32484	9.58663e-79	8.68624e-80		CL10636.Contig1_All	0.723	0.053	-3.69163	1.64627e-19	5.95537e-20
CL1160.Contig40_All	0.04	0.186	2.12766	1.27704e-12	6.63131e-13		CL1064.Contig12_All	3.12	1.256	-1.296	1.16944e-34	2.48322e-35
CL1160.Contig42_All	0.106	0.293	1.42523	5.84785e-12	3.16584e-12		CL1064.Contig20_All	32.4	7.13	-2.18348	0	0
CL1160.Contig45_All	0.143	0.363	1.30194	8.04746e-11	4.70312e-11		CL1064.Contig2_All	0.633	0.123	-2.33952	1.51334e-17	6.00732e-18
CL1160.Contig46_All	0.016	0.41	4.72784	2.23972e-44	3.73162e-45		CL1064.Contig6_All	0.053	0	-4.69852	0.000230962	0.000250093
CL1160.Contig6_All	0	0.16	7.34002	2.26634e-19	8.24577e-20		CL1064.Contig7_All	2.11	0.923	-1.184	3.70047e-24	1.10525e-24
CL1160.Contig8_All	0.136	0.496	1.81693	1.24904e-24	3.66467e-25		CL10641.Contig2_All	0.96	0.316	-1.60473	3.75607e-05	3.64526e-05
CL11604.Contig1_All	0.963	1.976	1.02964	4.57521e-15	2.06519e-15		CL10641.Contig5_All	0.396	0	-7.6637	5.63062e-23	1.76515e-23
CL11604.Contig4_All	0.46	1.076	1.22049	1.2362e-11	6.8403e-12		CL10642.Contig5_All	0.946	0.403	-1.21689	4.34259e-11	2.49032e-11
CL1161.Contig14_All	0.153	0.343	1.1522	0.000262784	0.000286912		CL10643.Contig1_All	2.34	0	-8.64363	6.65981e-40	1.23924e-40
CL1161.Contig6_All	2.986	6.56	1.12939	1.84159e-93	1.37239e-94		CL10643.Contig2_All	0.723	0	-6.88725	9.50898e-15	4.3623e-15
CL1162.Contig1_All	0.316	0.98	1.65267	3.87092e-06	3.35166e-06		CL10643.Contig3_All	1.206	0	-7.60187	3.50633e-22	1.13336e-22
CL11628.Contig2_All	0	0.26	4.66772	0.00024499	0.000266399		CL10644.Contig2_All	1.746	0.863	-1.01415	4.51971e-08	3.25643e-08
CL1163.Contig16_All	0.176	0.653	1.88501	1.22559e-19	4.40678e-20		CL10646.Contig2_All	1.53	0.716	-1.09202	1.90439e-24	5.6341e-25
CL1163.Contig21_All	0	0.096	5.49822	8.71052e-07	7.07109e-07		CL10647.Contig1_All	0.71	0	-5.34351	3.70513e-06	3.20241e-06
CL1163.Contig25_All	0	0.12	6.19953	4.39791e-10	2.70888e-10		CL10647.Contig2_All	2.08	0	-7.1915	1.49278e-17	5.92457e-18
CL1163.Contig36_All	0.28	0.573	1.03248	6.69633e-07	5.35906e-07		CL10648.Contig1_All	17.82	0	-11.1353	3.93037e-153	1.70112e-154
CL1163.Contig41_All	0.456	1.04	1.18642	3.2212e-16	1.3672e-16		CL10648.Contig2_All	3.333	0	-6.1911	6.57757e-10	4.1074e-10
CL1163.Contig5_All	0.036	0.593	4.01701	1.52393e-15	6.71153e-16		CL10649.Contig2_All	0.516	0	-6.30587	1.40733e-10	8.38002e-11
CL11631.Contig1_All	13.613	33.423	1.2821	5.50207e-254	1.34168e-255		CL10651.Contig1_All	0.996	0.436	-1.19602	5.77325e-07	4.59554e-07
CL11631.Contig2_All	1.186	3.61	1.58318	2.16759e-44	3.60857e-45		CL10655.Contig2_All	1.55	0.616	-1.34897	5.45573e-07	4.33284e-07
CL11642.Contig1_All	0.386	1.243	1.68927	6.80862e-16	2.9426e-16		CL10666.Contig1_All	7.91	3.04	-1.38772	8.30788e-63	9.58502e-64
CL11642.Contig2_All	11.69	34.85	1.56186	0	0		CL10667.Contig2_All	0.683	0.036	-4.1915	2.44551e-05	2.32037e-05
CL11642.Contig3_All	89.976	272.533	1.58881	0	0		CL10668.Contig3_All	1.58	0.08	-4.34351	1.06677e-27	2.80552e-28
CL11649.Contig4_All	0.376	2.936	2.96344	3.73462e-93	2.79305e-94		CL10669.Contig2_All	1.516	0	-6.82893	2.89826e-14	1.36669e-14
CL1165.Contig9_All	0	0.03	4.50198	0.000552536	0.000633289		CL10670.Contig2_All	1.57	0.436	-1.8614	1.41115e-22	4.49055e-23
CL11652.Contig2_All	15.976	39.216	1.2862	0	0		CL10674.Contig4_All	0.52	0.223	-1.19951	0.00023335	0.000253242
CL11654.Contig3_All	0	0.456	5.30035	4.40553e-06	3.84149e-06		CL10674.Contig6_All	0.813	0.116	-2.82304	4.77592e-19	1.76323e-19
CL11667.Contig11_All	0	0.093	4.90062	6.71839e-05	6.73326e-05		CL10674.Contig7_All	1.246	0.6	-1.04493	4.94804e-16	2.12072e-16
CL11667.Contig16_All	0	0.353	7.61258	1.24558e-22	3.95376e-23		CL10676.Contig2_All	1.796	0.38	-2.24397	7.43009e-05	7.50481e-05
CL11667.Contig21_All	2.123	4.356	1.0328	3.5044e-31	8.21735e-32		CL10678.Contig1_All	1.07	0	-7.87956	5.72547e-26	1.60014e-26
CL1167.Contig13_All	0	2.93	10.136	1.38383e-91	1.05649e-92		CL10679.Contig1_All	1.5	0.663	-1.15784	2.18797e-17	8.7518e-18
CL1167.Contig19_All	0	0.376	7.18963	8.95126e-18	3.50772e-18		CL10680.Contig2_All	2.51	0.776	-1.68685	2.16964e-63	2.47721e-64
CL1167.Contig39_All	0	1.563	9.1987	4.7371e-55	6.32717e-56		CL10680.Contig3_All	12.053	6	-1.00415	2.84131e-71	2.86745e-72
CL1167.Contig4_All	0.043	1.176	4.76941	1.86786e-57	2.38025e-58		CL10682.Contig3_All	29.096	13.863	-1.07255	5.51894e-187	1.90863e-188
CL11674.Contig7_All	0	0.416	6.35693	4.95702e-11	2.85312e-11		CL10683.Contig2_All	1.146	0.233	-2.273	3.18646e-09	2.09262e-09
CL11679.Contig3_All	0	0.273	6.17849	5.80257e-10	3.6046e-10		CL10685.Contig1_All	1.783	0.866	-1.04126	3.13041e-05	3.00244e-05
CL11681.Contig2_All	0	0.886	5.43785	1.45803e-06	1.21047e-06		CL10688.Contig1_All	0.686	0	-5.2695	6.49632e-06	5.77749e-06
CL11684.Contig2_All	0.463	1.22	1.39134	9.77874e-18	3.84312e-18		CL10689.Contig2_All	7.77	2.516	-1.62269	1.1071e-97	7.89294e-99
CL11687.Contig1_All	0	1.086	5.8364	3.32822e-08	2.37521e-08		CL1069.Contig5_All	39.97	16.78	-1.25187	0	0
CL11699.Contig2_All	7.38	15.57	1.06572	5.40854e-182	1.93003e-183		CL10690.Contig2_All	0.703	0	-4.42893	0.000833798	0.000986045
CL11704.Contig1_All	0.016	0.24	3.68148	6.4071e-08	4.67895e-08		CL10691.Contig3_All	1.133	0.49	-1.18397	1.48437e-09	9.50601e-10
CL11707.Contig2_All	0	0.573	4.43785	0.000736633	0.000865211		CL10692.Contig6_All	0.65	0.03	-4.41389	4.18514e-06	3.63557e-06
CL11711.Contig2_All	0.13	0.596	2.21655	7.61672e-30	1.86052e-30		CL10697.Contig4_All	1.083	0.26	-2.05283	8.67351e-23	2.73817e-23
CL1172.Contig16_All	0.086	0.85	3.29663	1.19043e-54	1.60357e-55		CL10697.Contig5_All	7.14	1.636	-2.12741	8.81557e-128	4.68106e-129
CL1172.Contig1_All	0.053	0.483	3.14659	6.13423e-31	1.4483e-31		CL10697.Contig7_All	2.41	0.623	-1.98702	2.34882e-24	6.9739e-25
CL1172.Contig3_All	0.296	0.783	1.40527	2.22662e-11	1.25232e-11		CL10697.Contig8_All	1.273	0.253	-2.31718	3.18829e-20	1.11678e-20
CL1172.Contig8_All	0.17	0.5	1.5624	2.95251e-13	1.47174e-13		CL10698.Contig3_All	1.16	0.543	-1.11711	5.9008e-07	4.70032e-07
CL11723.Contig2_All	1.196	2.89	1.26381	1.20174e-09	7.64536e-10		CL10698.Contig4_All	0.4	0.053	-2.90245	4.47493e-06	3.90414e-06
CL1173.Contig17_All	0.256	0.813	1.69076	5.8556e-09	3.92768e-09		CL10698.Contig8_All	0.423	0.126	-1.74064	8.51287e-06	7.65837e-06
CL1173.Contig19_All	0.41	0.92	1.1681	1.67323e-12	8.75329e-13		CL107.Contig21_All	0.83	0	-9.12974	3.0944e-52	4.38284e-53
CL1173.Contig1_All	0	0.1	4.92422	5.83683e-05	5.79222e-05		CL1070.Contig3_All	0.183	0	-6.74923	1.25552e-13	6.13415e-14
CL1173.Contig21_All	0	0.176	5.80573	4.60219e-08	3.32477e-08		CL1070.Contig8_All	6.543	1.766	-1.88492	1.2471e-91	9.50918e-93
CL1173.Contig23_All	0.546	1.216	1.1752	1.05141e-12	5.43243e-13		CL10701.Contig2_All	1.293	0.283	-2.16501	1.18919e-09	7.56284e-10
CL1173.Contig29_All	0	0.093	5.6412	2.38017e-07	1.82809e-07		CL10704.Contig1_All	0.893	0	-6.34351	8.30212e-11	4.86156e-11
CL1173.Contig31_All	0.063	0.236	1.86934	1.35132e-05	1.24501e-05		CL10704.Contig2_All	0.636	0	-5.34351	3.70513e-06	3.20241e-06
CL1173.Contig37_All	0	0.103	5.26604	5.72967e-06	5.05073e-06		CL10706.Contig1_All	1	0	-8.18145	8.53799e-31	2.02458e-31
CL1173.Contig42_All	0	0.126	5.71069	1.21392e-07	9.07936e-08		CL10706.Contig2_All	0.493	0	-5.41389	2.11363e-06	1.78237e-06
CL1173.Contig43_All	0.263	1.023	1.92497	2.52444e-19	9.21168e-20		CL10708.Contig1_All	5.633	2.66	-1.06279	3.10388e-41	5.59113e-42
CL1173.Contig47_All	0.263	0.613	1.27182	3.71083e-06	3.20761e-06		CL10709.Contig1_All	0.853	0	-6.66543	5.45892e-13	2.7693e-13
CL11731.Contig1_All	0.446	0.936	1.04526	2.60186e-09	1.69659e-09		CL10709.Contig2_All	1.463	0	-7.82893	3.10564e-25	8.91489e-26
CL1174.Contig12_All	0	0.866	8.11756	3.93523e-30	9.51907e-31		CL1071.Contig1_All	2.38	0.913	-1.37521	4.03092e-07	3.16415e-07
CL11744.Contig1_All	0.02	2.663	7.01866	9.43894e-31	2.24091e-31		CL1071.Contig2_All	0.613	0.243	-1.31295	0.000644019	0.000743622
CL11744.Contig2_All	0	1.156	6.03933	3.33089e-09	2.19051e-09		CL1071.Contig3_All	4.303	1.116	-1.93029	2.3627e-51	3.39628e-52
CL1175.Contig11_All	0.366	1.93	2.37611	4.04974e-56	5.30758e-57		CL1071.Contig4_All	0.82	0.396	-1.02873	0.00047785	0.000542703
CL1175.Contig2_All	0.183	0.44	1.25269	1.74831e-06	1.46033e-06		CL1071.Contig5_All	1.096	0.243	-2.15908	4.39964e-09	2.92051e-09
CL1175.Contig4_All	0	0.37	7.40502	4.18828e-20	1.47623e-20		CL10712.Contig12_All	1.116	0.483	-1.18815	1.32889e-10	7.88901e-11
CL1175.Contig8_All	0	0.876	8.55055	1.96477e-38	3.79593e-39		CL10712.Contig4_All	8.48	2.503	-1.75155	1.45791e-121	8.19283e-123
CL11756.Contig1_All	0	5.69	8.18788	2.37213e-31	5.53801e-32		CL10713.Contig1_All	0.976	0.18	-2.40624	1.18615e-07	8.86332e-08
CL11756.Contig2_All	0	3.453	7.75978	1.31584e-24	3.86766e-25		CL10715.Contig3_All	1.003	0.193	-2.41389	0.000309572	0.000341199
CL11771.Contig4_All	0.61	2.933	2.31715	2.626e-66	2.85314e-67		CL10716.Contig1_All	163.473	38.803	-2.05381	0	0
CL11773.Contig1_All	0.123	1.393	3.46336	3.09904e-11	1.76059e-11		CL10716.Contig2_All	3.03	0.573	-2.38376	8.14822e-26	2.2856e-26
CL11773.Contig2_All	12.116	27.6	1.18332	4.88564e-107	3.13892e-108		CL10717.Contig1_All	11.556	5.113	-1.18043	1.78852e-78	1.62598e-79
CL11783.Contig3_All	0	0.673	4.88531	7.34648e-05	7.41548e-05		CL10717.Contig2_All	9.273	1.996	-2.21566	8.06231e-130	4.19534e-131
CL11787.Contig12_All	0	0.06	6.11552	1.30231e-09	8.30472e-10		CL10718.Contig1_All	0.186	0.056	-1.64229	0.000246245	0.000267843
CL11787.Contig14_All	0	0.156	5.20878	8.74418e-06	7.87725e-06		CL10718.Contig3_All	0.913	0.24	-1.88703	4.01934e-24	1.20301e-24
CL11787.Contig17_All	0.033	0.13	1.84623	9.65992e-07	7.8739e-07		CL1072.Contig2_All	0.97	0	-6.34351	8.30212e-11	4.86156e-11
CL11787.Contig33_All	0.07	0.36	2.42836	1.56802e-24	4.62316e-25		CL10720.Contig2_All	2.37	0.716	-1.73276	9.11327e-51	1.32765e-51
CL11787.Contig38_All	0	0.05	5.59078	3.81501e-07	2.98446e-07		CL10720.Contig3_All	2.826	0.916	-1.63282	1.14945e-53	1.5833e-54
CL11787.Contig39_All	0	0.196	7.66324	2.71285e-23	8.38554e-24		CL10724.Contig3_All	0.94	0.326	-1.51885	2.99803e-08	2.13137e-08
CL11787.Contig3_All	0.006	0.033	2.48044	0.000408425	0.000458483		CL10725.Contig1_All	1.056	0.203	-2.38496	3.31859e-17	1.33896e-17
CL11787.Contig42_All	0	0.246	7.9809	6.81072e-28	1.77798e-28		CL10726.Contig4_All	2.113	0.86	-1.27979	2.47932e-32	5.62439e-33
CL11787.Contig48_All	0.07	0.836	3.63634	7.90605e-85	6.58695e-86		CL10727.Contig2_All	2.9	1.343	-1.11473	6.37087e-11	3.69763e-11
CL11787.Contig50_All	0	0.146	7.48273	5.12846e-21	1.73931e-21		CL10727.Contig4_All	1.076	0.103	-3.35538	3.23667e-23	1.00452e-23
CL11787.Contig51_All	0	0.333	8.36161	1.43252e-34	3.04837e-35		CL10727.Contig5_All	0.8	0.06	-3.69579	4.32261e-11	2.47853e-11
CL11787.Contig55_All	0	0.6	9.26595	4.01816e-57	5.15782e-58		CL10727.Contig6_All	0.793	0	-6.95468	2.49331e-15	1.11087e-15
CL11787.Contig57_All	0.213	0.486	1.17974	1.43236e-05	1.32264e-05		CL10727.Contig8_All	9.336	3.996	-1.23108	7.38934e-55	9.91038e-56
CL11787.Contig62_All	0.003	1.66	8.57019	2.4266e-106	1.56964e-107		CL10728.Contig1_All	32.65	7.316	-2.12827	0	0
CL11787.Contig64_All	0	0.263	7.3578	1.43738e-19	5.18193e-20		CL10728.Contig2_All	9.01	2.183	-2.01712	1.19753e-165	4.75095e-167
CL11787.Contig72_All	0.21	0.753	1.81813	7.19741e-37	1.44316e-37		CL1073.Contig40_All	0.203	0.09	-1.12248	7.71752e-05	7.8092e-05
CL11787.Contig91_All	0.416	1.68	1.99164	1.79485e-57	2.28619e-58		CL1073.Contig43_All	0.066	0	-4.52238	0.000548755	0.000628726
CL11787.Contig9_All	0.3	1.07	1.8593	2.65136e-43	4.54436e-44		CL1073.Contig48_All	0.233	0	-7.65878	6.52818e-23	2.05136e-23
CL11789.Contig1_All	0.426	1.193	1.46781	4.57158e-16	1.95659e-16		CL1073.Contig62_All	0.09	0.003	-4.34012	0.000293298	0.00032221
CL118.Contig1_All	0	0.08	4.73438	0.000172757	0.000183301		CL1073.Contig65_All	0.36	0	-6.67435	4.69054e-13	2.36685e-13
CL118.Contig5_All	0.02	0.84	5.34055	1.15346e-43	1.95903e-44		CL1073.Contig66_All	0.266	0.006	-5.59609	8.58239e-13	4.40664e-13
CL11803.Contig1_All	0.063	0.35	2.46156	0.000119348	0.000123957		CL1073.Contig72_All	0.303	0	-6.94663	2.93191e-15	1.31151e-15
CL11810.Contig7_All	2.223	6.283	1.4907	8.05666e-80	7.18981e-81		CL10732.Contig1_All	0.78	0	-5.54514	6.956e-07	5.58642e-07
CL11818.Contig2_All	5.796	17.84	1.60575	1.51799e-243	3.86017e-245		CL10733.Contig1_All	1.326	0	-6.85447	1.78599e-14	8.32732e-15
CL11837.Contig2_All	0	0.173	6.60077	1.10265e-12	5.70409e-13		CL10734.Contig3_All	1.446	0.11	-3.74401	1.69481e-20	5.88151e-21
CL11838.Contig2_All	0.926	2.096	1.15144	1.53467e-15	6.75944e-16		CL10735.Contig1_All	1.92	0.593	-1.67183	6.04679e-20	2.14527e-20
CL11855.Contig1_All	0.43	0.946	1.13342	2.16738e-05	2.04198e-05		CL10736.Contig1_All	3.12	0	-7.86707	8.73802e-26	2.45535e-26
CL11876.Contig1_All	0.433	1.846	2.06906	5.83161e-08	4.24606e-08		CL10736.Contig2_All	1.196	0	-6.41389	2.99543e-11	1.70059e-11
CL11878.Contig1_All	24.056	56.966	1.25211	0	0		CL1074.Contig2_All	1.103	0.266	-2.0496	6.04859e-10	3.76203e-10
CL1188.Contig14_All	0.703	1.576	1.14482	1.57019e-52	2.21414e-53		CL1074.Contig5_All	0.62	0.076	-2.98604	3.01667e-08	2.14548e-08
CL1188.Contig8_All	0.123	0.74	2.64396	1.87303e-25	5.32825e-26		CL10740.Contig3_All	1.246	0.406	-1.63068	6.07865e-05	6.04316e-05
CL11886.Contig1_All	0.01	5.173	8.98405	1.83097e-96	1.32206e-97		CL10747.Contig1_All	27.313	10.476	-1.3816	1.09692e-129	5.71629e-131
CL11886.Contig2_All	0	1.04	7.06589	1.46735e-16	6.12352e-17		CL10749.Contig2_All	3.546	0.843	-2.08251	2.71071e-38	5.25304e-39
CL11886.Contig4_All	0	0.856	7.08695	9.25318e-17	3.81599e-17		CL10751.Contig1_All	0.45	0	-4.48101	0.000661882	0.00076979
CL11899.Contig12_All	0	0.733	9.50762	3.39961e-65	3.76533e-66		CL10756.Contig6_All	2.17	1.04	-1.07184	4.65031e-17	1.88943e-17
CL11899.Contig13_All	0	0.053	4.68551	0.000223597	0.000241468		CL10757.Contig1_All	5.746	2.083	-1.47233	8.19189e-80	7.31205e-81
CL11899.Contig2_All	0.096	0.456	2.24516	2.61304e-15	1.16619e-15		CL10757.Contig4_All	1.106	0.493	-1.16033	1.11473e-06	9.13054e-07
CL11899.Contig8_All	0	0.983	9.95713	3.45657e-83	2.94221e-84		CL10757.Contig5_All	0.963	0.243	-1.98337	1.11655e-30	2.65689e-31
CL1190.Contig3_All	0.886	2.363	1.43067	1.1457e-29	2.81575e-30		CL1076.Contig1_All	19.593	7.913	-1.32525	2.20777e-49	3.30733e-50
CL1190.Contig4_All	3.263	6.503	1.00557	1.78347e-46	2.837e-47		CL10761.Contig1_All	1.82	0.14	-3.66856	4.66752e-110	2.91457e-111
CL1190.Contig5_All	6.273	14.096	1.17481	3.25923e-126	1.7585e-127		CL10761.Contig3_All	0.55	0.13	-2.06625	5.22909e-21	1.77423e-21
CL11903.Contig1_All	2.133	4.993	1.20867	2.59034e-31	6.05827e-32		CL10761.Contig7_All	0.663	0.303	-1.09602	4.70255e-10	2.90322e-10
CL1191.Contig12_All	0	0.106	5.06249	2.4187e-05	2.29286e-05		CL10762.Contig1_All	0.91	0.37	-1.32117	5.53098e-05	5.47379e-05
CL1191.Contig19_All	0	0.12	5.25789	6.09358e-06	5.38552e-06		CL10764.Contig1_All	3.76	0.073	-5.66543	9.33333e-37	1.87729e-37
CL1191.Contig1_All	0	0.12	6.15873	7.4949e-10	4.69902e-10		CL10764.Contig2_All	1.636	0	-7.06597	2.45059e-16	1.03463e-16
CL1191.Contig27_All	0	0.533	8.18944	2.22662e-31	5.19322e-32		CL10766.Contig1_All	0.923	0	-5.1915	1.14574e-05	1.04679e-05
CL1191.Contig35_All	2.556	10.18	2.00116	3.80531e-210	1.14906e-211		CL10766.Contig2_All	1.766	0	-7.17132	2.3716e-17	9.51063e-18
CL1191.Contig3_All	0	0.15	6.57744	1.62474e-12	8.49406e-13		CL10767.Contig2_All	1.196	0.21	-2.54049	2.34893e-58	2.94333e-59
CL1191.Contig47_All	0	0.163	6.49979	5.69402e-12	3.0804e-12		CL10767.Contig4_All	0.933	0.033	-4.78322	1.08694e-72	1.07279e-73
CL1191.Contig8_All	0	0.13	6.33033	7.26562e-11	4.23419e-11		CL10767.Contig5_All	5.523	0.673	-3.05808	0	0
CL11911.Contig4_All	0.68	1.503	1.11898	4.20388e-36	8.58652e-37		CL10767.Contig6_All	0.946	0.313	-1.61019	4.62361e-10	2.85335e-10
CL11911.Contig6_All	0	0.15	6.70416	1.85631e-13	9.15085e-14		CL10768.Contig2_All	28.323	11.26	-1.33173	1.80057e-141	8.51124e-143
CL11927.Contig1_All	0	0.47	4.43785	0.000736633	0.000865211		CL1077.Contig10_All	10.066	0	-11.5144	1.76416e-186	6.13455e-188
CL1194.Contig2_All	0.353	1.1	1.60082	4.01089e-29	1.00365e-29		CL1077.Contig2_All	0.8	0.026	-4.96503	1.43778e-08	9.95311e-09
CL11941.Contig1_All	0	4.983	10.569	2.25973e-115	1.34625e-116		CL1077.Contig3_All	0.68	0	-7.20487	1.09652e-17	4.31772e-18
CL11941.Contig2_All	0	1.303	8.56339	1.03883e-38	1.9938e-39		CL1077.Contig4_All	0.793	0	-7.8532	1.39083e-25	3.93618e-26
CL11952.Contig4_All	0.563	1.296	1.19442	3.40097e-07	2.65029e-07		CL1077.Contig8_All	1.49	0	-8.77747	5.47595e-43	9.4553e-44
CL1196.Contig5_All	0.086	0.54	2.69788	2.92392e-36	5.94718e-37		CL1077.Contig9_All	3.25	0.013	-7.9018	5.50589e-101	3.78524e-102
CL11977.Contig2_All	0	1.136	6.59313	1.25256e-12	6.50195e-13		CL10771.Contig1_All	1.453	0	-7.28028	1.82623e-18	6.92472e-19
CL11978.Contig12_All	0	0.373	7.22787	3.62284e-18	1.39202e-18		CL10771.Contig2_All	6.766	3.12	-1.10596	1.39699e-38	2.68942e-39
CL11986.Contig1_All	0.17	0.343	1.05535	6.80337e-05	6.82322e-05		CL10772.Contig2_All	2.923	1.333	-1.12217	3.71434e-22	1.20152e-22
CL11986.Contig4_All	0	0.12	5.96119	8.35801e-09	5.67175e-09		CL10773.Contig3_All	1.863	0.83	-1.17966	2.75653e-24	8.20121e-25
CL11986.Contig7_All	0.026	1.126	5.40292	8.84887e-13	4.54615e-13		CL10773.Contig4_All	3.53	0.743	-2.28007	7.70563e-21	2.63779e-21
CL11987.Contig1_All	0	0.52	5.56339	4.89037e-07	3.8714e-07		CL10775.Contig1_All	1	0.266	-1.9179	5.40151e-12	2.916e-12
CL11990.Contig1_All	0	0.523	7.52516	1.56846e-21	5.20146e-22		CL10775.Contig2_All	1.813	0.456	-2.01015	1.11605e-23	3.39805e-24
CL11990.Contig2_All	0	1.056	8.45018	2.48241e-36	5.04022e-37		CL10777.Contig3_All	0.82	0.053	-3.90783	1.28054e-13	6.25904e-14
CL11993.Contig2_All	0.576	2.713	2.21885	5.97759e-49	9.02847e-50		CL1078.Contig1_All	0.313	0.033	-3.23494	2.95164e-05	2.82336e-05
CL11996.Contig3_All	0.053	1.383	4.76601	9.0204e-89	7.16076e-90		CL10780.Contig1_All	0.826	0.266	-1.6295	2.90781e-11	1.64864e-11
CL11996.Contig4_All	0.3	1.71	2.49125	1.77773e-75	1.68132e-76		CL10780.Contig2_All	0.53	0.176	-1.56918	6.12082e-08	4.46315e-08
CL11996.Contig8_All	0.056	1.49	4.77157	9.29101e-52	1.32566e-52		CL10784.Contig1_All	0.986	0	-6.57617	2.41492e-12	1.27774e-12
CL11997.Contig5_All	0.75	2.43	1.68324	9.08886e-63	1.04999e-63		CL10784.Contig2_All	0.803	0	-6.37913	4.98197e-11	2.87212e-11
CL11999.Contig2_All	0.613	1.596	1.41422	2.33051e-49	3.49252e-50		CL10789.Contig1_All	0.94	0	-5.48101	1.20946e-06	9.95952e-07
CL120.Contig16_All	0	0.463	6.89442	5.20659e-15	2.35602e-15		CL1079.Contig1_All	1.29	0	-6.62179	1.14041e-12	5.9055e-13
CL120.Contig46_All	0	0.113	4.95479	4.82799e-05	4.75057e-05		CL10790.Contig2_All	0.926	0.456	-1.00014	4.68122e-09	3.11267e-09
CL120.Contig51_All	0.686	1.493	1.0906	3.19156e-13	1.59404e-13		CL10791.Contig1_All	1.503	0	-8.2695	2.3246e-32	5.26591e-33
CL12006.Contig2_All	36.33	94.256	1.37816	0	0		CL10791.Contig2_All	3.11	0	-9.35697	3.56796e-59	4.41188e-60
CL1201.Contig12_All	0	0.133	4.56339	0.000412237	0.000464226		CL10794.Contig1_All	0.983	0	-6.42859	2.41114e-11	1.35839e-11
CL1201.Contig6_All	2.633	12.513	2.24542	6.07118e-185	2.12844e-186		CL10794.Contig2_All	1.38	0	-8.21702	2.03081e-31	4.7319e-32
CL1201.Contig7_All	3.603	9.043	1.32907	1.24348e-36	2.50748e-37		CL10797.Contig1_All	0.466	0	-5.94425	1.29756e-08	8.95485e-09
CL1202.Contig8_All	0.153	1.056	2.75006	1.30552e-16	5.43478e-17		CL10797.Contig2_All	2.156	0	-8.88372	1.34664e-45	2.18508e-46
CL1203.Contig1_All	0.143	1.606	3.46805	1.12616e-71	1.13075e-72		CL108.Contig1_All	1.243	0.206	-2.60654	8.64744e-06	7.78583e-06
CL1203.Contig5_All	0.263	1.13	2.15513	8.62735e-28	2.26107e-28		CL108.Contig2_All	0.82	0.196	-2.05854	8.32349e-06	7.48215e-06
CL12031.Contig1_All	0.016	9.43	9.19752	1.04683e-108	6.64015e-110		CL1080.Contig7_All	1.073	0.066	-4.00978	3.28207e-41	5.91459e-42
CL12034.Contig1_All	0	2.03	8.36187	1.41607e-34	3.01283e-35		CL10802.Contig1_All	0.506	0.14	-1.85784	1.59734e-09	1.0255e-09
CL12034.Contig2_All	0	0.823	5.06843	2.32796e-05	2.19946e-05		CL10802.Contig4_All	1.356	0.306	-2.13489	3.154e-29	7.86711e-30
CL12034.Contig3_All	0	0.793	4.97842	4.16048e-05	4.06508e-05		CL10805.Contig1_All	1.626	0.6	-1.43661	3.84264e-05	3.7327e-05
CL12044.Contig14_All	0.116	0.576	2.28298	4.12323e-13	2.07378e-13		CL10807.Contig1_All	1.063	0	-7.77646	1.70537e-24	5.03366e-25
CL12050.Contig12_All	0.376	1	1.41784	2.33528e-18	8.8922e-19		CL10807.Contig2_All	1.786	0	-8.81339	7.47233e-44	1.26115e-44
CL12050.Contig2_All	0.063	0.543	3.10643	8.96887e-29	2.27154e-29		CL10808.Contig1_All	0.513	0.07	-2.84848	1.06488e-05	9.67492e-06
CL12050.Contig5_All	0.003	0.25	7.02545	1.57416e-18	5.94981e-19		CL10808.Contig2_All	0.526	0.15	-1.79424	3.32041e-06	2.84964e-06
CL12053.Contig12_All	0	0.246	6.22217	3.25384e-10	1.98417e-10		CL10808.Contig3_All	6.066	0.66	-3.19875	9.19447e-99	6.46428e-100
CL12053.Contig1_All	0	0.136	5.32041	3.77459e-06	3.26495e-06		CL1081.Contig31_All	1.136	0.51	-1.16176	1.55847e-32	3.51501e-33
CL12057.Contig2_All	0.303	1.25	2.03355	1.19296e-07	8.91638e-08		CL1081.Contig33_All	0.03	0	-4.53885	0.000508129	0.000579198
CL12058.Contig2_All	0	2.863	7.80878	2.6632e-25	7.62109e-26		CL1081.Contig38_All	4.156	0.036	-6.88813	1.82837e-120	1.04066e-121
CL1206.Contig11_All	3.59	8.5	1.24228	6.10223e-53	8.53992e-54		CL1081.Contig4_All	0.213	0.06	-1.8127	3.54388e-10	2.16649e-10
CL1206.Contig13_All	0.1	0.306	1.5751	4.40908e-12	2.36944e-12		CL1081.Contig8_All	0.95	0.29	-1.72514	2.92609e-38	5.67652e-39
CL1206.Contig37_All	0.41	1.45	1.86809	1.04797e-27	2.75548e-28		CL10810.Contig1_All	0.56	0.106	-2.36811	9.49868e-05	9.71507e-05
CL1206.Contig7_All	0	0.05	5.44701	1.35097e-06	1.1171e-06		CL10810.Contig2_All	2.593	0.56	-2.21765	1.41837e-08	9.8128e-09
CL12069.Contig13_All	0.116	0.48	2.01476	1.68118e-11	9.38141e-12		CL10812.Contig2_All	0.666	0	-4.48101	0.000661882	0.00076979
CL12069.Contig25_All	0.423	1.043	1.30711	3.74951e-27	1.00546e-27		CL10814.Contig1_All	3.483	1.533	-1.18418	1.69462e-13	8.3335e-14
CL12069.Contig31_All	0.243	0.696	1.50709	8.81813e-05	8.98397e-05		CL10814.Contig2_All	9.826	2.743	-1.8502	3.56722e-60	4.3351e-61
CL12069.Contig35_All	1.183	2.953	1.36437	5.63955e-44	9.48182e-45		CL10821.Contig3_All	1.766	0.44	-1.98183	2.96884e-50	4.36456e-51
CL12069.Contig40_All	0	0.106	5.60486	3.34597e-07	2.60635e-07		CL10823.Contig2_All	4.48	1.896	-1.23446	3.80393e-23	1.18375e-23
CL12069.Contig41_All	0.173	0.516	1.582	3.04842e-10	1.85404e-10		CL10829.Contig2_All	0.79	0.383	-1.04437	6.85003e-11	3.98523e-11
CL12069.Contig43_All	0.24	0.563	1.21411	6.62251e-08	4.84117e-08		CL10829.Contig7_All	1.426	0.706	-1.02076	5.38516e-19	1.99184e-19
CL12069.Contig46_All	0.53	1.346	1.38202	5.77899e-14	2.76858e-14		CL10829.Contig8_All	0.57	0	-8.39792	8.84606e-35	1.87201e-35
CL12069.Contig9_All	0.443	1.68	1.94192	5.16932e-23	1.61553e-23		CL10831.Contig1_All	23.806	0	-9.68691	7.87484e-71	8.00414e-72
CL1207.Contig11_All	0.85	2.236	1.38528	1.75811e-28	4.49849e-29		CL10832.Contig1_All	11.873	5.906	-1.02209	2.78007e-67	2.96457e-68
CL1207.Contig15_All	0.363	1.203	1.73149	1.00753e-29	2.47273e-30		CL10833.Contig1_All	2.093	0	-7.84176	2.03361e-25	5.79549e-26
CL1207.Contig17_All	0.316	1.03	1.67567	5.77424e-20	2.04605e-20		CL10833.Contig2_All	2.833	0	-8.18145	8.53799e-31	2.02458e-31
CL1207.Contig2_All	0	0.046	4.63492	0.000290047	0.000318446		CL10836.Contig1_All	1.056	0.19	-2.54514	0.000108624	0.000111798
CL1207.Contig3_All	0.32	1.433	2.14018	1.71965e-31	4.00132e-32		CL10838.Contig1_All	3.6	0	-9.00457	9.46453e-49	1.43508e-49
CL1207.Contig8_All	0.023	0.766	4.9919	1.13751e-35	2.35125e-36		CL10838.Contig2_All	1.106	0	-7.23103	5.93188e-18	2.30807e-18
CL12079.Contig3_All	0.32	1.123	1.84911	1.96251e-10	1.17798e-10		CL10842.Contig1_All	0.873	0.07	-3.63333	4.92698e-21	1.66967e-21
CL1208.Contig5_All	0.02	0.323	3.96081	3.85684e-08	2.76514e-08		CL10842.Contig3_All	2.84	0.743	-1.91472	1.94918e-54	2.63862e-55
CL1208.Contig7_All	0.753	2.03	1.42458	2.53413e-19	9.248e-20		CL10842.Contig5_All	2.583	1.213	-1.08543	6.49755e-20	2.30877e-20
CL12085.Contig2_All	5.383	12.053	1.15479	1.5513e-151	6.76139e-153		CL10846.Contig2_All	1.403	0.316	-2.14885	4.82127e-25	1.39487e-25
CL12091.Contig2_All	0	0.06	5.53301	6.43456e-07	5.14113e-07		CL10847.Contig1_All	18.323	6.886	-1.42132	0	0
CL12115.Contig4_All	0.056	0.466	3.11659	4.10473e-08	2.94878e-08		CL10847.Contig2_All	1.936	0.803	-1.26114	7.24835e-37	1.45365e-37
CL12118.Contig4_All	1.51	4.073	1.41881	1.97319e-28	5.0537e-29		CL10847.Contig3_All	2.166	0.453	-2.24757	1.01813e-93	7.55446e-95
CL12118.Contig5_All	0.403	1.75	2.09005	6.25576e-15	2.84254e-15		CL10847.Contig4_All	5.19	1.976	-1.39228	1.2774e-43	2.17123e-44
CL12123.Contig2_All	1.256	2.58	1.03241	7.39043e-19	2.74996e-19		CL10848.Contig1_All	15.093	7.08	-1.0918	1.11748e-112	6.83154e-114
CL12126.Contig3_All	2.486	5.476	1.1272	2.67874e-65	2.9608e-66		CL1085.Contig10_All	0.08	0	-5.20188	1.06611e-05	9.68715e-06
CL12126.Contig4_All	5.446	11.486	1.06883	4.2616e-127	2.27666e-128		CL1085.Contig20_All	0.293	0	-7.00844	8.28226e-16	3.59459e-16
CL12126.Contig5_All	2.883	6.36	1.142	8.52148e-87	6.90711e-88		CL1085.Contig25_All	0.25	0	-6.04793	3.91675e-09	2.58865e-09
CL1213.Contig4_All	0.306	0.753	1.31165	4.14126e-05	4.0367e-05		CL1085.Contig32_All	1.356	0.553	-1.30479	9.45121e-18	3.71207e-18
CL12131.Contig2_All	1.193	2.593	1.1092	3.28437e-16	1.39451e-16		CL1085.Contig34_All	0.203	0	-5.68207	1.97783e-07	1.50671e-07
CL12135.Contig1_All	0.19	3.933	4.39989	5.63318e-34	1.21938e-34		CL1085.Contig40_All	0.2	0	-6.48886	9.65286e-12	5.2989e-12
CL1214.Contig6_All	0.206	0.466	1.14515	1.82421e-07	1.38671e-07		CL1085.Contig50_All	0.873	0.07	-3.65363	6.81885e-28	1.78023e-28
CL12140.Contig2_All	0.803	1.776	1.13445	5.00514e-27	1.34768e-27		CL1085.Contig51_All	0.246	0	-6.33772	9.01209e-11	5.2898e-11
CL12148.Contig1_All	0	1.653	6.31685	8.79712e-11	5.16061e-11		CL1085.Contig60_All	0.536	0.086	-2.64905	3.09353e-16	1.31178e-16
CL12148.Contig2_All	0	2.483	7.3156	4.20431e-19	1.54877e-19		CL1085.Contig61_All	0.863	0.33	-1.42255	8.35343e-06	7.51033e-06
CL12148.Contig3_All	0	0.766	4.39526	0.000889407	0.00105731		CL10850.Contig2_All	1.16	0	-6.54514	3.98113e-12	2.13545e-12
CL1215.Contig1_All	0.24	0.653	1.4548	5.01194e-08	3.63049e-08		CL10852.Contig2_All	0.74	0.276	-1.41484	3.20276e-06	2.74539e-06
CL1216.Contig12_All	0.436	1.856	2.13722	6.79201e-60	8.27985e-61		CL10854.Contig2_All	2.216	1.093	-1.0257	1.61413e-10	9.63899e-11
CL1216.Contig23_All	0	1.11	8.97402	1.23247e-48	1.87415e-49		CL10854.Contig4_All	3.076	0	-9.76089	9.98398e-74	9.69095e-75
CL1216.Contig24_All	0	0.096	4.90916	6.39879e-05	6.37784e-05		CL1086.Contig11_All	1.166	0.53	-1.14232	6.07087e-15	2.75449e-15
CL1216.Contig25_All	0.59	2.006	1.80435	4.31647e-45	7.0778e-46		CL1086.Contig1_All	3.183	1.546	-1.06097	1.86079e-29	4.60714e-30
CL1216.Contig26_All	0.203	0.533	1.44414	3.17059e-09	2.08178e-09		CL1086.Contig2_All	1.716	0.8	-1.10453	3.43183e-25	9.86361e-26
CL1216.Contig3_All	0.293	1.15	1.95311	6.15441e-15	2.79357e-15		CL1086.Contig4_All	1.48	0.393	-1.92872	5.20205e-35	1.09503e-35
CL12164.Contig1_All	0	1.023	5.78629	5.6445e-08	4.10199e-08		CL1086.Contig5_All	1.8	0.806	-1.17778	2.80548e-11	1.58924e-11
CL12164.Contig2_All	0	2.156	6.18749	5.1539e-10	3.19137e-10		CL1086.Contig9_All	1.596	0.663	-1.2569	5.9389e-20	2.10552e-20
CL12165.Contig2_All	0	0.753	6.18788	5.1278e-10	3.17452e-10		CL10863.Contig3_All	20.63	7.93	-1.38471	7.66124e-138	3.73201e-139
CL12172.Contig1_All	0	0.91	6.73331	1.10079e-13	5.35684e-14		CL10869.Contig1_All	1.22	0.166	-2.85386	4.10988e-07	3.22887e-07
CL12174.Contig3_All	0.816	1.756	1.10351	5.57735e-12	3.01538e-12		CL1087.Contig1_All	2.393	1.003	-1.25534	5.98203e-15	2.71362e-15
CL1218.Contig13_All	0.266	0.62	1.20786	2.32483e-05	2.19633e-05		CL10874.Contig2_All	5.38	1.52	-1.81732	1.63046e-53	2.25423e-54
CL12188.Contig2_All	1.806	3.826	1.07534	5.32603e-32	1.21925e-32		CL10878.Contig2_All	5.07	2.43	-1.06339	3.42738e-33	7.58632e-34
CL12189.Contig5_All	0.07	0.223	1.65897	0.000563744	0.000646809		CL10879.Contig1_All	6.29	1.04	-2.6125	4.17554e-72	4.16083e-73
CL1219.Contig16_All	0	0.623	7.77699	7.54453e-25	2.19693e-25		CL10879.Contig2_All	2.453	0.523	-2.24371	2.62498e-32	5.9578e-33
CL1219.Contig18_All	0	0.096	4.86887	8.10006e-05	8.21736e-05		CL1088.Contig4_All	0.396	0.07	-2.45253	1.2175e-07	9.10682e-08
CL1219.Contig6_All	0.086	0.25	1.51409	7.97585e-05	8.08608e-05		CL1088.Contig6_All	2.046	0.92	-1.14804	2.01938e-26	5.56088e-27
CL12197.Contig3_All	0.083	0.34	2.07048	1.56482e-10	9.33744e-11		CL10884.Contig1_All	1.13	0.463	-1.26034	1.52021e-05	1.40763e-05
CL122.Contig14_All	0.05	0.756	3.89438	1.70176e-11	9.49847e-12		CL1089.Contig4_All	1.113	0.473	-1.21383	6.54104e-10	4.07813e-10
CL122.Contig24_All	0.08	0.696	3.11794	4.23817e-06	3.68405e-06		CL10892.Contig1_All	1.12	0	-8.11961	9.67685e-30	2.37385e-30
CL122.Contig26_All	0.03	0.306	3.33033	3.79499e-05	3.68419e-05		CL10892.Contig2_All	0.6	0	-5.92847	1.54671e-08	1.07471e-08
CL122.Contig5_All	1.183	2.653	1.16825	1.76546e-15	7.8088e-16		CL10894.Contig4_All	2.046	0.946	-1.12059	1.99988e-09	1.29381e-09
CL12206.Contig4_All	0.356	1.186	1.73026	7.0377e-18	2.74582e-18		CL10898.Contig1_All	1.066	0	-7.5219	3.40288e-21	1.1462e-21
CL12212.Contig1_All	2.736	6.103	1.15217	4.51819e-43	7.7861e-44		CL10898.Contig3_All	0.4	0	-5.51086	9.37169e-07	7.63006e-07
CL12217.Contig1_All	0.04	1.663	5.41732	2.92529e-46	4.67888e-47		CL10899.Contig5_All	0.493	0.21	-1.23692	3.6911e-05	3.57934e-05
CL12217.Contig4_All	0.033	2.32	6.10765	2.80482e-64	3.15396e-65		CL109.Contig4_All	0.483	0.09	-2.40939	6.16576e-13	3.13678e-13
CL1223.Contig3_All	0.09	0.74	3.00198	1.12921e-19	4.05594e-20		CL1090.Contig1_All	19.806	0	-10.9859	1.29013e-141	6.0886e-143
CL1223.Contig4_All	0.113	0.996	3.19063	1.50331e-35	3.11766e-36		CL1090.Contig2_All	22.026	0	-11.3614	2.8828e-172	1.0988e-173
CL1224.Contig7_All	1.216	3.093	1.34598	7.83104e-43	1.35962e-43		CL1090.Contig3_All	16.073	0	-10.8111	3.4551e-129	1.80906e-130
CL12241.Contig1_All	0	0.56	4.38849	0.000916303	0.00109103		CL1090.Contig4_All	6.176	0	-9.46452	9.36227e-63	1.08228e-63
CL12251.Contig3_All	1.94	4.983	1.3495	1.36773e-58	1.70786e-59		CL10900.Contig2_All	6.063	1.036	-2.56081	7.71808e-80	6.88619e-81
CL1226.Contig5_All	4.49	9.426	1.0571	6.83478e-77	6.34083e-78		CL10901.Contig1_All	1.143	0.41	-1.45322	2.12777e-11	1.19518e-11
CL12260.Contig1_All	0.326	1.133	1.77174	9.90596e-16	4.3198e-16		CL10902.Contig2_All	2.603	1.116	-1.22795	5.22495e-20	1.84844e-20
CL12260.Contig3_All	0.99	5.533	2.47549	9.38433e-104	6.24666e-105		CL10903.Contig1_All	1.516	0.46	-1.73442	5.87246e-10	3.64936e-10
CL12260.Contig4_All	1.383	4.536	1.71943	6.78238e-75	6.47769e-76		CL10903.Contig3_All	3.073	1.416	-1.12724	1.64445e-15	7.26293e-16
CL12266.Contig2_All	0	0.56	6.47252	8.72855e-12	4.77841e-12		CL10904.Contig1_All	0.886	0	-5.87956	2.64422e-08	1.87175e-08
CL1228.Contig14_All	5.46	12.223	1.16587	0	0		CL10904.Contig2_All	1.056	0	-6.44784	1.80287e-11	1.00913e-11
CL1228.Contig16_All	0.123	0.413	1.77066	0.000597583	0.000687745		CL10908.Contig1_All	0.73	0	-5.2695	6.49632e-06	5.77749e-06
CL1228.Contig17_All	3.636	9.07	1.30923	0	0		CL10909.Contig1_All	0.76	0	-7.14487	4.32257e-17	1.75479e-17
CL1228.Contig20_All	0.04	0.42	3.46585	5.93667e-53	8.30371e-54		CL10909.Contig3_All	1.923	0	-9.58382	5.72452e-67	6.14248e-68
CL1228.Contig22_All	0.306	2.043	2.7186	5.39286e-199	1.72984e-200		CL10909.Contig4_All	3.626	0	-10.504	8.06608e-110	5.04902e-111
CL1228.Contig3_All	0.043	0.216	2.30825	1.7829e-17	7.10073e-18		CL1091.Contig1_All	0.653	0.1	-2.69136	0.000260865	0.000284677
CL1228.Contig8_All	0.716	1.456	1.02842	3.31818e-39	6.28027e-40		CL10914.Contig1_All	3.43	0	-7.84176	2.03361e-25	5.79549e-26
CL12283.Contig2_All	2.323	5.456	1.23103	1.39753e-59	1.71403e-60		CL10914.Contig2_All	1.87	0	-6.85447	1.78599e-14	8.32732e-15
CL12286.Contig2_All	0.76	1.76	1.19927	3.32861e-25	9.56314e-26		CL10915.Contig2_All	12.33	5.186	-1.2518	1.08408e-113	6.55117e-115
CL1229.Contig3_All	0.036	1.103	4.8364	1.56751e-14	7.27917e-15		CL10917.Contig2_All	1.056	0.463	-1.17605	8.23894e-09	5.58845e-09
CL12294.Contig1_All	0	0.756	4.78578	0.000130016	0.000135946		CL10917.Contig3_All	10.026	3.086	-1.69417	1.48035e-134	7.3996e-136
CL1230.Contig12_All	8.276	17.906	1.11253	0	0		CL10918.Contig1_All	0.86	0	-6.87956	1.1028e-14	5.08221e-15
CL1230.Contig1_All	0.566	1.733	1.58885	1.4118e-29	3.4786e-30		CL10918.Contig2_All	0.553	0	-5.66543	2.31528e-07	1.77688e-07
CL1230.Contig5_All	0.56	3.126	2.48815	6.38392e-135	3.17647e-136		CL1092.Contig14_All	0.243	0	-6.54011	4.31662e-12	2.31877e-12
CL1230.Contig6_All	0	0.3	7.47348	6.61709e-21	2.25423e-21		CL1092.Contig16_All	0.526	0.256	-1.06066	1.08275e-05	9.84431e-06
CL12308.Contig2_All	2.053	4.626	1.16633	1.69523e-29	4.19304e-30		CL1092.Contig5_All	5.413	1.076	-2.34845	2.42297e-65	2.67764e-66
CL1232.Contig15_All	0.263	1.106	2.04321	2.82252e-61	3.35666e-62		CL10921.Contig1_All	1.753	0.853	-1.03622	2.37393e-05	2.24862e-05
CL1232.Contig19_All	0	0.333	7.98472	5.92391e-28	1.54411e-28		CL10922.Contig5_All	0.546	0.053	-3.31252	5.0789e-10	3.14145e-10
CL1232.Contig20_All	0	0.026	4.37486	0.000972349	0.00116177		CL10929.Contig1_All	0.576	0.246	-1.20632	0.000255044	0.000277851
CL1232.Contig7_All	0	0.51	8.97057	1.52596e-48	2.32508e-49		CL1093.Contig17_All	5.986	0	-10.3539	2.15998e-101	1.47635e-102
CL1232.Contig8_All	1.15	3.496	1.59208	1.94114e-131	9.95724e-133		CL10930.Contig1_All	0.466	0	-4.41252	0.000895047	0.00106431
CL12331.Contig1_All	0.023	1.65	6.25711	1.32645e-30	3.16376e-31		CL10932.Contig3_All	1.266	0.52	-1.28163	3.47998e-08	2.48682e-08
CL12367.Contig1_All	0.42	1.226	1.52274	0.00063126	0.00072817		CL10932.Contig4_All	1.393	0.39	-1.80714	7.44455e-11	4.34129e-11
CL12378.Contig14_All	0	0.45	7.60865	1.39899e-22	4.45081e-23		CL10933.Contig1_All	28.486	2.436	-3.56238	2.82124e-285	5.96873e-287
CL12378.Contig3_All	0	0.08	4.39391	0.000894793	0.00106397		CL10933.Contig2_All	34.196	2.99	-3.53111	0	0
CL12378.Contig5_All	0.033	0.263	3.07203	5.71141e-09	3.8276e-09		CL10935.Contig1_All	2.293	0.663	-1.77198	3.41018e-20	1.19626e-20
CL124.Contig3_All	0	0.743	7.43785	1.74133e-20	6.04724e-21		CL10936.Contig1_All	1.84	0	-7.28179	1.7607e-18	6.6709e-19
CL12409.Contig1_All	0	1.31	6.54797	2.63052e-12	1.39426e-12		CL10936.Contig2_All	0.52	0	-5.36853	3.04659e-06	2.60741e-06
CL12409.Contig2_All	0	1.41	7.11818	4.61082e-17	1.87312e-17		CL10937.Contig1_All	0.56	0.146	-1.95446	9.8772e-06	8.94408e-06
CL12410.Contig3_All	0	1.563	9.59144	3.06006e-68	3.22246e-69		CL10938.Contig2_All	0.996	0	-5.97577	9.08046e-09	6.18891e-09
CL12410.Contig4_All	1.03	2.983	1.51656	1.6954e-59	2.08354e-60		CL1094.Contig24_All	0.45	0.12	-1.95239	5.10396e-09	3.40268e-09
CL12417.Contig17_All	1.17	3.28	1.48982	2.60732e-10	1.57963e-10		CL1094.Contig28_All	2.476	0.943	-1.36589	4.40925e-13	2.22098e-13
CL12417.Contig3_All	1.34	2.713	1.01167	4.98858e-21	1.69111e-21		CL1094.Contig8_All	0.443	0.21	-1.09698	6.36772e-12	3.45418e-12
CL12425.Contig1_All	0	0.603	6.85813	1.0613e-14	4.88229e-15		CL1094.Contig9_All	5.323	0.383	-3.81334	0	0
CL12425.Contig2_All	0	1.356	7.97977	7.09206e-28	1.85331e-28		CL10944.Contig5_All	1.793	0.556	-1.68738	4.64359e-13	2.34184e-13
CL1243.Contig18_All	1.39	4.026	1.50831	1.35642e-31	3.14327e-32		CL10946.Contig1_All	0.526	0	-5.34423	3.69306e-06	3.18363e-06
CL1243.Contig2_All	0	0.07	4.76815	0.000143504	0.000150777		CL10946.Contig2_All	0.536	0	-4.92751	6.43847e-05	6.4394e-05
CL12433.Contig25_All	0	0.336	7.26697	1.40687e-18	5.30095e-19		CL10947.Contig2_All	31.11	13.356	-1.21443	6.25799e-129	3.2802e-130
CL12433.Contig31_All	0	0.073	4.96301	4.58367e-05	4.50094e-05		CL10948.Contig1_All	1.17	0.51	-1.22012	0.000174679	0.000185462
CL12433.Contig3_All	0	0.073	5.02805	3.03716e-05	2.9092e-05		CL1095.Contig16_All	0.756	0.236	-1.68348	2.928e-15	1.30971e-15
CL12437.Contig2_All	0.246	1.713	2.77957	9.41906e-119	5.42546e-120		CL1095.Contig17_All	0.34	0.026	-3.74134	2.70763e-24	8.05469e-25
CL1244.Contig18_All	0	0.073	5.23014	7.4791e-06	6.68561e-06		CL1095.Contig18_All	1.013	0.023	-5.32448	1.76186e-26	4.83967e-27
CL1244.Contig20_All	0	0.046	4.68771	0.000220994	0.000238523		CL1095.Contig21_All	0.09	0.003	-4.63535	2.0041e-08	1.40394e-08
CL1244.Contig22_All	0	0.126	6.16667	6.76111e-10	4.22587e-10		CL1095.Contig22_All	0.593	0.07	-3.10078	4.3987e-19	1.62155e-19
CL1244.Contig26_All	0.05	0.18	1.89855	0.000582285	0.000669188		CL1095.Contig23_All	0.476	0.013	-5.18061	1.20766e-30	2.87562e-31
CL12449.Contig2_All	0.023	0.163	2.79765	0.000122126	0.000126991		CL1095.Contig24_All	0.47	0.223	-1.09188	0.000295136	0.000324398
CL1246.Contig6_All	0.596	1.183	1.03447	2.29621e-18	8.74041e-19		CL1095.Contig26_All	0.356	0.06	-2.52827	8.10033e-13	4.15435e-13
CL1246.Contig9_All	0.123	0.883	2.8281	2.14293e-29	5.31627e-30		CL1095.Contig28_All	0.366	0	-7.65559	7.18524e-23	2.26097e-23
CL12465.Contig1_All	0.226	2.02	3.13108	3.50839e-47	5.49558e-48		CL1095.Contig30_All	0.11	0.026	-2.10642	0.000153701	0.000162074
CL12466.Contig1_All	0	0.86	5.50198	8.43162e-07	6.83331e-07		CL1095.Contig45_All	0.106	0	-4.85851	9.66084e-05	9.88809e-05
CL12466.Contig2_All	0.043	2.283	5.73331	1.68206e-26	4.61855e-27		CL1095.Contig5_All	0.216	0	-6.49016	9.46108e-12	5.19021e-12
CL12470.Contig6_All	0.306	0.833	1.45343	1.23709e-14	5.71518e-15		CL1095.Contig9_All	0.196	0.063	-1.69265	3.89731e-05	3.78847e-05
CL12485.Contig1_All	0	0.456	5.77232	6.51996e-08	4.7636e-08		CL10953.Contig2_All	0.733	0	-5.87956	2.64422e-08	1.87175e-08
CL12485.Contig3_All	0.6	2.09	1.81053	1.95711e-12	1.02815e-12		CL10954.Contig1_All	6.366	2.923	-1.13166	1.32144e-31	3.06096e-32
CL12487.Contig3_All	0.246	1.6	2.74278	1.03997e-19	3.73108e-20		CL10954.Contig2_All	1.19	0.103	-3.54567	1.71906e-14	7.99828e-15
CL1249.Contig1_All	0.413	0.866	1.06584	1.74355e-07	1.3235e-07		CL10955.Contig1_All	0.803	0.203	-1.99183	1.30932e-09	8.35045e-10
CL1249.Contig3_All	0.276	1.53	2.49939	3.86315e-69	4.01902e-70		CL10955.Contig2_All	0.36	0.156	-1.20978	0.000659134	0.000762038
CL1249.Contig4_All	1.103	2.946	1.41283	5.62878e-10	3.49344e-10		CL10957.Contig1_All	1.533	0.523	-1.55096	1.15218e-28	2.93037e-29
CL12493.Contig2_All	3.456	7.553	1.12624	3.75146e-100	2.59832e-101		CL10957.Contig2_All	2.88	0.513	-2.48861	9.37051e-98	6.67346e-99
CL12499.Contig2_All	0	0.076	4.66996	0.00024212	0.000263145		CL1096.Contig19_All	0.04	0	-4.49016	0.000638096	0.000736407
CL125.Contig2_All	0.106	0.766	2.86675	1.55246e-19	5.60922e-20		CL1096.Contig23_All	2.163	0.426	-2.3773	1.10017e-17	4.33273e-18
CL125.Contig6_All	0.45	3.86	3.07157	2.14387e-87	1.72754e-88		CL1096.Contig4_All	0.38	0.046	-3.06239	6.11721e-24	1.84264e-24
CL1250.Contig1_All	0.106	0.266	1.34932	7.26817e-05	7.31297e-05		CL10962.Contig2_All	0.69	0.223	-1.62424	1.25872e-06	1.03771e-06
CL1250.Contig7_All	3.323	8.543	1.36196	7.44514e-62	8.75084e-63		CL10969.Contig1_All	0.49	0.113	-2.11507	3.55935e-05	3.43278e-05
CL12507.Contig1_All	0.446	1.96	2.12746	3.40384e-40	6.284e-41		CL10972.Contig1_All	0.826	0	-6.57617	2.41492e-12	1.27774e-12
CL1251.Contig7_All	3.113	6.31	1.01174	4.16658e-57	5.34992e-58		CL10973.Contig1_All	1.98	0	-8.055	1.12186e-28	2.85199e-29
CL1251.Contig8_All	1.963	5.686	1.50992	3.16022e-98	2.23383e-99		CL10973.Contig2_All	4.473	0	-9.2359	2.25162e-55	2.98773e-56
CL12527.Contig4_All	0.5	3.23	2.67273	3.01502e-59	3.72359e-60		CL10974.Contig4_All	1.723	0.72	-1.26433	1.15273e-16	4.78362e-17
CL12531.Contig1_All	0	0.543	5.78732	5.58441e-08	4.05685e-08		CL10978.Contig2_All	0.54	0.166	-1.71467	1.68177e-07	1.27501e-07
CL12531.Contig2_All	0	0.5	5.36868	2.57531e-06	2.18984e-06		CL10978.Contig4_All	23.153	8.483	-1.45208	0	0
CL12534.Contig2_All	0.333	1.826	2.47898	2.0817e-14	9.73216e-15		CL1098.Contig15_All	0.1	0	-5.53759	7.43478e-07	5.9866e-07
CL12535.Contig11_All	0	0.06	4.58605	0.00036955	0.000412709		CL1098.Contig1_All	0.17	0.046	-1.91654	3.09485e-06	2.65019e-06
CL12535.Contig28_All	0	1.886	10.2635	4.70964e-98	3.33621e-99		CL1098.Contig20_All	0.553	0.18	-1.62977	4.86045e-12	2.61782e-12
CL12535.Contig45_All	0.146	0.566	1.91667	3.57963e-16	1.52294e-16		CL1098.Contig34_All	0.39	0.13	-1.61007	1.01523e-09	6.4243e-10
CL12535.Contig52_All	0	0.523	8.55162	1.86431e-38	3.59971e-39		CL1098.Contig35_All	0.516	0.08	-2.70019	1.59515e-29	3.94217e-30
CL1254.Contig1_All	0.823	1.81	1.12297	5.72121e-20	2.02661e-20		CL1098.Contig41_All	0.12	0	-6.26075	2.61615e-10	1.58528e-10
CL12540.Contig1_All	5.516	13.553	1.28715	3.9832e-65	4.41851e-66		CL1098.Contig4_All	0.406	0.11	-1.84258	1.25153e-10	7.41712e-11
CL12554.Contig3_All	0.496	1.273	1.34603	1.39828e-06	1.15767e-06		CL1098.Contig51_All	0.33	0.143	-1.21098	2.59959e-05	2.47249e-05
CL1256.Contig4_All	0.136	0.576	2.09006	0.000133357	0.000139576		CL1098.Contig53_All	0.296	0	-7.20645	1.05647e-17	4.15782e-18
CL12571.Contig1_All	6.883	21.986	1.69134	2.89063e-68	3.0424e-69		CL1098.Contig8_All	0.26	0.066	-1.9347	7.95275e-06	7.13906e-06
CL12575.Contig3_All	0.89	2.29	1.37097	2.48897e-27	6.63136e-28		CL10980.Contig2_All	0.896	0.396	-1.17232	2.38546e-09	1.55086e-09
CL12577.Contig11_All	0.033	0.113	1.78267	7.51656e-10	4.71317e-10		CL10980.Contig4_All	0.9	0.203	-2.1552	6.41009e-06	5.67901e-06
CL12577.Contig1_All	0	0.043	5.17692	1.10141e-05	1.00217e-05		CL10980.Contig8_All	2.136	0.89	-1.25903	2.41216e-10	1.45869e-10
CL12577.Contig6_All	0.38	0.77	1.01757	1.05162e-22	3.3295e-23		CL10982.Contig1_All	2.87	0	-8.92244	1.38257e-46	2.19534e-47
CL1259.Contig5_All	0.436	1.243	1.52198	2.15692e-10	1.29791e-10		CL10982.Contig2_All	0.733	0	-6.10904	1.86112e-09	1.20202e-09
CL126.Contig12_All	0	0.223	7.83616	1.07019e-25	3.01737e-26		CL10988.Contig1_All	0.57	0	-5.77646	7.78139e-08	5.73e-08
CL126.Contig13_All	0.15	0.713	2.25467	1.48256e-42	2.58894e-43		CL10989.Contig1_All	1.713	0	-8.01026	5.82277e-28	1.5173e-28
CL126.Contig18_All	0	0.083	6.42699	1.75361e-11	9.79654e-12		CL10991.Contig1_All	8.79	0	-8.84971	9.56857e-45	1.58206e-45
CL126.Contig2_All	0.08	1.723	4.40011	1.17361e-39	2.19519e-40		CL10991.Contig2_All	0.56	0	-5.08767	2.34328e-05	2.21434e-05
CL126.Contig4_All	0	0.073	6.14955	8.44275e-10	5.30964e-10		CL10992.Contig1_All	0.1	0	-4.61254	0.000357646	0.000397139
CL1260.Contig6_All	0.336	0.89	1.38834	4.76785e-12	2.56641e-12		CL10993.Contig1_All	2.846	0	-8.62149	2.05882e-39	3.87206e-40
CL12618.Contig1_All	0	1.046	6.85027	1.23515e-14	5.70596e-15		CL10993.Contig2_All	7.526	0	-10.1011	1.43833e-88	1.14399e-89
CL12618.Contig2_All	0	0.566	5.90632	1.55203e-08	1.07844e-08		CL10996.Contig1_All	2.923	0.796	-1.87728	7.57925e-39	1.44876e-39
CL1262.Contig10_All	0	0.11	6.05096	2.89715e-09	1.89443e-09		CL10996.Contig2_All	1.11	0.3	-1.90194	0.000883165	0.00104941
CL1262.Contig11_All	0	0.143	6.53638	3.17373e-12	1.69049e-12		CL10997.Contig1_All	0.28	0	-6.32243	1.11804e-10	6.60393e-11
CL1262.Contig17_All	0.736	1.56	1.09604	1.75901e-22	5.61957e-23		CL10998.Contig3_All	0.62	0.27	-1.22427	1.15178e-12	5.96521e-13
CL1262.Contig18_All	0	0.136	6.61302	8.97248e-13	4.61801e-13		CL10999.Contig1_All	0.313	0	-6.85548	1.75393e-14	8.1642e-15
CL1262.Contig21_All	0.01	1.446	7.0421	1.33336e-106	8.61214e-108		CL11.Contig13_All	2.486	0.963	-1.37845	2.74174e-57	3.50532e-58
CL1262.Contig23_All	0.513	1.04	1.01827	1.19847e-12	6.21184e-13		CL11.Contig3_All	0.666	0.27	-1.29899	6.61569e-06	5.8878e-06
CL1262.Contig28_All	0.64	1.293	1.01772	6.72274e-10	4.20124e-10		CL11.Contig9_All	0.356	0.113	-1.6431	1.12765e-09	7.16185e-10
CL1262.Contig7_All	0	0.066	5.46192	1.19269e-06	9.79239e-07		CL1100.Contig18_All	0.33	0	-7.17741	2.0656e-17	8.25056e-18
CL1263.Contig10_All	1.56	4.223	1.44088	4.16481e-90	3.24608e-91		CL1100.Contig5_All	0.546	0.09	-2.606	2.65934e-05	2.5322e-05
CL1263.Contig11_All	0.463	1.323	1.53317	2.05804e-21	6.8606e-22		CL1100.Contig7_All	1.203	0.453	-1.39856	3.54408e-17	1.43128e-17
CL1263.Contig2_All	0	0.056	4.99812	3.67594e-05	3.5638e-05		CL11001.Contig1_All	0.883	0	-5.82893	4.52933e-08	3.26982e-08
CL1263.Contig4_All	0	0.09	6.00964	4.75066e-09	3.16047e-09		CL11002.Contig1_All	0.443	0.15	-1.59733	2.64982e-05	2.52273e-05
CL12630.Contig2_All	0.203	0.533	1.3935	2.23831e-09	1.45295e-09		CL11002.Contig2_All	0.89	0.253	-1.7907	1.29407e-10	7.6761e-11
CL1265.Contig17_All	0.056	0.323	2.57641	2.78361e-11	1.57653e-11		CL11006.Contig1_All	0.723	0	-6.13261	1.38965e-09	8.87624e-10
CL1266.Contig5_All	1.316	3.206	1.26963	2.58517e-20	9.02727e-21		CL11008.Contig1_All	1.05	0.29	-1.83974	9.69412e-08	7.19757e-08
CL1267.Contig3_All	0	1.476	9.98968	1.16793e-84	9.75282e-86		CL1101.Contig14_All	0.326	0.123	-1.40384	9.73618e-05	9.96853e-05
CL12678.Contig1_All	6.626	16.71	1.32677	3.16742e-103	2.1156e-104		CL11011.Contig1_All	1.13	0	-6.38895	4.32416e-11	2.47957e-11
CL12678.Contig2_All	0.63	1.556	1.30112	4.3888e-15	1.979e-15		CL11011.Contig2_All	0.57	0	-5.39453	2.47465e-06	2.09931e-06
CL12682.Contig1_All	0.44	1.583	1.82733	2.06101e-12	1.08492e-12		CL11012.Contig1_All	0.95	0	-7.2504	3.75168e-18	1.44337e-18
CL12688.Contig1_All	0	0.646	6.68191	2.75354e-13	1.36915e-13		CL11015.Contig2_All	0.45	0.053	-3.07469	0.000271988	0.000297523
CL12688.Contig2_All	0	0.976	7.24315	2.50656e-18	9.56915e-19		CL11017.Contig4_All	0.49	0.14	-1.81999	2.69979e-08	1.91237e-08
CL12689.Contig1_All	8.34	31.173	1.8885	0	0		CL11018.Contig2_All	1.036	0.076	-3.78977	6.73025e-30	1.64091e-30
CL1269.Contig7_All	0	0.17	5.93494	1.1261e-08	7.7324e-09		CL11018.Contig4_All	16.573	6.15	-1.44972	3.07697e-130	1.59238e-131
CL1269.Contig9_All	0	0.12	5.71989	1.10785e-07	8.25825e-08		CL11019.Contig2_All	0.3	0.026	-3.41622	0.000887468	0.0010548
CL12691.Contig10_All	1.986	4.236	1.0725	1.0447e-21	3.43792e-22		CL11021.Contig1_All	3.64	1.586	-1.19748	5.54852e-28	1.44405e-28
CL12691.Contig15_All	0.033	0.11	1.84868	0.000869277	0.00103205		CL11025.Contig1_All	10.066	4.896	-1.0503	6.16804e-102	4.19126e-103
CL12691.Contig19_All	3.786	14.29	1.90969	2.49463e-152	1.0816e-153		CL11025.Contig2_All	2.18	0.976	-1.16991	2.64256e-30	6.36507e-31
CL12691.Contig23_All	0.25	0.7	1.4527	5.01803e-07	3.97499e-07		CL11026.Contig1_All	0.303	0.056	-2.372	0.000415205	0.000467749
CL12691.Contig29_All	0	0.313	6.51572	4.421e-12	2.37593e-12		CL11026.Contig2_All	3.513	0.8	-2.14476	8.95254e-43	1.55654e-43
CL12691.Contig41_All	0.233	0.52	1.13474	3.89785e-06	3.37624e-06		CL11028.Contig1_All	2.066	0.36	-2.53915	2.5263e-14	1.18573e-14
CL12691.Contig42_All	0.003	0.183	6.42137	7.34452e-05	7.39453e-05		CL11029.Contig1_All	1.163	0.233	-2.31738	3.08349e-18	1.18138e-18
CL12691.Contig47_All	6.79	13.65	1.00321	1.73583e-93	1.29193e-94		CL11029.Contig2_All	20.426	4.883	-2.0781	1.37676e-228	3.77295e-230
CL12691.Contig52_All	0.376	1.23	1.68088	6.74367e-18	2.6288e-18		CL1103.Contig12_All	2.476	0.99	-1.32412	4.19435e-27	1.12674e-27
CL12691.Contig53_All	0	0.446	7.19604	7.69538e-18	3.00827e-18		CL1103.Contig2_All	0.443	0	-6.83587	2.54645e-14	1.19538e-14
CL12691.Contig56_All	0.2	0.78	1.95366	1.94056e-14	9.06055e-15		CL11031.Contig2_All	1.866	0.4	-2.21615	4.84562e-30	1.17599e-30
CL12691.Contig6_All	0	0.383	7.16032	1.76542e-17	7.0301e-18		CL11034.Contig2_All	2.893	0.673	-2.10956	1.30232e-28	3.31767e-29
CL127.Contig3_All	0	0.296	5.73598	9.42863e-08	6.98775e-08		CL11037.Contig1_All	17.563	0.06	-8.1301	6.58556e-230	1.79224e-231
CL1271.Contig5_All	0.07	0.293	2.10876	2.72582e-08	1.93148e-08		CL11037.Contig2_All	3.166	0	-8.18145	8.53799e-31	2.02458e-31
CL1271.Contig7_All	2.033	4.286	1.07761	1.55184e-11	8.64314e-12		CL11037.Contig3_All	1.216	0	-7.2695	2.37075e-18	9.03764e-19
CL12721.Contig2_All	0	0.276	5.43851	1.45185e-06	1.20354e-06		CL11040.Contig1_All	2.84	0	-8.70808	2.31788e-41	4.16296e-42
CL12737.Contig2_All	0.786	1.59	1.01383	1.27533e-06	1.05196e-06		CL11040.Contig2_All	15.996	0	-11.3458	7.17779e-171	2.7604e-172
CL1274.Contig10_All	0.27	1.163	2.08977	1.46456e-37	2.8896e-38		CL11041.Contig2_All	6.7	2.243	-1.59508	1.00303e-90	7.74722e-92
CL1274.Contig1_All	0.58	1.753	1.57388	1.63682e-14	7.60878e-15		CL11043.Contig3_All	1.136	0.536	-1.09888	2.84853e-12	1.51316e-12
CL12741.Contig10_All	0	0.423	6.23392	2.77706e-10	1.68531e-10		CL11046.Contig1_All	0.416	0.133	-1.66223	9.99371e-07	8.15546e-07
CL12742.Contig1_All	1.213	6.75	2.46596	9.08366e-129	4.77166e-130		CL11047.Contig3_All	1.36	0.633	-1.08687	1.72429e-10	1.0308e-10
CL12742.Contig2_All	2.02	12.516	2.62164	9.54109e-275	2.1164e-276		CL11049.Contig1_All	1.71	0	-8.50539	6.1417e-37	1.22961e-37
CL12758.Contig11_All	0	0.54	8.60047	1.61179e-39	3.02398e-40		CL11049.Contig2_All	0.67	0	-6.60654	1.46927e-12	7.66037e-13
CL12758.Contig18_All	0.016	0.413	4.75556	3.73809e-25	1.07659e-25		CL1105.Contig4_All	0.75	0.003	-8.48897	1.32469e-55	1.74997e-56
CL12758.Contig19_All	1.39	2.796	1.01642	3.88089e-25	1.11838e-25		CL11053.Contig1_All	4.29	1.793	-1.26449	1.66141e-29	4.10813e-30
CL12758.Contig20_All	9.53	19.14	1.00728	1.10002e-154	4.71509e-156		CL11056.Contig5_All	0.516	0.143	-1.88059	0.00053692	0.000614392
CL12758.Contig23_All	0	0.49	8.26734	8.72176e-33	1.95072e-33		CL11058.Contig10_All	0.293	0	-7.64948	8.62529e-23	2.72279e-23
CL12767.Contig1_All	0	0.4	5.33457	3.3859e-06	2.90746e-06		CL11058.Contig18_All	2.626	1.076	-1.28587	5.75136e-55	7.6928e-56
CL12767.Contig2_All	0	2.633	8.15355	9.47738e-31	2.2504e-31		CL11058.Contig25_All	1.006	0	-9.39192	2.57154e-60	3.11483e-61
CL12770.Contig7_All	0.06	0.54	3.16597	2.99289e-12	1.59172e-12		CL11058.Contig26_All	0.543	0.226	-1.28301	0.000192946	0.000205897
CL12783.Contig18_All	0.08	0.34	2.09503	1.91076e-08	1.33583e-08		CL11058.Contig28_All	1.193	0	-8.47723	2.32469e-36	4.71778e-37
CL12784.Contig1_All	0.03	5.003	7.39205	1.64845e-75	1.55812e-76		CL11058.Contig2_All	4.653	0.743	-2.67121	3.29141e-107	2.11279e-108
CL12784.Contig2_All	0	0.19	4.67886	0.000230962	0.000250527		CL11058.Contig33_All	0.953	0.393	-1.27617	1.98173e-09	1.28191e-09
CL12784.Contig3_All	0	0.826	6.26383	1.84665e-10	1.10704e-10		CL11058.Contig39_All	1.183	0.033	-5.13839	9.65414e-51	1.40699e-51
CL1279.Contig12_All	0.333	1.53	2.19815	1.06335e-55	1.4027e-56		CL11058.Contig3_All	1.08	0.036	-4.87534	7.93232e-40	1.47859e-40
CL1279.Contig18_All	0	2.22	10.3596	3.23643e-103	2.16354e-104		CL11058.Contig41_All	0.736	0.196	-1.84785	3.25124e-15	1.45707e-15
CL1279.Contig21_All	0	0.16	6.64943	4.83258e-13	2.44302e-13		CL11058.Contig43_All	1.176	0.213	-2.44973	1.81878e-24	5.37564e-25
CL1279.Contig24_All	0.256	1.066	2.0431	1.02245e-36	2.05867e-37		CL11058.Contig45_All	0.26	0.02	-3.69123	1.79213e-10	1.07228e-10
CL1279.Contig25_All	1.6	3.713	1.20611	5.72869e-54	7.83874e-55		CL11058.Contig47_All	0.703	0.27	-1.41506	8.10668e-10	5.09259e-10
CL1279.Contig26_All	0.026	0.176	2.66379	9.9421e-09	6.79581e-09		CL11058.Contig49_All	0.826	0.37	-1.19138	8.76787e-06	7.89959e-06
CL1279.Contig28_All	0.813	1.703	1.05958	1.75443e-27	4.65333e-28		CL11058.Contig5_All	0.156	0	-6.72783	1.84122e-13	9.07505e-14
CL1279.Contig31_All	0	0.04	4.65875	0.000256744	0.000279829		CL11059.Contig1_All	0.516	0	-4.72202	0.000204115	0.00021946
CL12791.Contig1_All	0.173	0.953	2.493	7.19027e-07	5.78194e-07		CL11059.Contig2_All	0.703	0.11	-2.63039	2.45029e-10	1.48212e-10
CL12791.Contig3_All	0.496	1.06	1.09692	1.59399e-07	1.20504e-07		CL11063.Contig1_All	5.483	0.283	-4.21756	0	0
CL12793.Contig1_All	0.866	2.106	1.27263	4.83363e-08	3.49684e-08		CL11066.Contig2_All	2.386	0.836	-1.53018	1.4929e-23	4.56699e-24
CL12799.Contig2_All	0	0.136	6.01932	4.23257e-09	2.80663e-09		CL11071.Contig2_All	0.15	0.026	-2.50113	9.86616e-07	8.04614e-07
CL128.Contig10_All	0.103	0.833	3.05973	2.02131e-18	7.67442e-19		CL11073.Contig1_All	16.916	8.39	-1.02497	8.13776e-105	5.35816e-106
CL128.Contig11_All	1.176	3.69	1.65796	3.12494e-34	6.71332e-35		CL11073.Contig2_All	8.443	3.81	-1.15626	6.28163e-61	7.52644e-62
CL128.Contig13_All	0.883	2.843	1.66099	6.93287e-29	1.74996e-29		CL11076.Contig1_All	8.03	3.286	-1.29847	1.11642e-80	9.8549e-82
CL128.Contig17_All	0.38	1.16	1.59531	2.32304e-10	1.40299e-10		CL1108.Contig12_All	0.556	0	-7.46717	1.52287e-20	5.27239e-21
CL128.Contig5_All	0.733	2.086	1.50619	1.09938e-15	4.81069e-16		CL1108.Contig14_All	13.38	4.36	-1.60839	1.47781e-124	8.09416e-126
CL128.Contig8_All	0.06	0.626	3.39594	2.32956e-16	9.80835e-17		CL1108.Contig3_All	0.79	0.3	-1.38255	9.33486e-16	4.06312e-16
CL128.Contig9_All	0.143	0.433	1.57232	8.0956e-05	8.21238e-05		CL1108.Contig9_All	0.78	0.336	-1.17632	2.15343e-11	1.20988e-11
CL12801.Contig1_All	0.886	1.97	1.1482	4.42537e-09	2.93792e-09		CL11080.Contig1_All	1.616	0	-6.90422	6.8192e-15	3.10672e-15
CL12819.Contig1_All	0	0.6	4.88531	7.34648e-05	7.41548e-05		CL11080.Contig2_All	4.456	0	-8.40528	6.34862e-35	1.33892e-35
CL12824.Contig1_All	7.08	17.76	1.33257	1.32833e-162	5.36323e-164		CL11081.Contig10_All	0.94	0.396	-1.25769	1.20195e-08	8.27671e-09
CL12827.Contig3_All	0.2	0.74	1.87151	0.000652434	0.000753883		CL11081.Contig1_All	0.423	0.186	-1.13179	0.000648861	0.000749558
CL12829.Contig2_All	1.11	3.21	1.53179	2.96988e-35	6.21158e-36		CL11081.Contig8_All	0.376	0.133	-1.48687	2.27316e-08	1.59847e-08
CL1283.Contig10_All	0.046	1.343	4.82688	2.95147e-59	3.64229e-60		CL11083.Contig2_All	2.9	0.563	-2.34717	3.86585e-33	8.56641e-34
CL1283.Contig11_All	17.363	59.976	1.77319	0	0		CL11083.Contig4_All	0.903	0.03	-4.84911	7.68107e-13	3.93438e-13
CL1283.Contig12_All	0.186	3.94	4.36687	1.18214e-37	2.3261e-38		CL11084.Contig2_All	1.163	0	-8.67664	1.20968e-40	2.21051e-41
CL1283.Contig13_All	0.016	0.113	2.72638	7.23942e-05	7.28267e-05		CL11085.Contig2_All	4.653	1.276	-1.86308	9.93134e-49	1.5068e-49
CL1283.Contig1_All	2.81	19.66	2.79296	6.44876e-294	1.31044e-295		CL11089.Contig1_All	1.026	0	-7.41389	6.27781e-20	2.22997e-20
CL1283.Contig4_All	0.683	5.18	2.90708	4.05039e-141	1.92076e-142		CL1109.Contig11_All	0.226	0	-7.37649	1.65468e-19	5.9867e-20
CL1283.Contig5_All	0.34	2.9	3.10824	3.9065e-89	3.07888e-90		CL1109.Contig15_All	0.16	0	-6.62416	1.09618e-12	5.66959e-13
CL1283.Contig7_All	1.433	28.806	4.30321	0	0		CL1109.Contig16_All	0.326	0.12	-1.45604	1.04043e-08	7.12201e-09
CL1283.Contig8_All	2.096	10.63	2.32919	1.2074e-257	2.89837e-259		CL1109.Contig17_All	0.056	0	-4.38895	0.000991674	0.00118612
CL1283.Contig9_All	1.323	5.32	1.98279	1.05523e-101	7.18845e-103		CL1109.Contig19_All	0.606	0.183	-1.74326	6.2903e-21	2.14039e-21
CL12834.Contig1_All	0.073	1.013	3.73826	9.75864e-23	3.08704e-23		CL1109.Contig21_All	0.613	0.306	-1.01329	1.54524e-09	9.907e-10
CL12840.Contig3_All	2.556	7.516	1.54535	7.85766e-105	5.17075e-106		CL1109.Contig22_All	1.336	0.27	-2.32309	3.71292e-62	4.33728e-63
CL12864.Contig2_All	4.596	14.156	1.62067	6.68898e-145	3.07547e-146		CL1109.Contig30_All	2.08	0.366	-2.53514	5.00952e-112	3.08437e-113
CL1287.Contig3_All	0.09	0.5	2.54009	1.04362e-11	5.74083e-12		CL1109.Contig35_All	1.633	0.72	-1.19202	4.32036e-17	1.75373e-17
CL1287.Contig8_All	0	0.16	5.7718	6.55483e-08	4.79007e-08		CL1109.Contig41_All	0.03	0	-4.45052	0.000757226	0.000890703
CL12876.Contig11_All	0.063	0.363	2.52698	1.44705e-19	5.21764e-20		CL1109.Contig44_All	2.433	0.613	-2.00849	1.44255e-93	1.072e-94
CL12876.Contig15_All	0	0.043	5.03414	2.91874e-05	2.79034e-05		CL1109.Contig45_All	0.943	0.326	-1.52959	1.08482e-14	4.99316e-15
CL12876.Contig5_All	0	0.07	5.09029	2.01319e-05	1.88501e-05		CL1109.Contig54_All	0.076	0	-4.64451	0.000304519	0.000335353
CL12876.Contig8_All	0.046	0.226	2.29957	7.88697e-13	4.04253e-13		CL1109.Contig6_All	0.586	0.193	-1.55663	2.903e-15	1.2983e-15
CL12878.Contig1_All	0.386	0.946	1.28007	0.00025746	0.000280659		CL11095.Contig2_All	0.576	0	-5.02158	3.59669e-05	3.48334e-05
CL12885.Contig23_All	0.16	0.523	1.66823	9.02463e-16	3.9235e-16		CL11097.Contig1_All	0.753	0	-6.24886	3.0737e-10	1.87012e-10
CL12885.Contig25_All	0.26	0.593	1.20489	2.35305e-07	1.80685e-07		CL11097.Contig2_All	0.7	0	-6.27102	2.27781e-10	1.37304e-10
CL12885.Contig4_All	1.143	2.53	1.14432	1.02564e-20	3.52577e-21		CL11097.Contig3_All	0.286	0	-5.20109	1.07226e-05	9.74506e-06
CL12885.Contig6_All	0	0.383	6.69651	2.12535e-13	1.05171e-13		CL11097.Contig8_All	4.833	0.013	-8.42523	3.10429e-69	3.22424e-70
CL12885.Contig9_All	0.206	0.463	1.20549	1.1302e-07	8.43149e-08		CL11099.Contig2_All	1.086	0.353	-1.6143	3.43654e-11	1.95794e-11
CL12894.Contig11_All	0	0.193	7.01163	4.71582e-16	2.01913e-16		CL11100.Contig1_All	48.796	22.596	-1.1124	1.41102e-250	3.48364e-252
CL12894.Contig16_All	0.026	0.19	2.86811	1.49871e-07	1.13065e-07		CL11100.Contig2_All	18.626	7.106	-1.39415	7.18016e-144	3.3313e-145
CL1290.Contig9_All	0.123	1.33	3.43338	4.41743e-133	2.23324e-134		CL11103.Contig4_All	0.55	0.233	-1.25316	6.65283e-05	6.66401e-05
CL12904.Contig1_All	0	0.52	5.88868	1.88918e-08	1.32024e-08		CL11105.Contig2_All	2.803	1.26	-1.15124	6.01724e-21	2.04645e-21
CL12904.Contig2_All	0	0.23	4.67107	0.000240704	0.000261533		CL11108.Contig1_All	1.163	0	-5.97577	9.08046e-09	6.18891e-09
CL1291.Contig16_All	0.306	2.21	2.82788	2.35968e-77	2.1748e-78		CL1111.Contig2_All	0.786	0.256	-1.61668	3.79932e-05	3.68882e-05
CL1291.Contig18_All	0	0.176	6.26493	1.82066e-10	1.08976e-10		CL11112.Contig1_All	4.056	0	-7.90422	2.46701e-26	6.81227e-27
CL1291.Contig4_All	0	0.226	6.40703	2.36923e-11	1.33424e-11		CL11116.Contig2_All	0.35	0.036	-3.29686	0.000148092	0.000155898
CL12913.Contig3_All	2.696	5.776	1.10083	2.71627e-25	7.77605e-26		CL11116.Contig4_All	1.36	0.25	-2.43109	2.15044e-32	4.86484e-33
CL12915.Contig1_All	3.31	8.373	1.33006	7.24275e-64	8.20073e-65		CL11121.Contig2_All	12.403	2.813	-2.14762	5.1173e-214	1.51317e-215
CL12915.Contig2_All	0.85	2.186	1.37646	5.0459e-18	1.95452e-18		CL11122.Contig1_All	1.683	0.773	-1.13371	4.00716e-12	2.14949e-12
CL12915.Contig3_All	0.496	1.823	1.89886	1.67182e-24	4.93112e-25		CL11123.Contig1_All	7.003	0	-8.84176	1.5064e-44	2.50154e-45
CL12915.Contig6_All	0.46	1.523	1.72504	3.52472e-22	1.13944e-22		CL11123.Contig2_All	6.863	0	-8.80294	1.3371e-43	2.27551e-44
CL12915.Contig7_All	0.41	0.86	1.06848	4.3414e-07	3.41645e-07		CL11123.Contig3_All	2	0	-6.99886	1.00921e-15	4.40654e-16
CL1292.Contig12_All	0.006	0.146	4.31841	3.53647e-07	2.75964e-07		CL11129.Contig1_All	1.346	0	-8.08054	4.30632e-29	1.07839e-29
CL1292.Contig13_All	0.573	1.546	1.42461	6.00229e-12	3.25127e-12		CL11129.Contig2_All	3.926	0	-9.66059	7.97037e-70	8.21931e-71
CL1292.Contig20_All	0.06	0.446	2.91105	5.95901e-12	3.22738e-12		CL11129.Contig3_All	2.536	0	-9.055	3.97631e-50	5.86379e-51
CL1292.Contig26_All	0.136	0.403	1.54763	0.000148592	0.000156458		CL11130.Contig1_All	1.12	0.313	-1.82703	1.07797e-05	9.79876e-06
CL1292.Contig30_All	0.11	0.423	1.9307	1.26974e-05	1.1654e-05		CL11130.Contig2_All	10.87	1.823	-2.57662	1.41804e-71	1.42543e-72
CL1292.Contig5_All	1.91	4.54	1.264	4.25841e-30	1.03129e-30		CL11131.Contig1_All	1.79	0	-7.50426	5.54676e-21	1.8837e-21
CL1294.Contig8_All	0.58	1.29	1.20288	7.36934e-19	2.7417e-19		CL11131.Contig2_All	1.34	0	-7.12108	7.36463e-17	3.0208e-17
CL1295.Contig1_All	0.593	1.496	1.33114	4.19641e-06	3.64607e-06		CL11132.Contig6_All	1.01	0.33	-1.59413	7.84209e-05	7.94256e-05
CL12952.Contig3_All	0.25	0.953	1.90172	2.73699e-09	1.7872e-09		CL11136.Contig1_All	1.103	0	-5.2695	6.49632e-06	5.77749e-06
CL12955.Contig1_All	0.383	1.106	1.51636	1.02437e-13	4.97346e-14		CL11138.Contig1_All	0.733	0	-4.92847	6.40048e-05	6.40018e-05
CL12956.Contig11_All	0.19	0.446	1.21533	1.21949e-08	8.39983e-09		CL11139.Contig1_All	1.286	0	-8.02158	3.85991e-28	9.97976e-29
CL12956.Contig15_All	0.043	0.306	2.81305	2.96567e-10	1.80231e-10		CL1114.Contig10_All	0.573	0.286	-1.01561	5.68486e-09	3.80959e-09
CL12956.Contig19_All	0	0.386	7.33016	2.91052e-19	1.06465e-19		CL1114.Contig6_All	0.64	0.146	-2.11919	1.05137e-08	7.2001e-09
CL12956.Contig23_All	0	0.043	5.12247	1.61205e-05	1.49643e-05		CL11146.Contig2_All	1.116	0.516	-1.09286	1.85082e-07	1.40732e-07
CL12956.Contig27_All	0.036	0.13	1.86975	4.07022e-05	3.96537e-05		CL11148.Contig2_All	1.013	0.253	-1.98841	6.20895e-06	5.49244e-06
CL12956.Contig32_All	0.006	0.173	4.9472	8.38613e-17	3.4495e-17		CL11149.Contig3_All	1.6	0.61	-1.37301	4.48529e-25	1.29528e-25
CL12956.Contig33_All	0.353	0.916	1.34406	4.97941e-19	1.83987e-19		CL11149.Contig4_All	0.676	0.27	-1.32941	1.89478e-13	9.34592e-14
CL12962.Contig2_All	5.38	18.783	1.80428	0	0		CL1115.Contig15_All	1.4	0.51	-1.4596	5.27427e-17	2.14745e-17
CL12966.Contig2_All	0	0.15	7.17986	1.12366e-17	4.42802e-18		CL1115.Contig17_All	0.366	0	-6.20268	5.66294e-10	3.51539e-10
CL12966.Contig7_All	0.79	1.723	1.11366	1.07298e-16	4.4447e-17		CL1115.Contig19_All	0.266	0	-4.94947	5.64824e-05	5.59606e-05
CL1297.Contig1_All	0.37	0.976	1.40759	7.67892e-44	1.2966e-44		CL1115.Contig1_All	0.683	0.07	-3.25317	5.47988e-30	1.3321e-30
CL12977.Contig2_All	0.11	0.646	2.59867	6.56797e-30	1.60072e-30		CL1115.Contig2_All	0.263	0.063	-2.09441	7.33604e-07	5.90445e-07
CL12979.Contig1_All	0.846	2.403	1.4963	7.15152e-11	4.16606e-11		CL1115.Contig5_All	0.766	0.146	-2.39058	7.04253e-07	5.65751e-07
CL12983.Contig10_All	0.463	1.55	1.72271	1.26689e-17	5.00426e-18		CL1115.Contig6_All	0.37	0.083	-2.13567	8.96463e-10	5.65165e-10
CL12983.Contig7_All	1.306	2.84	1.11396	8.11767e-22	2.65998e-22		CL1115.Contig8_All	1.083	0.406	-1.42038	6.91111e-21	2.35912e-21
CL1299.Contig2_All	0	0.373	6.78397	4.34574e-14	2.06758e-14		CL11152.Contig1_All	0.803	0.24	-1.75696	3.20604e-09	2.10584e-09
CL13.Contig24_All	0.04	0.543	3.81801	4.40339e-07	3.46682e-07		CL11152.Contig2_All	2.91	0.793	-1.88597	5.69339e-36	1.16829e-36
CL130.Contig1_All	0.25	1.27	2.30578	8.07128e-19	3.00775e-19		CL11154.Contig2_All	0.666	0.003	-7.35249	2.28427e-10	1.37702e-10
CL13001.Contig15_All	0.086	0.313	1.85677	8.49129e-07	6.88538e-07		CL11156.Contig3_All	4.46	1.99	-1.17758	3.75204e-23	1.16739e-23
CL13001.Contig17_All	0	0.136	5.76554	6.99016e-08	5.11961e-08		CL11157.Contig1_All	0.883	0	-7.15086	3.77479e-17	1.52876e-17
CL13001.Contig27_All	0.06	0.76	3.72678	1.32071e-24	3.88245e-25		CL11158.Contig2_All	0.86	0.1	-3.11029	2.04714e-10	1.23014e-10
CL13001.Contig4_All	0.003	0.273	7.10583	1.088e-11	5.99134e-12		CL1116.Contig3_All	2.1	0.793	-1.41961	1.38558e-36	2.79744e-37
CL13005.Contig2_All	1.893	7.146	1.88223	6.01059e-25	1.74318e-25		CL1116.Contig4_All	0.963	0.466	-1.06875	1.19615e-13	5.83044e-14
CL13008.Contig1_All	13.333	285.926	4.42165	0	0		CL11160.Contig2_All	0.826	0	-6.54514	3.98113e-12	2.13545e-12
CL13008.Contig2_All	0.553	5.226	3.23568	7.08618e-82	6.13803e-83		CL11163.Contig1_All	0.27	0.05	-2.40572	3.65517e-09	2.4098e-09
CL1302.Contig12_All	0	0.126	5.45286	1.28565e-06	1.06096e-06		CL11163.Contig2_All	2.256	0.993	-1.19975	3.89444e-08	2.79299e-08
CL1302.Contig14_All	0.023	0.203	3.23063	9.9887e-05	0.000102396		CL11164.Contig5_All	0.896	0.403	-1.17449	7.24759e-05	7.29116e-05
CL1302.Contig19_All	0	0.133	6.28694	1.34049e-10	7.95936e-11		CL11165.Contig1_All	0.96	0.323	-1.54362	7.04071e-11	4.09963e-11
CL1302.Contig22_All	0.36	0.963	1.4169	8.42482e-11	4.93709e-11		CL11167.Contig31_All	0.923	0.286	-1.6886	6.03213e-16	2.59658e-16
CL1302.Contig25_All	0.26	0.713	1.45121	1.45363e-10	8.66205e-11		CL11167.Contig7_All	0.09	0	-5.08508	2.38012e-05	2.25471e-05
CL1302.Contig27_All	0.07	0.373	2.47543	6.47008e-13	3.29565e-13		CL11167.Contig8_All	1.546	0.666	-1.22637	5.02335e-34	1.08613e-34
CL1302.Contig40_All	0	0.05	4.90347	6.60389e-05	6.61261e-05		CL11167.Contig9_All	0.176	0.06	-1.629	0.000360501	0.000400448
CL1302.Contig43_All	0	0.133	5.37964	2.3584e-06	1.99666e-06		CL1117.Contig8_All	0.54	0.236	-1.20674	6.42335e-06	5.69088e-06
CL1302.Contig47_All	0	0.113	5.03501	2.90198e-05	2.77376e-05		CL11175.Contig1_All	2.51	0	-7.97577	2.01564e-27	5.3561e-28
CL1302.Contig48_All	0.106	0.353	1.74949	4.08162e-09	2.70406e-09		CL11175.Contig2_All	0.726	0	-6.1915	6.54413e-10	4.0854e-10
CL1302.Contig4_All	0	0.076	5.00788	3.46426e-05	3.33712e-05		CL11181.Contig1_All	0.706	0.09	-2.92847	0.00067115	0.000781653
CL1302.Contig55_All	0.07	0.196	1.57404	4.18772e-08	3.01047e-08		CL11186.Contig3_All	0.24	0.03	-2.92896	2.98219e-06	2.55009e-06
CL1302.Contig57_All	0	0.15	5.98652	6.22993e-09	4.18658e-09		CL11187.Contig2_All	0.983	0.313	-1.65385	0.000583307	0.000670528
CL1302.Contig59_All	0	0.066	4.89011	7.15559e-05	7.19507e-05		CL11188.Contig2_All	0.56	0.186	-1.56479	1.11562e-05	1.01572e-05
CL1302.Contig66_All	0	0.14	5.72903	1.01051e-07	7.51209e-08		CL11188.Contig3_All	1.6	0.733	-1.13723	8.26021e-17	3.39614e-17
CL1302.Contig73_All	0	0.293	7.23581	2.9917e-18	1.14605e-18		CL1119.Contig12_All	0.42	0	-6.95018	2.72823e-15	1.21885e-15
CL13028.Contig1_All	0.033	0.626	4.14835	2.94235e-05	2.81386e-05		CL1119.Contig2_All	0.95	0.343	-1.48599	4.92657e-10	3.04508e-10
CL1303.Contig5_All	0.156	0.416	1.38981	2.92333e-08	2.0761e-08		CL1119.Contig3_All	0.35	0	-7.01026	7.97189e-16	3.45792e-16
CL13030.Contig1_All	0.363	0.796	1.14767	1.21219e-10	7.17917e-11		CL1119.Contig5_All	0.97	0.13	-2.88501	7.88124e-26	2.21026e-26
CL13032.Contig2_All	0.91	1.876	1.03165	2.96569e-10	1.80238e-10		CL1119.Contig6_All	0.583	0.18	-1.68523	2.86203e-09	1.87086e-09
CL13037.Contig5_All	0.003	3.2	9.42513	0	0		CL11192.Contig1_All	1.733	0	-7.32882	5.52991e-19	2.04654e-19
CL13040.Contig10_All	0	0.72	7.70947	6.50328e-24	1.96116e-24		CL11193.Contig1_All	0.5	0	-5.2695	6.49632e-06	5.77749e-06
CL13040.Contig12_All	0.143	0.5	1.8186	4.80967e-11	2.76594e-11		CL11193.Contig2_All	1.273	0	-8.07827	4.69015e-29	1.17656e-29
CL13040.Contig24_All	0	0.253	7.00765	5.13017e-16	2.20024e-16		CL11193.Contig3_All	0.63	0	-5.5987	4.30648e-07	3.38823e-07
CL13040.Contig36_All	0.31	0.85	1.41422	2.5031e-05	2.37763e-05		CL11194.Contig1_All	0.756	0	-5.48101	1.20946e-06	9.95952e-07
CL13040.Contig37_All	0.273	0.566	1.02663	7.55604e-05	7.63863e-05		CL112.Contig13_All	3.733	1.09	-1.78061	1.60994e-41	2.8768e-42
CL13040.Contig38_All	0.5	1.013	1.0252	1.07859e-07	8.03565e-08		CL1120.Contig1_All	0.086	0	-5.507	9.69e-07	7.89953e-07
CL13040.Contig5_All	0.133	0.563	2.09956	9.30705e-17	3.83891e-17		CL11202.Contig1_All	0.946	0.15	-2.65385	5.06768e-06	4.4409e-06
CL13040.Contig8_All	0	0.36	6.74343	9.16845e-14	4.43906e-14		CL11203.Contig2_All	41.136	19.33	-1.08745	1.69772e-184	5.96477e-186
CL1305.Contig1_All	0.013	0.066	2.4375	0.000407207	0.00045703		CL11204.Contig3_All	0.326	0	-5.55514	6.37854e-07	5.09455e-07
CL1307.Contig36_All	0	0.613	7.94016	2.94167e-27	7.85649e-28		CL11208.Contig2_All	2.05	0.353	-2.52694	2.15806e-20	7.51779e-21
CL1307.Contig9_All	0.073	0.413	2.45502	0.000424851	0.000479221		CL1121.Contig4_All	3.356	1.436	-1.23603	1.24828e-44	2.06982e-45
CL13073.Contig2_All	0.053	0.17	1.65449	0.000116009	0.000120291		CL11212.Contig1_All	1.03	0.276	-1.91209	2.78477e-09	1.8192e-09
CL13073.Contig4_All	0.493	1.146	1.20745	2.75572e-17	1.10851e-17		CL11212.Contig2_All	7.926	0.853	-3.23042	1.35049e-109	8.47402e-111
CL13084.Contig1_All	8.82	35.303	1.99639	0	0		CL11213.Contig2_All	2.643	0.93	-1.52889	1.03309e-17	4.06384e-18
CL13084.Contig3_All	13.43	27.683	1.03613	2.18784e-202	6.90564e-204		CL11217.Contig1_All	0.24	0.033	-2.82893	9.17822e-05	9.36901e-05
CL1309.Contig2_All	1.826	5.1	1.47732	5.00701e-104	3.32149e-105		CL11224.Contig1_All	4.19	0	-9.27991	9.96907e-57	1.28988e-57
CL13099.Contig1_All	0.373	1.293	1.83134	6.14263e-11	3.56108e-11		CL11225.Contig2_All	1.743	0.353	-2.30948	7.24337e-20	2.5808e-20
CL131.Contig14_All	0.093	0.503	2.39573	3.32782e-13	1.66393e-13		CL11227.Contig1_All	5.15	2.46	-1.07753	5.03505e-82	4.34605e-83
CL131.Contig21_All	0.023	0.503	4.39416	1.29788e-26	3.54964e-27		CL11227.Contig6_All	0.42	0.173	-1.23745	3.38974e-13	1.6974e-13
CL131.Contig24_All	0	0.196	5.57476	4.41517e-07	3.4766e-07		CL11229.Contig1_All	0.913	0	-6.80294	4.70926e-14	2.2468e-14
CL131.Contig28_All	0.7	1.486	1.08738	5.39742e-13	2.73564e-13		CL11233.Contig1_All	0.44	0	-5.3507	3.51021e-06	3.0196e-06
CL131.Contig31_All	0.023	0.966	5.38889	4.76537e-40	8.83381e-41		CL11234.Contig1_All	0.7	0.26	-1.38982	5.17335e-15	2.34059e-15
CL131.Contig32_All	0.19	0.473	1.30055	1.38502e-05	1.27727e-05		CL11234.Contig2_All	2.083	0.213	-3.26937	4.55311e-106	2.95468e-107
CL131.Contig33_All	0.76	1.69	1.14957	2.30788e-14	1.08128e-14		CL11234.Contig3_All	0.633	0.146	-2.11938	5.95735e-24	1.79403e-24
CL131.Contig36_All	0	0.753	5.96301	8.18442e-09	5.54991e-09		CL11237.Contig2_All	2.953	1.066	-1.45877	3.65178e-15	1.63984e-15
CL131.Contig9_All	0.003	0.136	4.92515	1.83321e-08	1.27991e-08		CL1124.Contig4_All	0.233	0.043	-2.48008	1.04728e-05	9.50928e-06
CL1311.Contig20_All	0.273	1.52	2.52992	1.76745e-61	2.09386e-62		CL1124.Contig5_All	0.416	0.103	-2.01076	1.72814e-07	1.31135e-07
CL1311.Contig31_All	0	0.35	5.92188	1.30471e-08	9.00693e-09		CL1124.Contig6_All	0.246	0.076	-1.71779	0.00019619	0.000209564
CL1311.Contig47_All	0.336	0.966	1.53345	1.6805e-10	1.0043e-10		CL1124.Contig8_All	0.753	0.14	-2.40975	1.37144e-17	5.42529e-18
CL13116.Contig9_All	0.34	0.823	1.27166	7.4909e-15	3.41928e-15		CL1124.Contig9_All	0.746	0.103	-2.84283	5.58713e-13	2.83646e-13
CL13117.Contig4_All	2.6	6.37	1.292	3.94408e-95	2.88304e-96		CL11241.Contig10_All	0.323	0	-7.06706	2.39572e-16	1.01006e-16
CL13117.Contig7_All	0	1.576	9.43161	1.51813e-62	1.759e-63		CL11243.Contig1_All	0.673	0.103	-2.74024	0.000700373	0.000817868
CL13118.Contig2_All	2.05	13.023	2.6549	1.63947e-206	5.03779e-208		CL11249.Contig1_All	6.006	2.69	-1.16613	9.52585e-45	1.57481e-45
CL13124.Contig14_All	0.27	1.073	1.95714	1.75077e-17	6.97012e-18		CL11249.Contig2_All	1.14	0.43	-1.4285	8.16577e-09	5.53664e-09
CL13124.Contig5_All	0.283	0.786	1.45146	2.54524e-27	6.78468e-28		CL11249.Contig3_All	7.906	3.4	-1.22827	2.59099e-41	4.6569e-42
CL13124.Contig7_All	0.34	1.06	1.66044	1.5083e-18	5.69572e-19		CL11252.Contig2_All	29.023	11.33	-1.36111	4.9579e-240	1.27866e-241
CL13128.Contig1_All	13.866	35.1	1.34988	2.28788e-197	7.4343e-199		CL11253.Contig1_All	0.376	0.033	-3.53574	6.37149e-19	2.36562e-19
CL13129.Contig6_All	0.06	0.166	1.49408	2.21229e-05	2.08644e-05		CL11253.Contig7_All	1.083	0.4	-1.40368	5.89864e-22	1.92243e-22
CL13130.Contig1_All	0	0.133	4.5501	0.000439875	0.000496989		CL1126.Contig24_All	0.81	0	-8.31077	4.04415e-33	8.96918e-34
CL13134.Contig8_All	0.236	0.533	1.21111	0.000346521	0.000384141		CL1126.Contig27_All	0.38	0.186	-1.05618	6.73522e-05	6.75103e-05
CL1315.Contig5_All	0	1.236	8.62192	5.38309e-40	9.99116e-41		CL1126.Contig29_All	0.72	0.233	-1.62688	7.14442e-12	3.89124e-12
CL1315.Contig7_All	0.506	1.306	1.35752	2.90421e-14	1.36972e-14		CL1126.Contig2_All	1.636	0.796	-1.05444	2.55711e-17	1.02691e-17
CL13150.Contig1_All	0	1.726	7.24521	2.38398e-18	9.09485e-19		CL1126.Contig9_All	0.22	0.03	-2.94813	1.30925e-06	1.08141e-06
CL13150.Contig2_All	0	0.833	5.06589	2.36421e-05	2.23901e-05		CL11261.Contig8_All	0.103	0	-6.05059	3.79424e-09	2.50524e-09
CL13153.Contig4_All	0.393	1.29	1.70653	2.15302e-18	8.18389e-19		CL11263.Contig1_All	6.486	0	-8.66327	2.42255e-40	4.46043e-41
CL13156.Contig13_All	0.023	0.27	3.50838	6.51161e-16	2.81114e-16		CL11263.Contig2_All	1.103	0	-6.22125	4.43534e-10	2.73287e-10
CL13156.Contig31_All	0	0.216	5.03153	2.96914e-05	2.84067e-05		CL11263.Contig3_All	6.54	0	-8.71164	1.91993e-41	3.43839e-42
CL13156.Contig3_All	2.4	5.26	1.12865	6.39409e-23	2.00886e-23		CL11263.Contig4_All	1.316	0	-6.22046	4.48086e-10	2.76228e-10
CL13156.Contig42_All	0.01	0.183	4.44516	1.55817e-10	9.29685e-11		CL11267.Contig1_All	2.823	1.383	-1.03238	1.181e-11	6.52385e-12
CL13156.Contig44_All	0	0.07	5.43194	1.53256e-06	1.27462e-06		CL11267.Contig2_All	8.2	4.03	-1.03714	6.90855e-31	1.63335e-31
CL13156.Contig45_All	0.45	1.256	1.48689	2.69345e-18	1.02954e-18		CL11268.Contig2_All	0.146	0	-5.25577	7.20077e-06	6.42779e-06
CL13156.Contig54_All	0.433	2.673	2.59006	7.31805e-77	6.79334e-78		CL11268.Contig7_All	1.433	0.713	-1.016	9.48714e-08	7.03255e-08
CL13156.Contig95_All	0.113	0.61	2.37825	3.87118e-34	8.33926e-35		CL11268.Contig8_All	1.173	0.56	-1.07929	1.81676e-07	1.38087e-07
CL13160.Contig2_All	0.163	0.936	2.54167	1.95535e-36	3.96192e-37		CL1127.Contig2_All	0.233	0	-6.02203	5.32561e-09	3.55469e-09
CL13164.Contig3_All	0.993	3.236	1.6893	4.66725e-42	8.23975e-43		CL1127.Contig4_All	0.76	0.27	-1.46645	0.000204115	0.000218601
CL13164.Contig4_All	1.326	3.526	1.41078	2.66499e-39	5.0283e-40		CL11272.Contig1_All	6.02	2.526	-1.2733	4.17522e-43	7.19111e-44
CL13171.Contig1_All	0.606	1.336	1.11712	1.9203e-06	1.60949e-06		CL11272.Contig4_All	2.286	0.39	-2.5335	9.76691e-91	7.5382e-92
CL13171.Contig2_All	0.6	3.72	2.6023	8.8072e-46	1.42306e-46		CL11272.Contig6_All	5.706	1.696	-1.72368	1.27453e-69	1.317e-70
CL13184.Contig3_All	0.026	0.236	3.05983	1.27376e-07	9.54022e-08		CL11277.Contig2_All	0.276	0.06	-2.10448	1.57397e-05	1.45953e-05
CL13187.Contig1_All	0	0.6	7.53715	1.11723e-21	3.6798e-22		CL11277.Contig3_All	0.256	0.066	-1.97062	0.000209902	0.000225941
CL13188.Contig3_All	0.516	1.066	1.05363	4.61685e-11	2.65225e-11		CL11279.Contig1_All	0.84	0	-6.06597	3.15329e-09	2.06993e-09
CL13191.Contig1_All	0.026	2.11	6.31827	4.35548e-20	1.53655e-20		CL11279.Contig2_All	2.133	0	-8.11961	9.67685e-30	2.37385e-30
CL1321.Contig3_All	0.536	2.036	1.91646	8.08692e-33	1.80735e-33		CL1128.Contig26_All	0.286	0.01	-4.72254	4.33062e-14	2.06006e-14
CL13215.Contig1_All	0	1.823	6.18788	5.1278e-10	3.17452e-10		CL1128.Contig28_All	0.523	0	-7.78087	1.48118e-24	4.36152e-25
CL13217.Contig3_All	0	0.46	7.35016	1.74756e-19	6.33074e-20		CL1128.Contig33_All	0.126	0	-5.77272	8.08337e-08	5.9602e-08
CL1322.Contig8_All	0.09	0.586	2.72885	3.93975e-10	2.41942e-10		CL1128.Contig35_All	0.2	0.056	-1.83431	3.13553e-06	2.68628e-06
CL1323.Contig1_All	0	2.27	7.98965	4.95539e-28	1.28667e-28		CL1128.Contig42_All	0.173	0	-6.20228	5.69235e-10	3.5343e-10
CL1323.Contig2_All	0	0.503	4.56339	0.000412237	0.000464226		CL1128.Contig43_All	0.146	0	-6.1401	1.26422e-09	8.05338e-10
CL13235.Contig18_All	0.19	0.476	1.30988	2.1182e-07	1.6177e-07		CL1128.Contig45_All	0.93	0	-8.65494	3.72671e-40	6.88999e-41
CL13235.Contig28_All	0.083	0.29	1.87591	3.62927e-08	2.59716e-08		CL1128.Contig9_All	0.436	0.076	-2.47115	5.16795e-14	2.47074e-14
CL13235.Contig7_All	0	0.07	4.84632	9.2474e-05	9.44419e-05		CL11281.Contig1_All	0.976	0.346	-1.49791	8.85838e-05	9.02772e-05
CL13251.Contig1_All	0.85	1.746	1.05329	3.149e-09	2.06359e-09		CL11282.Contig1_All	19.343	1.85	-3.40752	0	0
CL13251.Contig2_All	1.393	4.386	1.63716	4.96742e-39	9.44514e-40		CL11283.Contig1_All	1.67	0	-6.41389	2.99543e-11	1.70059e-11
CL1326.Contig7_All	0	0.096	5.81889	4.01204e-08	2.88037e-08		CL11283.Contig2_All	0.49	0	-4.72202	0.000204115	0.00021946
CL1326.Contig9_All	0	1.023	8.58723	3.14919e-39	5.95503e-40		CL11284.Contig5_All	0.566	0.223	-1.34309	1.09714e-13	5.33514e-14
CL13265.Contig1_All	0.28	2.836	3.31629	4.82396e-53	6.73452e-54		CL11286.Contig1_All	9.003	0	-9.54121	1.95941e-65	2.16164e-66
CL13265.Contig2_All	0.02	3.07	7.16018	2.67684e-72	2.65978e-73		CL11286.Contig2_All	4.39	0	-8.32536	2.15733e-33	4.75137e-34
CL13265.Contig3_All	0.236	5.033	4.38008	2.66835e-177	9.81586e-179		CL11288.Contig2_All	2.083	0	-7.72576	8.45638e-24	2.56058e-24
CL1328.Contig1_All	5.95	11.993	1.00273	1.14047e-32	2.56271e-33		CL11289.Contig1_All	10.453	0	-9.44784	3.46902e-62	4.04974e-63
CL1328.Contig3_All	7.91	21.87	1.45474	5.26804e-163	2.12501e-164		CL11289.Contig2_All	2.86	0	-7.46452	1.63493e-20	5.67027e-21
CL1328.Contig4_All	6.45	21.9	1.74407	2.34663e-227	6.48433e-229		CL1129.Contig1_All	0.363	0	-7.37878	1.56049e-19	5.63884e-20
CL1328.Contig5_All	6.29	21.326	1.75073	1.10059e-164	4.40189e-166		CL1129.Contig9_All	0.21	0	-4.76789	0.000159997	0.000169118
CL1328.Contig6_All	92.43	242.19	1.3794	0	0		CL11293.Contig1_All	1.536	0.013	-6.98017	1.00883e-32	2.26154e-33
CL13286.Contig2_All	1.016	2.223	1.11919	4.14048e-09	2.74392e-09		CL11293.Contig2_All	0.89	0	-7.91336	1.80126e-26	4.94963e-27
CL13291.Contig10_All	0.446	1.486	1.70427	1.8814e-31	4.38019e-32		CL11295.Contig3_All	0.353	0.143	-1.3162	0.00099713	0.00119302
CL13291.Contig12_All	0	0.053	5.37554	2.43798e-06	2.067e-06		CL11297.Contig1_All	49.983	21.48	-1.23137	0	0
CL13291.Contig16_All	0.136	1.226	3.14513	1.88307e-77	1.73267e-78		CL11297.Contig2_All	17.483	7.923	-1.15599	3.03682e-228	8.35112e-230
CL13291.Contig1_All	0.15	0.653	2.17569	1.93044e-25	5.49485e-26		CL11297.Contig5_All	1.926	0.23	-3.0531	6.43398e-30	1.56734e-30
CL13291.Contig4_All	0.063	0.233	1.87459	2.24401e-08	1.57751e-08		CL11299.Contig1_All	10.56	1.383	-2.93203	8.81323e-229	2.41188e-230
CL13297.Contig1_All	0	1.4	7.93006	4.2064e-27	1.13006e-27		CL11299.Contig2_All	1.253	0.233	-2.43289	4.7489e-28	1.23161e-28
CL13297.Contig2_All	0	0.803	6.07519	2.15185e-09	1.3951e-09		CL113.Contig1_All	1.34	0.563	-1.24022	3.59978e-08	2.57519e-08
CL13299.Contig2_All	0.82	1.693	1.05191	4.86603e-11	2.79918e-11		CL11300.Contig1_All	1.553	0	-6.60564	1.49131e-12	7.77863e-13
CL133.Contig14_All	0	0.123	6.40066	2.60373e-11	1.47159e-11		CL11300.Contig3_All	1.25	0	-7.21574	8.50717e-18	3.33159e-18
CL133.Contig17_All	0	0.373	8.01932	1.66221e-28	4.24901e-29		CL11300.Contig4_All	1.08	0	-7.23025	6.0436e-18	2.35188e-18
CL133.Contig23_All	0.36	0.77	1.06516	7.27277e-13	3.71681e-13		CL11303.Contig1_All	2.19	0	-8.0328	2.55527e-28	6.56876e-29
CL133.Contig27_All	0	0.123	6.02413	3.99841e-09	2.64498e-09		CL11308.Contig1_All	0.546	0	-5.66543	2.31528e-07	1.77688e-07
CL133.Contig4_All	0	0.15	6.402	2.55244e-11	1.44153e-11		CL1131.Contig12_All	0.63	0.266	-1.21448	9.9885e-05	0.000102392
CL133.Contig6_All	0	0.183	7.07139	1.30078e-16	5.4143e-17		CL1131.Contig27_All	0.136	0	-5.15415	1.48949e-05	1.37797e-05
CL13304.Contig2_All	0.126	1.133	3.19963	1.76275e-41	3.15354e-42		CL1131.Contig2_All	0.173	0	-6.16154	9.62811e-10	6.0831e-10
CL13314.Contig1_All	0.253	2.096	3.10382	2.14052e-74	2.05859e-75		CL1131.Contig3_All	0.436	0.18	-1.26233	0.000608454	0.000700811
CL13314.Contig3_All	0	0.093	5.51385	7.60952e-07	6.13236e-07		CL1131.Contig9_All	1.123	0.5	-1.16873	1.16075e-07	8.66694e-08
CL13319.Contig15_All	4.05	8.31	1.03332	8.77298e-104	5.83805e-105		CL11310.Contig1_All	0.323	0.04	-3.01658	2.53077e-05	2.40501e-05
CL13325.Contig13_All	0.216	0.646	1.57167	1.25516e-06	1.0347e-06		CL11310.Contig2_All	0.423	0.03	-3.71334	1.97707e-05	1.84988e-05
CL13325.Contig27_All	0	0.12	4.48558	0.000596724	0.000686711		CL11313.Contig2_All	0.49	0.056	-3.06597	4.45869e-07	3.51256e-07
CL13325.Contig9_All	0.186	0.916	2.27871	1.25382e-12	6.50893e-13		CL11315.Contig18_All	0.063	0	-5.7495	1.02129e-07	7.59438e-08
CL13328.Contig12_All	0.473	1.65	1.7857	2.37211e-35	4.94825e-36		CL11315.Contig29_All	0.413	0.02	-4.42906	7.03006e-17	2.88156e-17
CL13329.Contig2_All	27.156	54.81	1.00222	0	0		CL11315.Contig30_All	0.526	0.16	-1.70457	4.24757e-15	1.91399e-15
CL1333.Contig1_All	0	0.996	6.47028	9.03542e-12	4.95258e-12		CL11316.Contig1_All	1.246	0.24	-2.37751	2.29648e-05	2.16867e-05
CL1333.Contig6_All	0	0.716	4.56339	0.000412237	0.000464226		CL11316.Contig2_All	2.506	0.763	-1.7185	1.62397e-31	3.77407e-32
CL1334.Contig1_All	0.893	1.97	1.14708	3.19225e-17	1.28689e-17		CL11318.Contig1_All	1.03	0	-5.82893	4.52933e-08	3.26982e-08
CL13346.Contig1_All	1.056	5.15	2.27052	1.9747e-85	1.63023e-86		CL11318.Contig2_All	0.66	0	-5.77646	7.78139e-08	5.73e-08
CL13368.Contig12_All	2.97	6.943	1.21562	9.93823e-155	4.25799e-156		CL11319.Contig6_All	0.843	0.133	-2.64766	1.56206e-27	4.13687e-28
CL13368.Contig6_All	4.406	14.366	1.69875	2.13057e-129	1.11393e-130		CL1132.Contig1_All	0.696	0	-8.34378	9.71422e-34	2.11569e-34
CL13377.Contig1_All	1.186	2.46	1.05072	1.70164e-16	7.12225e-17		CL11321.Contig1_All	1.176	0	-6.37913	4.98197e-11	2.87212e-11
CL13378.Contig10_All	0.033	1.38	5.38701	2.79844e-30	6.74373e-31		CL11323.Contig5_All	1.08	0.19	-2.54363	1.6164e-09	1.0381e-09
CL13385.Contig1_All	1.283	212.32	7.34109	0	0		CL11324.Contig4_All	5.423	1.463	-1.91619	1.50319e-53	2.07542e-54
CL13385.Contig2_All	0.3	6.076	4.31965	6.25089e-112	3.85699e-113		CL11325.Contig1_All	0.873	0.256	-1.74671	3.2548e-12	1.73472e-12
CL1339.Contig12_All	10.383	23.25	1.1453	1.38713e-278	3.03215e-280		CL11326.Contig3_All	0.473	0.226	-1.04721	6.52904e-06	5.80783e-06
CL1339.Contig2_All	1.746	5.83	1.73959	1.57116e-188	5.37393e-190		CL11326.Contig4_All	0.466	0.03	-3.99427	9.52154e-05	9.73972e-05
CL1339.Contig4_All	12.836	46.236	1.83676	0	0		CL11327.Contig2_All	0.27	0.113	-1.26013	0.000834357	0.000986721
CL1339.Contig6_All	0.443	1.086	1.29658	2.56871e-22	8.25901e-23		CL11328.Contig1_All	0.746	0.216	-1.80665	3.04403e-08	2.16529e-08
CL13392.Contig1_All	0	0.736	5.73331	9.67803e-08	7.1849e-08		CL11328.Contig2_All	3.066	0.906	-1.77513	2.34134e-24	6.95082e-25
CL13392.Contig2_All	0	0.693	5.88531	1.95951e-08	1.37181e-08		CL1133.Contig14_All	0.19	0.043	-2.12701	1.04238e-06	8.51834e-07
CL13394.Contig2_All	0.046	0.276	2.49479	1.16877e-05	1.06877e-05		CL1133.Contig19_All	1.066	0.316	-1.7429	1.09303e-11	6.02569e-12
CL13397.Contig2_All	0	0.24	4.56459	0.000410813	0.000461358		CL1133.Contig2_All	0.753	0	-6.47641	1.16847e-11	6.45311e-12
CL134.Contig8_All	0.106	1.186	3.46084	1.02294e-32	2.29395e-33		CL1133.Contig9_All	0.313	0.033	-3.2451	4.52585e-09	3.00669e-09
CL13403.Contig8_All	0.18	0.403	1.13493	1.22379e-05	1.12113e-05		CL11337.Contig1_All	0.75	0	-7.39069	1.14803e-19	4.12418e-20
CL13404.Contig1_All	21.556	44.483	1.03368	7.92242e-221	2.2674e-222		CL11337.Contig2_All	1.926	0	-9.02225	3.14319e-49	4.72176e-50
CL1341.Contig6_All	0.156	0.733	2.21706	2.52193e-11	1.42368e-11		CL11337.Contig3_All	1.2	0	-7.16766	2.57847e-17	1.03579e-17
CL13418.Contig23_All	0	0.116	6.11182	1.36496e-09	8.71332e-10		CL11337.Contig4_All	0.393	0	-5.56878	5.64474e-07	4.48885e-07
CL13418.Contig26_All	0.156	0.633	2.059	8.80614e-22	2.89009e-22		CL1134.Contig14_All	1.953	0.543	-1.85136	8.02205e-33	1.7924e-33
CL13418.Contig27_All	0.45	2.32	2.37731	8.01722e-144	3.72119e-145		CL1134.Contig1_All	0.206	0.08	-1.39701	0.000625538	0.00072132
CL13418.Contig32_All	0.13	0.283	1.10785	2.63894e-06	2.246e-06		CL1134.Contig2_All	3.183	1.32	-1.28354	5.33129e-38	1.04053e-38
CL13428.Contig2_All	0.023	0.123	2.36775	3.81563e-05	3.70538e-05		CL1134.Contig3_All	0.186	0.036	-2.37092	2.86859e-08	2.03586e-08
CL13432.Contig12_All	4.103	8.363	1.0264	9.79536e-45	1.62011e-45		CL1134.Contig4_All	0.27	0.053	-2.4054	9.16715e-09	6.24939e-09
CL13434.Contig2_All	1.473	3.196	1.11291	1.4509e-29	3.57659e-30		CL1134.Contig8_All	1.456	0.55	-1.39518	6.30138e-23	1.97914e-23
CL13434.Contig4_All	0.82	2.683	1.68407	6.26897e-38	1.22521e-38		CL11343.Contig1_All	0.68	0.19	-1.84388	5.04555e-06	4.42027e-06
CL13435.Contig1_All	0	1.026	6.43785	1.48623e-11	8.26842e-12		CL11347.Contig2_All	2.066	0.853	-1.253	3.19849e-17	1.28947e-17
CL13436.Contig1_All	8.923	22.21	1.30795	0	0		CL11347.Contig3_All	2.126	0.836	-1.32637	1.54493e-22	4.92594e-23
CL13436.Contig3_All	1.053	2.42	1.18324	5.105e-34	1.10408e-34		CL11347.Contig5_All	1.35	0.57	-1.21876	4.70963e-19	1.73867e-19
CL13439.Contig1_All	3.756	9.236	1.30559	4.69229e-35	9.86661e-36		CL11349.Contig2_All	0.16	0	-5.7818	7.38058e-08	5.41663e-08
CL13439.Contig2_All	1.533	3.21	1.05932	4.62264e-13	2.33084e-13		CL11349.Contig3_All	0.856	0.26	-1.74088	1.4611e-17	5.7872e-18
CL13441.Contig1_All	0.113	0.33	1.5621	0.000640707	0.00073959		CL11349.Contig5_All	0.63	0.203	-1.60375	1.18297e-08	8.14288e-09
CL13445.Contig2_All	0.503	1.44	1.56557	1.71719e-31	3.99528e-32		CL1135.Contig2_All	5.846	1.113	-2.36037	1.20111e-254	2.91521e-256
CL13446.Contig7_All	0	0.083	4.53547	0.000471732	0.000535416		CL11352.Contig1_All	0.556	0.086	-2.71638	4.01719e-05	3.9105e-05
CL13461.Contig1_All	1.423	3.346	1.21254	5.56656e-33	1.23805e-33		CL11356.Contig1_All	227.933	110.79	-1.03183	0	0
CL13464.Contig2_All	0.433	0.926	1.09296	0.000472679	0.000536527		CL11357.Contig1_All	4.756	1.083	-2.15136	2.80147e-69	2.90547e-70
CL13466.Contig11_All	0.23	0.803	1.78661	1.31297e-23	4.00682e-24		CL1136.Contig12_All	0.336	0.123	-1.49902	1.03599e-06	8.46353e-07
CL13466.Contig12_All	0.29	1.603	2.4345	2.07135e-65	2.2875e-66		CL1136.Contig15_All	0.98	0.316	-1.59865	5.62583e-18	2.18439e-18
CL13466.Contig16_All	0.28	0.716	1.32223	3.30151e-11	1.87888e-11		CL1136.Contig6_All	1.143	0.336	-1.76212	1.53264e-20	5.30678e-21
CL1347.Contig5_All	0.096	0.363	1.92336	0.000295523	0.000324829		CL11366.Contig1_All	0.51	0.143	-1.81349	0.000683869	0.000797518
CL1348.Contig7_All	0.206	0.663	1.64811	5.15686e-19	1.90632e-19		CL1137.Contig13_All	0.083	0	-5.6957	1.73242e-07	1.31476e-07
CL13483.Contig6_All	0.02	0.29	3.74195	2.44372e-28	6.27598e-29		CL1137.Contig3_All	2.553	1.12	-1.18215	6.2374e-36	1.28099e-36
CL13485.Contig1_All	0.87	2.56	1.57756	3.63268e-62	4.24217e-63		CL11374.Contig3_All	0.556	0.18	-1.62985	9.10087e-05	9.28435e-05
CL13489.Contig2_All	228.943	749.43	1.71803	0	0		CL11376.Contig1_All	0.533	0	-5.97158	9.52873e-09	6.5033e-09
CL1349.Contig13_All	0	0.15	5.57893	4.2492e-07	3.34163e-07		CL11376.Contig2_All	0.68	0	-6.34314	8.34468e-11	4.88727e-11
CL1349.Contig9_All	0	0.063	5.41005	1.84122e-06	1.54073e-06		CL11376.Contig3_All	0.443	0	-8.14166	4.11499e-30	9.96091e-31
CL13496.Contig22_All	0.263	0.766	1.59076	3.96951e-13	1.9948e-13		CL11377.Contig1_All	0.656	0	-5.76089	9.11222e-08	6.74633e-08
CL13496.Contig29_All	0.88	3.216	1.91536	1.35286e-67	1.43648e-68		CL11377.Contig3_All	2.126	0.536	-2.01225	1.12118e-12	5.80294e-13
CL13496.Contig5_All	0.073	0.173	1.22545	0.00086131	0.00102152		CL11378.Contig1_All	2.12	0.85	-1.34511	1.72696e-09	1.11157e-09
CL13496.Contig7_All	0	0.233	6.26456	1.83e-10	1.09549e-10		CL11378.Contig2_All	2.956	0.736	-2.02748	8.03393e-23	2.53306e-23
CL13499.Contig12_All	0	0.183	6.16191	7.1931e-10	4.50366e-10		CL1138.Contig10_All	0.27	0	-7.77513	1.77951e-24	5.25719e-25
CL13499.Contig14_All	0.346	0.926	1.40197	2.05e-09	1.32736e-09		CL1138.Contig14_All	1.32	0.006	-7.62771	6.01542e-93	4.5091e-94
CL13499.Contig23_All	0	0.263	5.89107	1.83964e-08	1.28461e-08		CL1138.Contig30_All	0.083	0	-5.62387	3.41851e-07	2.66415e-07
CL13499.Contig4_All	0	0.123	5.72635	1.03816e-07	7.72419e-08		CL1138.Contig36_All	0.186	0.006	-5.18386	1.23707e-21	4.08601e-22
CL135.Contig5_All	0.423	1.19	1.49752	7.81179e-23	2.46183e-23		CL1138.Contig42_All	0.173	0	-6.72396	1.97234e-13	9.73707e-14
CL13500.Contig1_All	0	2.49	7.14835	2.32369e-17	9.3088e-18		CL1138.Contig49_All	0.193	0.086	-1.19844	0.000425466	0.000479971
CL13502.Contig1_All	1.066	11.733	3.44925	1.80234e-232	4.82629e-234		CL1138.Contig6_All	0.336	0	-8.11052	1.3741e-29	3.38492e-30
CL13502.Contig2_All	2.133	9	2.06521	7.94451e-208	2.42913e-209		CL1138.Contig8_All	0.65	0	-8.99088	2.20652e-48	3.37041e-49
[truncated: 25,158 more rows]

## Sheet: BC - BZ
UP							DOWN
[truncated: 17,225 more rows]

## Sheet: BZ - AZ
UP							DOWN
[truncated: 27,099 more rows]
