# Supplementary material for: Integrated analyses of the transcriptome and small RNA of the hemiparasitic plant Monochasma savatieri before and after establishment of parasite-host association
Source: BMC Plant Biol. 2021 Feb 10;21:90. doi: 10.1186/s12870-021-02861-6 (PMC7877053; doi:10.1186/s12870-021-02861-6)
Supplement: Supplementary file 3 — Additional file 3. GO classification of DEGs among different comparisons. [file 12870_2021_2861_MOESM3_ESM.xls]

## Sheet: BC - AC
Gene ID	GO Term	Level 1	Level 2	log2(AC/BC)	Kegg Orthology
CL1000.Contig2_All	[F]GO:0003677//DNA binding;	molecular_function	[F]binding;	1.32469	K09422//transcription factor MYB, plant
CL10004.Contig1_All	[F]GO:0003676//nucleic acid binding;GO:0005524//ATP binding;	molecular_function	[F]binding;	-2.27173	K12599//antiviral helicase SKI2 [EC:3.6.4.-]+ko03018//RNA degradation;K12598//ATP-dependent RNA helicase DOB1 [EC:3.6.4.13]+ko03018//RNA degradation
CL10004.Contig2_All	[F]GO:0003676//nucleic acid binding;GO:0005524//ATP binding;	molecular_function	[F]binding;	1.95062
CL10006.Contig2_All	[P]GO:0006457//protein folding;[F]GO:0051082//unfolded protein binding;GO:0005524//ATP binding;	biological_process;molecular_function	[P]cellular process;[F]binding;	1.57109	K03283//heat shock 70kDa protein 1/2/6/8+ko03040//Spliceosome+ko04144//Endocytosis+ko04141//Protein processing in endoplasmic reticulum
CL10008.Contig1_All	[P]GO:0006412//translation;[C]GO:0005840//ribosome;[F]GO:0003735//structural constituent of ribosome;	biological_process;molecular_function;cellular_component	[C]cell;[P]cellular process;[F]structural molecule activity;	4.97842	K02870//large subunit ribosomal protein L12e+ko03010//Ribosome
CL10008.Contig2_All	[P]GO:0006412//translation;[C]GO:0005840//ribosome;[F]GO:0003735//structural constituent of ribosome;	biological_process;cellular_component;molecular_function	[C]cell;[P]cellular process;[F]structural molecule activity;	4.67886	K02870//large subunit ribosomal protein L12e+ko03010//Ribosome
CL10008.Contig3_All	[P]GO:0006412//translation;[C]GO:0005840//ribosome;[F]GO:0003735//structural constituent of ribosome;	molecular_function;biological_process;cellular_component	[C]cell;[P]cellular process;[F]structural molecule activity;	5.73331	K02870//large subunit ribosomal protein L12e+ko03010//Ribosome
CL10009.Contig2_All	[F]GO:0003755//peptidyl-prolyl cis-trans isomerase activity;	molecular_function	[F]catalytic activity;	-2.75147	K14826//FK506-binding nuclear protein [EC:5.2.1.8];K01802//peptidylprolyl isomerase [EC:5.2.1.8]
CL10009.Contig8_All	[F]GO:0003755//peptidyl-prolyl cis-trans isomerase activity;	molecular_function	[F]catalytic activity;	-1.89668
CL10013.Contig1_All	[F]GO:0046983//protein dimerization activity;	molecular_function	[F]binding;	-6.3449	K12126//phytochrome-interacting factor 3+ko04712//Circadian rhythm - plant+ko04075//Plant hormone signal transduction;K16189//phytochrome-interacting factor 4+ko04075//Plant hormone signal transduction
CL10013.Contig2_All	[F]GO:0046983//protein dimerization activity;	molecular_function	[F]binding;	-1.95158	K04733//interleukin-1 receptor-associated kinase 4 [EC:2.7.11.1]
CL10013.Contig3_All	[F]GO:0046983//protein dimerization activity;	molecular_function	[F]binding;	-1.76629	K12126//phytochrome-interacting factor 3+ko04712//Circadian rhythm - plant+ko04075//Plant hormone signal transduction;K16189//phytochrome-interacting factor 4+ko04075//Plant hormone signal transduction
CL10014.Contig3_All	[F]GO:0046872//metal ion binding;	molecular_function	[F]binding;	-4.65617	K18753//butyrate response factor
CL10019.Contig2_All	[F]GO:0016874//ligase activity;	molecular_function	[F]catalytic activity;	-6.40361	K09291//nucleoprotein TPR+ko03013//RNA transport;K10352//myosin heavy chain;K10406//kinesin family member C2/C3;K20473//neuroblastoma-amplified sequence
CL10022.Contig1_All	[P]GO:0006487//protein N-linked glycosylation;GO:0009409//response to cold;[C]GO:0009506//plasmodesma;GO:0005739//mitochondrion;GO:0009505//plant-type cell wall;GO:0005794//Golgi apparatus;GO:0008250//oligosaccharyltransferase complex;GO:0005886//plasma membrane;GO:0005774//vacuolar membrane;GO:0016021//integral component of membrane;[F]GO:0016757//transferase activity, transferring glycosyl grou…	cellular_component;biological_process;molecular_function	[C]cell;membrane part;organelle part;symplast;[P]cellular process;response to stimulus;[F]catalytic activity;	-5.82893	K12667//oligosaccharyltransferase complex subunit delta (ribophorin II)+ko04141//Protein processing in endoplasmic reticulum+ko00510//N-Glycan biosynthesis+ko01100//Metabolic pathways
CL10022.Contig2_All	[P]GO:0006487//protein N-linked glycosylation;[C]GO:0008250//oligosaccharyltransferase complex;GO:0016021//integral component of membrane;[F]GO:0016740//transferase activity;	biological_process;molecular_function;cellular_component	[C]organelle part;membrane part;[P]cellular process;[F]catalytic activity;	-6.06597	K12667//oligosaccharyltransferase complex subunit delta (ribophorin II)+ko04141//Protein processing in endoplasmic reticulum+ko00510//N-Glycan biosynthesis+ko01100//Metabolic pathways
CL10024.Contig2_All	[C]GO:0016021//integral component of membrane;	cellular_component	[C]membrane part;	-1.34001
CL10026.Contig1_All	[C]GO:0005840//ribosome;	cellular_component	[C]cell;	7.48622	K02975//small subunit ribosomal protein S25e+ko03010//Ribosome
CL10028.Contig1_All	[F]GO:0008168//methyltransferase activity;	molecular_function	[F]catalytic activity;	-1.84624	K15449//tRNA wybutosine-synthesizing protein 1 [EC:4.1.3.44]
CL10028.Contig2_All	[F]GO:0008168//methyltransferase activity;	molecular_function	[F]catalytic activity;	-1.73758	K15449//tRNA wybutosine-synthesizing protein 1 [EC:4.1.3.44]
CL1003.Contig15_All	[P]GO:0006139//nucleobase-containing compound metabolic process;[F]GO:0005524//ATP binding;GO:0019205//nucleobase-containing compound kinase activity;	biological_process;molecular_function	[P]cellular process;[F]binding;catalytic activity;	1.1971	K00939//adenylate kinase [EC:2.7.4.3]+ko00230//Purine metabolism+ko01100//Metabolic pathways+ko01110//Biosynthesis of secondary metabolites+ko00730//Thiamine metabolism
CL1003.Contig8_All	[P]GO:0006139//nucleobase-containing compound metabolic process;[F]GO:0019205//nucleobase-containing compound kinase activity;GO:0005524//ATP binding;	biological_process;molecular_function	[P]cellular process;[F]catalytic activity;binding;	-1.12788	K00939//adenylate kinase [EC:2.7.4.3]+ko00230//Purine metabolism+ko01100//Metabolic pathways+ko01110//Biosynthesis of secondary metabolites+ko00730//Thiamine metabolism
CL10036.Contig3_All	[C]GO:0016021//integral component of membrane;	cellular_component	[C]membrane part;	-1.50016	K11996//adenylyltransferase and sulfurtransferase [EC:2.7.7.80 2.8.1.11]+ko04122//Sulfur relay system
CL10036.Contig4_All	[C]GO:0016021//integral component of membrane;	cellular_component	[C]membrane part;	-1.31283	K11996//adenylyltransferase and sulfurtransferase [EC:2.7.7.80 2.8.1.11]+ko04122//Sulfur relay system
CL10036.Contig5_All	[C]GO:0016021//integral component of membrane;	cellular_component	[C]membrane part;	-2.37298	K11996//adenylyltransferase and sulfurtransferase [EC:2.7.7.80 2.8.1.11]+ko04122//Sulfur relay system
CL10040.Contig3_All	[P]GO:0006412//translation;[C]GO:0005840//ribosome;[F]GO:0003735//structural constituent of ribosome;	cellular_component;biological_process;molecular_function	[C]cell;[P]cellular process;[F]structural molecule activity;	-1.09656	K02927//large subunit ribosomal protein L40e+ko03010//Ribosome
CL10047.Contig1_All	[P]GO:0007017//microtubule-based process;[C]GO:0005874//microtubule;GO:0005737//cytoplasm;[F]GO:0005525//GTP binding;GO:0003924//GTPase activity;GO:0005200//structural constituent of cytoskeleton;	molecular_function;biological_process;cellular_component	[C]cell;organelle part;[P]cellular process;[F]catalytic activity;binding;structural molecule activity;	-8.83536	K07375//tubulin beta+ko04145//Phagosome
CL1005.Contig10_All	[F]GO:0008447//L-ascorbate oxidase activity;GO:0005507//copper ion binding;	molecular_function	[F]binding;catalytic activity;	-1.98626	K19791//iron transport multicopper oxidase
CL1005.Contig1_All	[F]GO:0005507//copper ion binding;GO:0016491//oxidoreductase activity;	molecular_function	[F]catalytic activity;binding;	-1.52948	K19791//iron transport multicopper oxidase
CL1005.Contig2_All	[F]GO:0008447//L-ascorbate oxidase activity;GO:0005507//copper ion binding;	molecular_function	[F]catalytic activity;binding;	-1.73643	K19791//iron transport multicopper oxidase
CL1005.Contig4_All	[F]GO:0008447//L-ascorbate oxidase activity;GO:0005507//copper ion binding;	molecular_function	[F]binding;catalytic activity;	-1.3094	K19791//iron transport multicopper oxidase
CL1005.Contig7_All	[F]GO:0008447//L-ascorbate oxidase activity;GO:0005507//copper ion binding;	molecular_function	[F]catalytic activity;binding;	-2.85679	K19791//iron transport multicopper oxidase
CL1005.Contig8_All	[F]GO:0008447//L-ascorbate oxidase activity;GO:0005507//copper ion binding;	molecular_function	[F]catalytic activity;binding;	-8.56538	K19791//iron transport multicopper oxidase
CL10051.Contig1_All	[P]GO:0019538//protein metabolic process;[F]GO:0005524//ATP binding;	molecular_function;biological_process	[P]metabolic process;[F]binding;	-1.17004	K03695//ATP-dependent Clp protease ATP-binding subunit ClpB
CL10051.Contig4_All	[P]GO:0019538//protein metabolic process;[F]GO:0005524//ATP binding;	molecular_function;biological_process	[P]metabolic process;[F]binding;	1.05853	K03695//ATP-dependent Clp protease ATP-binding subunit ClpB
CL10051.Contig5_All	[P]GO:0019538//protein metabolic process;[F]GO:0005524//ATP binding;	biological_process;molecular_function	[P]metabolic process;[F]binding;	-1.12781	K03695//ATP-dependent Clp protease ATP-binding subunit ClpB
CL10058.Contig1_All	[C]GO:0016021//integral component of membrane;[F]GO:0004252//serine-type endopeptidase activity;GO:0046872//metal ion binding;	molecular_function;cellular_component	[C]membrane part;[F]catalytic activity;binding;	-7.1915	K01279//tripeptidyl-peptidase I [EC:3.4.14.9]
CL1006.Contig2_All	[P]GO:0051726//regulation of cell cycle;	biological_process	[P]biological regulation;	1.80169	K21626//cyclin-D1-binding protein 1
CL1006.Contig4_All	[P]GO:0051726//regulation of cell cycle;[C]GO:0005634//nucleus;	biological_process;cellular_component	[C]cell;[P]biological regulation;	-7.65414	K21626//cyclin-D1-binding protein 1
CL10067.Contig1_All	[P]GO:0005975//carbohydrate metabolic process;GO:0051775//response to redox state;GO:0006108//malate metabolic process;[C]GO:0048046//apoplast;GO:0009579//thylakoid;GO:0009570//chloroplast stroma;GO:0005739//mitochondrion;GO:0009941//chloroplast envelope;[F]GO:0008746//NAD(P)+ transhydrogenase activity;GO:0046554//malate dehydrogenase (NADP+) activity;	biological_process;cellular_component;molecular_function	[C]organelle part;cell;extracellular region;[P]metabolic process;response to stimulus;cellular process;[F]catalytic activity;	-1.45419	K00051//malate dehydrogenase (NADP+) [EC:1.1.1.82]+ko01100//Metabolic pathways+ko00710//Carbon fixation in photosynthetic organisms+ko00620//Pyruvate metabolism+ko01200//Carbon metabolism
CL10067.Contig2_All	[P]GO:0006108//malate metabolic process;GO:0005975//carbohydrate metabolic process;[F]GO:0046554//malate dehydrogenase (NADP+) activity;	molecular_function;biological_process	[P]metabolic process;cellular process;[F]catalytic activity;	-3.15973	K00051//malate dehydrogenase (NADP+) [EC:1.1.1.82]+ko01100//Metabolic pathways+ko00710//Carbon fixation in photosynthetic organisms+ko00620//Pyruvate metabolism+ko01200//Carbon metabolism
CL10067.Contig3_All	[P]GO:0051775//response to redox state;GO:0005975//carbohydrate metabolic process;GO:0006108//malate metabolic process;[C]GO:0009941//chloroplast envelope;GO:0005739//mitochondrion;GO:0048046//apoplast;GO:0009579//thylakoid;GO:0009570//chloroplast stroma;[F]GO:0046554//malate dehydrogenase (NADP+) activity;GO:0008746//NAD(P)+ transhydrogenase activity;	biological_process;cellular_component;molecular_function	[C]extracellular region;cell;organelle part;[P]cellular process;response to stimulus;metabolic process;[F]catalytic activity;	-6.21929	K00051//malate dehydrogenase (NADP+) [EC:1.1.1.82]+ko01100//Metabolic pathways+ko00710//Carbon fixation in photosynthetic organisms+ko00620//Pyruvate metabolism+ko01200//Carbon metabolism
CL1007.Contig3_All	[F]GO:0003924//GTPase activity;	molecular_function	[F]catalytic activity;	1.23056	K04420//mitogen-activated protein kinase kinase kinase 2 [EC:2.7.11.25]
CL10073.Contig1_All	[C]GO:0009507//chloroplast;GO:0016021//integral component of membrane;[F]GO:0008271//secondary active sulfate transmembrane transporter activity;	molecular_function;cellular_component	[C]cell;membrane part;[F]transporter activity;	-1.60053	K17471//sulfate transporter 3
CL10073.Contig2_All	[C]GO:0009507//chloroplast;GO:0016021//integral component of membrane;[F]GO:0008271//secondary active sulfate transmembrane transporter activity;	cellular_component;molecular_function	[C]membrane part;cell;[F]transporter activity;	-1.79524	K17471//sulfate transporter 3
CL10073.Contig4_All	[C]GO:0016021//integral component of membrane;GO:0009507//chloroplast;[F]GO:0008271//secondary active sulfate transmembrane transporter activity;	molecular_function;cellular_component	[C]membrane part;cell;[F]transporter activity;	-1.01311	K17471//sulfate transporter 3
CL10073.Contig5_All	[C]GO:0009507//chloroplast;GO:0016021//integral component of membrane;[F]GO:0008271//secondary active sulfate transmembrane transporter activity;	cellular_component;molecular_function	[C]cell;membrane part;[F]transporter activity;	-5.08767	K17471//sulfate transporter 3
CL10077.Contig2_All	[P]GO:0006886//intracellular protein transport;GO:0016192//vesicle-mediated transport;[C]GO:0005622//intracellular;	cellular_component;biological_process	[C]cell;[P]localization;	-1.20751	K20184//vacuolar protein sorting-associated protein 41
CL10077.Contig4_All	[F]GO:0016301//kinase activity;	molecular_function	[F]catalytic activity;	1.52328	K00894//ethanolamine kinase [EC:2.7.1.82]+ko01100//Metabolic pathways+ko00564//Glycerophospholipid metabolism
CL10077.Contig5_All	[F]GO:0016301//kinase activity;	molecular_function	[F]catalytic activity;	1.63259	K00894//ethanolamine kinase [EC:2.7.1.82]+ko01100//Metabolic pathways+ko00564//Glycerophospholipid metabolism
CL10080.Contig1_All	[P]GO:0006950//response to stress;	biological_process	[P]response to stimulus;	-4.54514
CL10087.Contig2_All	[F]GO:0003723//RNA binding;	molecular_function	[F]binding;	6.55252	K12900//FUS-interacting serine-arginine-rich protein 1+ko03040//Spliceosome
CL10087.Contig3_All	[F]GO:0003723//RNA binding;	molecular_function	[F]binding;	6.51385	K12900//FUS-interacting serine-arginine-rich protein 1+ko03040//Spliceosome
CL10087.Contig6_All	[F]GO:0003723//RNA binding;	molecular_function	[F]binding;	2.3571	K12900//FUS-interacting serine-arginine-rich protein 1+ko03040//Spliceosome
CL1009.Contig2_All	[P]GO:0007264//small GTPase mediated signal transduction;[C]GO:0005622//intracellular;GO:0016020//membrane;[F]GO:0005525//GTP binding;GO:0003924//GTPase activity;	biological_process;molecular_function;cellular_component	[C]membrane;cell;[P]biological regulation;[F]binding;catalytic activity;	-1.30002	K04392//Ras-related C3 botulinum toxin substrate 1+ko04145//Phagosome+ko04933//AGE-RAGE signaling pathway in diabetic complications
CL10094.Contig4_All	[F]GO:0016301//kinase activity;GO:0016773//phosphotransferase activity, alcohol group as acceptor;	molecular_function	[F]catalytic activity;	1.47241	K20221//importin-4
CL10099.Contig1_All	[P]GO:0009733//response to auxin;	biological_process	[P]response to stimulus;	-2.0081	K14488//SAUR family protein+ko04075//Plant hormone signal transduction
CL101.Contig18_All	[C]GO:0016021//integral component of membrane;	cellular_component	[C]membrane part;	-3.62949	K03377//N-acetylneuraminate 9-O-acetyltransferase [EC:2.3.1.45]
CL10100.Contig1_All	[P]GO:0009306//protein secretion;[C]GO:0016021//integral component of membrane;GO:0005794//Golgi apparatus;[F]GO:0008289//lipid binding;	biological_process;cellular_component;molecular_function	[C]cell;membrane part;[P]cellular process;[F]binding;	-1.18723	K19916//double C2-like domain-containing protein alpha;K03511//DNA polymerase kappa [EC:2.7.7.7];K12486//stromal membrane-associated protein+ko04144//Endocytosis
CL10108.Contig1_All	[F]GO:0008233//peptidase activity;	molecular_function	[F]catalytic activity;	-2.57483	K01369//legumain [EC:3.4.22.34]
CL10108.Contig3_All	[F]GO:0008233//peptidase activity;	molecular_function	[F]catalytic activity;	-3.82855	K01369//legumain [EC:3.4.22.34]
CL10108.Contig4_All	[F]GO:0008233//peptidase activity;	molecular_function	[F]catalytic activity;	-2.76565	K01369//legumain [EC:3.4.22.34]
CL10113.Contig1_All	[P]GO:0006396//RNA processing;[C]GO:0030529//intracellular ribonucleoprotein complex;GO:0005634//nucleus;[F]GO:0003723//RNA binding;	cellular_component;molecular_function;biological_process	[C]cell;cell part;[P]cellular process;[F]binding;	-8.22125	K11090//lupus La protein
CL10113.Contig2_All	[P]GO:0006396//RNA processing;[C]GO:0030529//intracellular ribonucleoprotein complex;GO:0005634//nucleus;[F]GO:0003723//RNA binding;	molecular_function;biological_process;cellular_component	[C]cell;cell part;[P]cellular process;[F]binding;	-7.15086	K11090//lupus La protein;K15191//La-related protein 7
CL10118.Contig2_All	[F]GO:0016757//transferase activity, transferring glycosyl groups;	molecular_function	[F]catalytic activity;	-1.55599	K20893//probable galacturonosyltransferase-like 1 [EC:2.4.1.-]
CL10124.Contig3_All	[P]GO:0033567//DNA replication, Okazaki fragment processing;[F]GO:0043142//single-stranded DNA-dependent ATPase activity;GO:0017108//5'-flap endonuclease activity;	molecular_function;biological_process	[P]cellular process;[F]catalytic activity;	-1.45028	K10742//DNA replication ATP-dependent helicase Dna2 [EC:3.6.4.12]+ko03030//DNA replication
CL10125.Contig1_All	[F]GO:0003924//GTPase activity;GO:0005525//GTP binding;	molecular_function	[F]binding;catalytic activity;	-5.29136	K07874//Ras-related protein Rab-1A
CL10125.Contig2_All	[F]GO:0003924//GTPase activity;GO:0005525//GTP binding;	molecular_function	[F]binding;catalytic activity;	-6.53601	K07910//Ras-related protein Rab-18;K07874//Ras-related protein Rab-1A
CL10129.Contig1_All	[C]GO:0016021//integral component of membrane;[F]GO:0046872//metal ion binding;GO:0045431//flavonol synthase activity;	molecular_function;cellular_component	[C]membrane part;[F]binding;catalytic activity;	-1.28148	K18054//2'-deoxymugineic-acid 2'-dioxygenase / mugineic-acid 3-dioxygenase [EC:1.14.11.24 1.14.11.25];K04124//gibberellin 3-beta-dioxygenase [EC:1.14.11.15]+ko00904//Diterpenoid biosynthesis+ko01110//Biosynthesis of secondary metabolites;K06892//feruloyl-CoA ortho-hydroxylase [EC:1.14.11.-]+ko01110//Biosynthesis of secondary metabolites+ko00940//Phenylpropanoid biosynthesis
CL10130.Contig1_All	[P]GO:0071555//cell wall organization;[C]GO:0016021//integral component of membrane;GO:0005886//plasma membrane;	biological_process;cellular_component	[C]membrane part;cell;[P]cellular component organization or biogenesis;	-1.95115
CL10130.Contig2_All	[C]GO:0016021//integral component of membrane;GO:0005886//plasma membrane;	cellular_component	[C]cell;membrane part;	-1.79002
CL10136.Contig1_All	[P]GO:0045454//cell redox homeostasis;[C]GO:0005623//cell;[F]GO:0009055//electron transfer activity;GO:0015035//protein disulfide oxidoreductase activity;	biological_process;cellular_component;molecular_function	[C]cell;[P]biological regulation;[F]catalytic activity;	-1.00461	K17479//glutaredoxin domain-containing cysteine-rich protein 1
CL10136.Contig2_All	[P]GO:0045454//cell redox homeostasis;[C]GO:0005623//cell;[F]GO:0015035//protein disulfide oxidoreductase activity;GO:0009055//electron transfer activity;	molecular_function;biological_process;cellular_component	[C]cell;[P]biological regulation;[F]catalytic activity;	-1.32192	K17479//glutaredoxin domain-containing cysteine-rich protein 1
CL10138.Contig7_All	[F]GO:0003723//RNA binding;	molecular_function	[F]binding;	-1.46321	K20102//YTH domain-containing family protein
CL10142.Contig4_All	[C]GO:0005840//ribosome;[F]GO:0008276//protein methyltransferase activity;	molecular_function;cellular_component	[C]cell;[F]catalytic activity;	-5.91688
CL10148.Contig3_All	[C]GO:0016021//integral component of membrane;[F]GO:0015369//calcium:proton antiporter activity;	cellular_component;molecular_function	[C]membrane part;[F]transporter activity;	1.49554	K07300//Ca2+:H+ antiporter
CL10148.Contig4_All	[C]GO:0016021//integral component of membrane;[F]GO:0015369//calcium:proton antiporter activity;	cellular_component;molecular_function	[C]membrane part;[F]transporter activity;	7.74687	K07300//Ca2+:H+ antiporter
CL10148.Contig5_All	[C]GO:0016021//integral component of membrane;[F]GO:0015369//calcium:proton antiporter activity;	cellular_component;molecular_function	[C]membrane part;[F]transporter activity;	-1.8945	K07300//Ca2+:H+ antiporter
CL1015.Contig1_All	[P]GO:0006351//transcription, DNA-templated;GO:0006355//regulation of transcription, DNA-templated;[C]GO:0005634//nucleus;[F]GO:0003677//DNA binding;	biological_process;molecular_function;cellular_component	[C]cell;[P]biological regulation;cellular process;[F]binding;	1.09415
CL1015.Contig4_All	[P]GO:0006351//transcription, DNA-templated;GO:0006355//regulation of transcription, DNA-templated;[C]GO:0005634//nucleus;[F]GO:0003677//DNA binding;	biological_process;cellular_component;molecular_function	[C]cell;[P]cellular process;biological regulation;[F]binding;	1.30369	K12134//circadian clock associated 1+ko04712//Circadian rhythm - plant;K12133//MYB-related transcription factor LHY+ko04712//Circadian rhythm - plant
CL10151.Contig1_All	[F]GO:0046872//metal ion binding;GO:0004722//protein serine/threonine phosphatase activity;	molecular_function	[F]catalytic activity;binding;	-1.37197	K01102//pyruvate dehydrogenase phosphatase [EC:3.1.3.43]
CL10155.Contig2_All	[P]GO:0006412//translation;[C]GO:0005840//ribosome;[F]GO:0003735//structural constituent of ribosome;	cellular_component;biological_process;molecular_function	[C]cell;[P]cellular process;[F]structural molecule activity;	-4.20149	K02899//large subunit ribosomal protein L27+ko03010//Ribosome
CL10158.Contig2_All	[F]GO:0004252//serine-type endopeptidase activity;	molecular_function	[F]catalytic activity;	-5.90422	K00134//glyceraldehyde 3-phosphate dehydrogenase [EC:1.2.1.12]+ko00010//Glycolysis / Gluconeogenesis+ko01230//Biosynthesis of amino acids+ko01100//Metabolic pathways+ko01110//Biosynthesis of secondary metabolites+ko00710//Carbon fixation in photosynthetic organisms+ko01200//Carbon metabolism;K08653//membrane-bound transcription factor site-1 protease [EC:3.4.21.112]+ko04141//Protein processing in…
CL10160.Contig1_All	[P]GO:0006626//protein targeting to mitochondrion;[C]GO:0005743//mitochondrial inner membrane;GO:0005741//mitochondrial outer membrane;GO:0009536//plastid;GO:0016021//integral component of membrane;	cellular_component;biological_process	[C]cell;organelle part;membrane part;[P]cellular component organization or biogenesis;	6.68495	K17776//metaxin
CL10161.Contig1_All	[P]GO:0006396//RNA processing;[C]GO:0000176//nuclear exosome (RNase complex);[F]GO:0003676//nucleic acid binding;GO:0000166//nucleotide binding;GO:0008408//3'-5' exonuclease activity;	cellular_component;biological_process;molecular_function	[C]organelle part;[P]cellular process;[F]binding;catalytic activity;	-1.75888	K12591//exosome complex exonuclease RRP6 [EC:3.1.13.-]+ko03018//RNA degradation
CL10162.Contig1_All	[C]GO:0016021//integral component of membrane;	cellular_component	[C]membrane part;	-1.31127	K16573//gamma-tubulin complex component 6
CL10164.Contig2_All	[P]GO:0006351//transcription, DNA-templated;GO:0006355//regulation of transcription, DNA-templated;[C]GO:0005634//nucleus;[F]GO:0003677//DNA binding;	biological_process;cellular_component;molecular_function	[C]cell;[P]cellular process;biological regulation;[F]binding;	-1.36752
CL1017.Contig5_All	[P]GO:0006631//fatty acid metabolic process;[F]GO:0003857//3-hydroxyacyl-CoA dehydrogenase activity;	molecular_function;biological_process	[P]cellular process;[F]catalytic activity;	-2.93369	K10527//enoyl-CoA hydratase/3-hydroxyacyl-CoA dehydrogenase [EC:4.2.1.17 1.1.1.35 1.1.1.211]+ko00592//alpha-Linolenic acid metabolism+ko01100//Metabolic pathways+ko01110//Biosynthesis of secondary metabolites+ko01212//Fatty acid metabolism+ko00071//Fatty acid degradation
CL10175.Contig1_All	[C]GO:0016021//integral component of membrane;	cellular_component	[C]membrane part;	-1.00058	K00549//5-methyltetrahydropteroyltriglutamate--homocysteine methyltransferase [EC:2.1.1.14]+ko01230//Biosynthesis of amino acids+ko00450//Selenocompound metabolism+ko01100//Metabolic pathways+ko01110//Biosynthesis of secondary metabolites+ko00270//Cysteine and methionine metabolism;K04733//interleukin-1 receptor-associated kinase 4 [EC:2.7.11.1]
CL10178.Contig2_All	[P]GO:0006629//lipid metabolic process;[F]GO:0016787//hydrolase activity;	molecular_function;biological_process	[P]metabolic process;[F]catalytic activity;	1.3587	K16818//phospholipase A1 [EC:3.1.1.32]+ko00592//alpha-Linolenic acid metabolism+ko01100//Metabolic pathways+ko01110//Biosynthesis of secondary metabolites+ko00564//Glycerophospholipid metabolism
CL10179.Contig3_All	[C]GO:0016021//integral component of membrane;[F]GO:0005524//ATP binding;GO:0004672//protein kinase activity;	cellular_component;molecular_function	[C]membrane part;[F]catalytic activity;binding;	1.30366	K04733//interleukin-1 receptor-associated kinase 4 [EC:2.7.11.1]
CL1018.Contig1_All	[P]GO:0006412//translation;[C]GO:0015934//large ribosomal subunit;GO:0005840//ribosome;[F]GO:0003723//RNA binding;GO:0003735//structural constituent of ribosome;	molecular_function;biological_process;cellular_component	[C]cell;organelle part;[P]cellular process;[F]binding;structural molecule activity;	-8.44784	K02938//large subunit ribosomal protein L8e+ko03010//Ribosome
CL1018.Contig2_All	[P]GO:0006412//translation;[C]GO:0005840//ribosome;GO:0015934//large ribosomal subunit;[F]GO:0003723//RNA binding;GO:0003735//structural constituent of ribosome;	biological_process;molecular_function;cellular_component	[C]organelle part;cell;[P]cellular process;[F]structural molecule activity;binding;	-8.61403	K02938//large subunit ribosomal protein L8e+ko03010//Ribosome
CL10181.Contig1_All	[P]GO:0009058//biosynthetic process;[F]GO:0030170//pyridoxal phosphate binding;GO:0003824//catalytic activity;	molecular_function;biological_process	[P]metabolic process;[F]binding;catalytic activity;	-2.01927	K01762//1-aminocyclopropane-1-carboxylate synthase [EC:4.4.1.14]+ko01100//Metabolic pathways+ko01110//Biosynthesis of secondary metabolites+ko00270//Cysteine and methionine metabolism
CL10181.Contig2_All	[P]GO:0009058//biosynthetic process;[F]GO:0003824//catalytic activity;GO:0030170//pyridoxal phosphate binding;	biological_process;molecular_function	[P]metabolic process;[F]binding;catalytic activity;	-1.56083	K01762//1-aminocyclopropane-1-carboxylate synthase [EC:4.4.1.14]+ko01100//Metabolic pathways+ko01110//Biosynthesis of secondary metabolites+ko00270//Cysteine and methionine metabolism
CL10186.Contig1_All	[P]GO:0005975//carbohydrate metabolic process;[F]GO:0042132//fructose 1,6-bisphosphate 1-phosphatase activity;	molecular_function;biological_process	[P]metabolic process;[F]catalytic activity;	-2.54549	K03841//fructose-1,6-bisphosphatase I [EC:3.1.3.11]+ko00010//Glycolysis / Gluconeogenesis+ko00030//Pentose phosphate pathway+ko01100//Metabolic pathways+ko00051//Fructose and mannose metabolism+ko01110//Biosynthesis of secondary metabolites+ko00710//Carbon fixation in photosynthetic organisms+ko01200//Carbon metabolism
CL10186.Contig4_All	[P]GO:0005975//carbohydrate metabolic process;[F]GO:0042132//fructose 1,6-bisphosphate 1-phosphatase activity;	biological_process;molecular_function	[P]metabolic process;[F]catalytic activity;	-6.37137	K03841//fructose-1,6-bisphosphatase I [EC:3.1.3.11]+ko00010//Glycolysis / Gluconeogenesis+ko00030//Pentose phosphate pathway+ko01100//Metabolic pathways+ko00051//Fructose and mannose metabolism+ko01110//Biosynthesis of secondary metabolites+ko00710//Carbon fixation in photosynthetic organisms+ko01200//Carbon metabolism
CL1019.Contig10_All	[C]GO:0005634//nucleus;[F]GO:0003676//nucleic acid binding;	molecular_function;cellular_component	[C]cell;[F]binding;	-2.05031	K12830//splicing factor 3B subunit 3+ko03040//Spliceosome
CL1019.Contig3_All	[C]GO:0005634//nucleus;[F]GO:0003676//nucleic acid binding;	cellular_component;molecular_function	[C]cell;[F]binding;	-1.87461	K12830//splicing factor 3B subunit 3+ko03040//Spliceosome
CL10190.Contig1_All	[F]GO:0016788//hydrolase activity, acting on ester bonds;	molecular_function	[F]catalytic activity;	-2.07485	K00679//phospholipid:diacylglycerol acyltransferase [EC:2.3.1.158]+ko01100//Metabolic pathways+ko00561//Glycerolipid metabolism;K01188//beta-glucosidase [EC:3.2.1.21]+ko01100//Metabolic pathways+ko00500//Starch and sucrose metabolism+ko01110//Biosynthesis of secondary metabolites+ko00460//Cyanoamino acid metabolism+ko00940//Phenylpropanoid biosynthesis;K14209//solute carrier family 36 (proton-cou…
CL10190.Contig2_All	[F]GO:0016788//hydrolase activity, acting on ester bonds;	molecular_function	[F]catalytic activity;	-2.53859	K00679//phospholipid:diacylglycerol acyltransferase [EC:2.3.1.158]+ko01100//Metabolic pathways+ko00561//Glycerolipid metabolism;K10691//E3 ubiquitin-protein ligase UBR4 [EC:2.3.2.27];K01188//beta-glucosidase [EC:3.2.1.21]+ko01100//Metabolic pathways+ko00500//Starch and sucrose metabolism+ko01110//Biosynthesis of secondary metabolites+ko00460//Cyanoamino acid metabolism+ko00940//Phenylpropanoid bi…
CL10191.Contig1_All	[F]GO:0003743//translation initiation factor activity;	molecular_function	[F]binding;	-5.1915	K03113//translation initiation factor 1+ko03013//RNA transport
CL10192.Contig1_All	[P]GO:0035556//intracellular signal transduction;GO:0035023//regulation of Rho protein signal transduction;[C]GO:0005622//intracellular;[F]GO:0005089//Rho guanyl-nucleotide exchange factor activity;	biological_process;molecular_function;cellular_component	[C]cell;[P]biological regulation;[F]molecular function regulator;	-6.06597
CL10193.Contig1_All	[F]GO:0008270//zinc ion binding;GO:0003676//nucleic acid binding;	molecular_function	[F]binding;	-3.80677	K15263//cell growth-regulating nucleolar protein
CL10193.Contig2_All	[F]GO:0008270//zinc ion binding;GO:0003676//nucleic acid binding;	molecular_function	[F]binding;	2.28249	K15263//cell growth-regulating nucleolar protein
CL10194.Contig2_All	[P]GO:0010189//vitamin E biosynthetic process;[F]GO:0051741//2-methyl-6-phytyl-1,4-benzoquinone methyltransferase activity;	biological_process;molecular_function	[P]cellular process;[F]catalytic activity;	-1.07944	K05928//tocopherol O-methyltransferase [EC:2.1.1.95]+ko00130//Ubiquinone and other terpenoid-quinone biosynthesis+ko01100//Metabolic pathways+ko01110//Biosynthesis of secondary metabolites
CL10194.Contig3_All	[P]GO:0010189//vitamin E biosynthetic process;[F]GO:0051741//2-methyl-6-phytyl-1,4-benzoquinone methyltransferase activity;	molecular_function;biological_process	[P]cellular process;[F]catalytic activity;	-1.29248	K05928//tocopherol O-methyltransferase [EC:2.1.1.95]+ko00130//Ubiquinone and other terpenoid-quinone biosynthesis+ko01100//Metabolic pathways+ko01110//Biosynthesis of secondary metabolites
CL10200.Contig1_All	[P]GO:0007015//actin filament organization;[F]GO:0004674//protein serine/threonine kinase activity;GO:0005524//ATP binding;	biological_process;molecular_function	[P]cellular component organization or biogenesis;[F]binding;catalytic activity;	-9.02158	K04409//p21-activated kinase 1 [EC:2.7.11.1];K08838//serine/threonine-protein kinase 24/25/MST4 [EC:2.7.11.1]
CL10205.Contig1_All	[P]GO:0006355//regulation of transcription, DNA-templated;GO:0006367//transcription initiation from RNA polymerase II promoter;[F]GO:0043565//sequence-specific DNA binding;	molecular_function;biological_process	[P]cellular process;biological regulation;[F]binding;	-1.02174	K03136//transcription initiation factor TFIIE subunit alpha+ko03022//Basal transcription factors
CL10205.Contig2_All	[P]GO:0006355//regulation of transcription, DNA-templated;GO:0006367//transcription initiation from RNA polymerase II promoter;[F]GO:0043565//sequence-specific DNA binding;	molecular_function;biological_process	[P]cellular process;biological regulation;[F]binding;	1.371	K03136//transcription initiation factor TFIIE subunit alpha+ko03022//Basal transcription factors
CL10208.Contig4_All	[F]GO:0046983//protein dimerization activity;	molecular_function	[F]binding;	-1.76843	K09560//suppressor of tumorigenicity protein 13
CL1021.Contig1_All	[F]GO:0003676//nucleic acid binding;	molecular_function	[F]binding;	-1.14391
CL1021.Contig2_All	[F]GO:0003676//nucleic acid binding;	molecular_function	[F]binding;	1.22348	K01870//isoleucyl-tRNA synthetase [EC:6.1.1.5]+ko00970//Aminoacyl-tRNA biosynthesis
CL10212.Contig1_All	[P]GO:0009664//plant-type cell wall organization;[C]GO:0016020//membrane;GO:0005618//cell wall;GO:0005576//extracellular region;	biological_process;cellular_component	[C]extracellular region;cell;membrane;[P]cellular component organization or biogenesis;	-2.959	K20628//expansin
CL10212.Contig2_All	[P]GO:0009664//plant-type cell wall organization;[C]GO:0005618//cell wall;GO:0016020//membrane;GO:0005576//extracellular region;	cellular_component;biological_process	[C]cell;extracellular region;membrane;[P]cellular component organization or biogenesis;	-2.84538	K20628//expansin
CL10216.Contig1_All	[P]GO:0031047//gene silencing by RNA;[C]GO:0016442//RISC complex;	cellular_component;biological_process	[C]cell;[P]biological regulation;	-9.98363	K15979//staphylococcal nuclease domain-containing protein 1
CL10216.Contig3_All	[P]GO:0006401//RNA catabolic process;GO:0031047//gene silencing by RNA;[C]GO:0005737//cytoplasm;GO:0016442//RISC complex;GO:0005634//nucleus;[F]GO:0004518//nuclease activity;	molecular_function;biological_process;cellular_component	[C]cell;[P]cellular process;biological regulation;[F]catalytic activity;	-5.43571	K15979//staphylococcal nuclease domain-containing protein 1
CL10216.Contig4_All	[P]GO:0031047//gene silencing by RNA;[C]GO:0016442//RISC complex;	cellular_component;biological_process	[C]cell;[P]biological regulation;	-4.44784	K15979//staphylococcal nuclease domain-containing protein 1
CL10216.Contig5_All	[P]GO:0006402//mRNA catabolic process;GO:0034605//cellular response to heat;GO:0010372//positive regulation of gibberellin biosynthetic process;GO:0046686//response to cadmium ion;GO:0006397//mRNA processing;GO:0031047//gene silencing by RNA;GO:0009651//response to salt stress;[C]GO:0005829//cytosol;GO:0009507//chloroplast;GO:0016442//RISC complex;GO:0000932//P-body;GO:0005618//cell wall;GO:00104…	biological_process;molecular_function;cellular_component	[C]cell;organelle part;[P]cellular process;response to stimulus;biological regulation;[F]binding;catalytic activity;	-6.60293	K15979//staphylococcal nuclease domain-containing protein 1
CL10217.Contig1_All	[P]GO:0055085//transmembrane transport;[C]GO:0016021//integral component of membrane;GO:0005743//mitochondrial inner membrane;[F]GO:0005215//transporter activity;	cellular_component;molecular_function;biological_process	[C]membrane part;organelle part;[P]localization;[F]transporter activity;	-5.2695	K05863//solute carrier family 25 (mitochondrial adenine nucleotide translocator), member 4/5/6/31
CL10218.Contig1_All	[F]GO:0003677//DNA binding;	molecular_function	[F]binding;	-1.88432	K15601//lysine-specific demethylase 3 [EC:1.14.11.-];K13172//serine/arginine repetitive matrix protein 2;K14325//RNA-binding protein with serine-rich domain 1+ko03015//mRNA surveillance pathway+ko03013//RNA transport;K05747//Wiskott-Aldrich syndrome protein+ko04144//Endocytosis
CL10218.Contig2_All	[F]GO:0003677//DNA binding;	molecular_function	[F]binding;	-1.72366	K15601//lysine-specific demethylase 3 [EC:1.14.11.-];K13172//serine/arginine repetitive matrix protein 2;K14325//RNA-binding protein with serine-rich domain 1+ko03015//mRNA surveillance pathway+ko03013//RNA transport;K05747//Wiskott-Aldrich syndrome protein+ko04144//Endocytosis
CL10219.Contig1_All	[C]GO:0016021//integral component of membrane;[F]GO:0050664//oxidoreductase activity, acting on NAD(P)H, oxygen as acceptor;GO:0004601//peroxidase activity;GO:0005509//calcium ion binding;	cellular_component;molecular_function	[C]membrane part;[F]binding;catalytic activity;antioxidant activity;	-3.27783	K13447//respiratory burst oxidase [EC:1.6.3.- 1.11.1.-]+ko04016//MAPK signaling pathway - plant+ko04626//Plant-pathogen interaction
CL10219.Contig2_All	[C]GO:0016021//integral component of membrane;[F]GO:0004601//peroxidase activity;GO:0005509//calcium ion binding;GO:0050664//oxidoreductase activity, acting on NAD(P)H, oxygen as acceptor;	cellular_component;molecular_function	[C]membrane part;[F]binding;antioxidant activity;catalytic activity;	-1.29186	K13447//respiratory burst oxidase [EC:1.6.3.- 1.11.1.-]+ko04016//MAPK signaling pathway - plant+ko04626//Plant-pathogen interaction
CL1022.Contig6_All	[F]GO:0016301//kinase activity;	molecular_function	[F]catalytic activity;	-6.87033	K15918//D-glycerate 3-kinase [EC:2.7.1.31]+ko01100//Metabolic pathways+ko01110//Biosynthesis of secondary metabolites+ko00260//Glycine, serine and threonine metabolism+ko01200//Carbon metabolism+ko00630//Glyoxylate and dicarboxylate metabolism+ko00561//Glycerolipid metabolism
CL1022.Contig9_All	[F]GO:0016301//kinase activity;	molecular_function	[F]catalytic activity;	5.01405	K15918//D-glycerate 3-kinase [EC:2.7.1.31]+ko01100//Metabolic pathways+ko01110//Biosynthesis of secondary metabolites+ko00260//Glycine, serine and threonine metabolism+ko01200//Carbon metabolism+ko00630//Glyoxylate and dicarboxylate metabolism+ko00561//Glycerolipid metabolism
CL10220.Contig2_All	[F]GO:0016887//ATPase activity;GO:0005524//ATP binding;	molecular_function	[F]binding;catalytic activity;	-1.1545	K06184//ATP-binding cassette, subfamily F, member 1
CL10226.Contig1_All	[P]GO:0016132//brassinosteroid biosynthetic process;GO:0007275//multicellular organism development;GO:0010268//brassinosteroid homeostasis;GO:0016125//sterol metabolic process;[C]GO:0016021//integral component of membrane;[F]GO:0005506//iron ion binding;GO:0004497//monooxygenase activity;GO:0016705//oxidoreductase activity, acting on paired donors, with incorporation or reduction of molecular oxy…	cellular_component;biological_process;molecular_function	[C]membrane part;[P]metabolic process;biological regulation;multicellular organismal process;[F]binding;catalytic activity;	-1.58777	K09843//(+)-abscisic acid 8'-hydroxylase [EC:1.14.13.93]+ko00906//Carotenoid biosynthesis
CL10227.Contig1_All	[C]GO:0016021//integral component of membrane;[F]GO:0005524//ATP binding;GO:0030247//polysaccharide binding;GO:0004674//protein serine/threonine kinase activity;	cellular_component;molecular_function	[C]membrane part;[F]catalytic activity;binding;	1.13757	K04733//interleukin-1 receptor-associated kinase 4 [EC:2.7.11.1]
CL10230.Contig2_All	[P]GO:0006810//transport;[C]GO:0016021//integral component of membrane;	cellular_component;biological_process	[C]membrane part;[P]localization;	-2.13735	K08517//vesicle transport protein SEC22+ko04145//Phagosome+ko04130//SNARE interactions in vesicular transport
CL10243.Contig2_All	[F]GO:0003677//DNA binding;	molecular_function	[F]binding;	-1.16757	K09420//transcriptional activator Myb
CL10243.Contig4_All	[F]GO:0003677//DNA binding;	molecular_function	[F]binding;	-6.74213	K09420//transcriptional activator Myb;K21769//myb-related protein B
CL10243.Contig7_All	[F]GO:0003677//DNA binding;	molecular_function	[F]binding;	-6.27708	K09420//transcriptional activator Myb;K21769//myb-related protein B
CL10247.Contig2_All	[F]GO:0003779//actin binding;	molecular_function	[F]binding;	-4.60654
CL10248.Contig1_All	[P]GO:0006749//glutathione metabolic process;[C]GO:0005737//cytoplasm;GO:0005634//nucleus;[F]GO:0003746//translation elongation factor activity;GO:0004364//glutathione transferase activity;	cellular_component;biological_process;molecular_function	[C]cell;[P]cellular process;[F]binding;catalytic activity;	-2.06834	K03233//elongation factor 1-gamma
CL10249.Contig1_All	[C]GO:0005622//intracellular;[F]GO:0003746//translation elongation factor activity;GO:0003924//GTPase activity;GO:0005525//GTP binding;	cellular_component;molecular_function	[C]cell;[F]binding;catalytic activity;	-6.4163	K03231//elongation factor 1-alpha+ko03013//RNA transport
CL1025.Contig13_All	[C]GO:0005886//plasma membrane;GO:0016021//integral component of membrane;GO:0005802//trans-Golgi network;	cellular_component	[C]cell;membrane part;organelle part;	-1.50317	K14514//ethylene-insensitive protein 3+ko04016//MAPK signaling pathway - plant+ko04075//Plant hormone signal transduction
CL1025.Contig15_All	[C]GO:0016021//integral component of membrane;	cellular_component	[C]membrane part;	-2.13772
CL1025.Contig3_All	[C]GO:0016021//integral component of membrane;	cellular_component	[C]membrane part;	-3.39361	K14514//ethylene-insensitive protein 3+ko04016//MAPK signaling pathway - plant+ko04075//Plant hormone signal transduction
CL1025.Contig9_All	[C]GO:0005802//trans-Golgi network;GO:0016021//integral component of membrane;GO:0005886//plasma membrane;	cellular_component	[C]membrane part;organelle part;cell;	-1.42202	K14514//ethylene-insensitive protein 3+ko04016//MAPK signaling pathway - plant+ko04075//Plant hormone signal transduction
CL10251.Contig1_All	[P]GO:0000469//cleavage involved in rRNA processing;GO:0031120//snRNA pseudouridine synthesis;GO:0006412//translation;GO:0000470//maturation of LSU-rRNA;GO:0031118//rRNA pseudouridine synthesis;[C]GO:0005730//nucleolus;GO:0031429//box H/ACA snoRNP complex;[F]GO:0003723//RNA binding;GO:0034513//box H/ACA snoRNA binding;	biological_process;molecular_function;cellular_component	[C]organelle part;[P]cellular process;cellular component organization or biogenesis;[F]binding;	4.28512	K11129//H/ACA ribonucleoprotein complex subunit 2+ko03008//Ribosome biogenesis in eukaryotes
CL1026.Contig2_All	[P]GO:0016042//lipid catabolic process;[F]GO:0016787//hydrolase activity;	molecular_function;biological_process	[P]metabolic process;[F]catalytic activity;	-3.75366	K13806//sn1-specific diacylglycerol lipase [EC:3.1.1.-]
CL1026.Contig4_All	[P]GO:0016042//lipid catabolic process;[F]GO:0016787//hydrolase activity;	biological_process;molecular_function	[P]metabolic process;[F]catalytic activity;	-3.3406	K13806//sn1-specific diacylglycerol lipase [EC:3.1.1.-]
CL1026.Contig6_All	[P]GO:0016042//lipid catabolic process;[F]GO:0016787//hydrolase activity;	biological_process;molecular_function	[P]metabolic process;[F]catalytic activity;	-2.58276	K13806//sn1-specific diacylglycerol lipase [EC:3.1.1.-]
CL10265.Contig1_All	[P]GO:0006006//glucose metabolic process;[F]GO:0051287//NAD binding;GO:0016620//oxidoreductase activity, acting on the aldehyde or oxo group of donors, NAD or NADP as acceptor;GO:0050661//NADP binding;	molecular_function;biological_process	[P]metabolic process;[F]binding;catalytic activity;	-2.71632	K05298//glyceraldehyde-3-phosphate dehydrogenase (NADP+) (phosphorylating) [EC:1.2.1.13]+ko01100//Metabolic pathways+ko00710//Carbon fixation in photosynthetic organisms+ko01200//Carbon metabolism
CL10265.Contig2_All	[P]GO:0006006//glucose metabolic process;[F]GO:0016620//oxidoreductase activity, acting on the aldehyde or oxo group of donors, NAD or NADP as acceptor;GO:0051287//NAD binding;GO:0050661//NADP binding;	biological_process;molecular_function	[P]metabolic process;[F]catalytic activity;binding;	-2.39813	K05298//glyceraldehyde-3-phosphate dehydrogenase (NADP+) (phosphorylating) [EC:1.2.1.13]+ko01100//Metabolic pathways+ko00710//Carbon fixation in photosynthetic organisms+ko01200//Carbon metabolism
CL10267.Contig1_All	[F]GO:0005524//ATP binding;	molecular_function	[F]binding;	-5.97577	K10579//ubiquitin-conjugating enzyme E2 M+ko04120//Ubiquitin mediated proteolysis
CL10267.Contig2_All	[F]GO:0005524//ATP binding;	molecular_function	[F]binding;	-4.92847	K10579//ubiquitin-conjugating enzyme E2 M+ko04120//Ubiquitin mediated proteolysis
CL10269.Contig1_All	[P]GO:0030071//regulation of mitotic metaphase/anaphase transition;GO:0000209//protein polyubiquitination;GO:0031145//anaphase-promoting complex-dependent catabolic process;[C]GO:0005634//nucleus;GO:0005737//cytoplasm;[F]GO:0061630//ubiquitin protein ligase activity;GO:0005524//ATP binding;GO:0031625//ubiquitin protein ligase binding;	biological_process;cellular_component;molecular_function	[C]cell;[P]cellular process;biological regulation;[F]catalytic activity;binding;	-8.41389	K06688//ubiquitin-conjugating enzyme E2 C [EC:2.3.2.23]+ko04120//Ubiquitin mediated proteolysis
CL10269.Contig2_All	[P]GO:0031145//anaphase-promoting complex-dependent catabolic process;GO:0000209//protein polyubiquitination;GO:0030071//regulation of mitotic metaphase/anaphase transition;[C]GO:0005737//cytoplasm;GO:0005634//nucleus;[F]GO:0031625//ubiquitin protein ligase binding;GO:0005524//ATP binding;GO:0061630//ubiquitin protein ligase activity;	molecular_function;cellular_component;biological_process	[C]cell;[P]cellular process;biological regulation;[F]binding;catalytic activity;	-9.89809	K06688//ubiquitin-conjugating enzyme E2 C [EC:2.3.2.23]+ko04120//Ubiquitin mediated proteolysis
CL10274.Contig2_All	[F]GO:0016491//oxidoreductase activity;	molecular_function	[F]catalytic activity;	1.41652	K09841//xanthoxin dehydrogenase [EC:1.1.1.288]+ko00906//Carotenoid biosynthesis+ko01100//Metabolic pathways+ko01110//Biosynthesis of secondary metabolites
CL10275.Contig2_All	[P]GO:0009765//photosynthesis, light harvesting;GO:0018298//protein-chromophore linkage;[C]GO:0009535//chloroplast thylakoid membrane;GO:0009522//photosystem I;GO:0016021//integral component of membrane;GO:0009523//photosystem II;[F]GO:0016168//chlorophyll binding;	biological_process;cellular_component;molecular_function	[C]membrane part;organelle part;cell;[P]cellular process;[F]binding;	-1.82588	K08913//light-harvesting complex II chlorophyll a/b binding protein 2+ko01100//Metabolic pathways+ko00196//Photosynthesis - antenna proteins
CL10278.Contig1_All	[P]GO:0006412//translation;[C]GO:0005840//ribosome;[F]GO:0003735//structural constituent of ribosome;	cellular_component;molecular_function;biological_process	[C]cell;[P]cellular process;[F]structural molecule activity;	-8.08767	K02873//large subunit ribosomal protein L13e+ko03010//Ribosome
CL10278.Contig2_All	[P]GO:0006412//translation;[C]GO:0005840//ribosome;[F]GO:0003735//structural constituent of ribosome;	molecular_function;biological_process;cellular_component	[C]cell;[P]cellular process;[F]structural molecule activity;	-9.26294	K02873//large subunit ribosomal protein L13e+ko03010//Ribosome
CL10278.Contig3_All	[P]GO:0006412//translation;[C]GO:0005840//ribosome;[F]GO:0003735//structural constituent of ribosome;	cellular_component;molecular_function;biological_process	[C]cell;[P]cellular process;[F]structural molecule activity;	-8.71771	K02873//large subunit ribosomal protein L13e+ko03010//Ribosome
CL1028.Contig13_All	[F]GO:0003723//RNA binding;	molecular_function	[F]binding;	-1.33528	K12897//transformer-2 protein+ko03040//Spliceosome
CL1028.Contig14_All	[F]GO:0003723//RNA binding;	molecular_function	[F]binding;	1.33011	K12897//transformer-2 protein+ko03040//Spliceosome
CL1028.Contig3_All	[F]GO:0003723//RNA binding;	molecular_function	[F]binding;	-1.50376	K12897//transformer-2 protein+ko03040//Spliceosome
CL10287.Contig1_All	[C]GO:0016021//integral component of membrane;[F]GO:0022857//transmembrane transporter activity;	molecular_function;cellular_component	[C]membrane part;[F]transporter activity;	-1.11239	K20556//cytochrome P450 family 76 subfamily C
CL10287.Contig2_All	[C]GO:0016021//integral component of membrane;[F]GO:0022857//transmembrane transporter activity;	cellular_component;molecular_function	[C]membrane part;[F]transporter activity;	-1.7394	K20556//cytochrome P450 family 76 subfamily C
CL10287.Contig3_All	[C]GO:0016021//integral component of membrane;[F]GO:0022857//transmembrane transporter activity;	molecular_function;cellular_component	[C]membrane part;[F]transporter activity;	-5.7487	K20556//cytochrome P450 family 76 subfamily C
CL10287.Contig4_All	[C]GO:0016021//integral component of membrane;[F]GO:0016705//oxidoreductase activity, acting on paired donors, with incorporation or reduction of molecular oxygen;GO:0004497//monooxygenase activity;GO:0020037//heme binding;GO:0005506//iron ion binding;	cellular_component;molecular_function	[C]membrane part;[F]catalytic activity;binding;	-1.3999	K20556//cytochrome P450 family 76 subfamily C
CL10287.Contig5_All	[C]GO:0016021//integral component of membrane;[F]GO:0020037//heme binding;GO:0005506//iron ion binding;GO:0016705//oxidoreductase activity, acting on paired donors, with incorporation or reduction of molecular oxygen;GO:0004497//monooxygenase activity;	cellular_component;molecular_function	[C]membrane part;[F]binding;catalytic activity;	-4.16602	K20556//cytochrome P450 family 76 subfamily C
CL10287.Contig6_All	[C]GO:0016021//integral component of membrane;[F]GO:0016705//oxidoreductase activity, acting on paired donors, with incorporation or reduction of molecular oxygen;GO:0005506//iron ion binding;GO:0020037//heme binding;GO:0004497//monooxygenase activity;	molecular_function;cellular_component	[C]membrane part;[F]catalytic activity;binding;	-3.22887	K20556//cytochrome P450 family 76 subfamily C
CL10289.Contig1_All	[P]GO:0006412//translation;[C]GO:0015934//large ribosomal subunit;[F]GO:0003735//structural constituent of ribosome;GO:0003723//RNA binding;	biological_process;cellular_component;molecular_function	[C]organelle part;[P]cellular process;[F]binding;structural molecule activity;	6.91447	K02938//large subunit ribosomal protein L8e+ko03010//Ribosome
CL10289.Contig2_All	[P]GO:0006412//translation;[C]GO:0005840//ribosome;GO:0015934//large ribosomal subunit;[F]GO:0003723//RNA binding;GO:0003735//structural constituent of ribosome;	cellular_component;biological_process;molecular_function	[C]cell;organelle part;[P]cellular process;[F]binding;structural molecule activity;	6.19177	K02938//large subunit ribosomal protein L8e+ko03010//Ribosome
CL1029.Contig6_All	[P]GO:0006486//protein glycosylation;[C]GO:0016021//integral component of membrane;GO:0000139//Golgi membrane;[F]GO:0008378//galactosyltransferase activity;	cellular_component;biological_process;molecular_function	[C]membrane part;organelle part;[P]cellular process;[F]catalytic activity;	-7.03816	K20854//hydroxyproline O-galactosyltransferase HPGT [EC:2.4.1.-]
CL10291.Contig1_All	[P]GO:0006099//tricarboxylic acid cycle;[C]GO:0005739//mitochondrion;[F]GO:0000287//magnesium ion binding;GO:0004775//succinate-CoA ligase (ADP-forming) activity;GO:0005524//ATP binding;	biological_process;molecular_function;cellular_component	[C]cell;[P]cellular process;[F]binding;catalytic activity;	-1.4032	K01900//succinyl-CoA synthetase beta subunit [EC:6.2.1.4 6.2.1.5]+ko00020//Citrate cycle (TCA cycle)+ko00640//Propanoate metabolism+ko01100//Metabolic pathways+ko01110//Biosynthesis of secondary metabolites+ko01200//Carbon metabolism
CL10294.Contig2_All	[P]GO:0055085//transmembrane transport;[C]GO:0016021//integral component of membrane;	cellular_component;biological_process	[C]membrane part;[P]localization;	-2.20705	K15378//solute carrier family 45, member 1/2/4
CL1030.Contig2_All	[C]GO:0016021//integral component of membrane;[F]GO:0008146//sulfotransferase activity;	molecular_function;cellular_component	[C]membrane part;[F]catalytic activity;	4.89872
CL10300.Contig2_All	[P]GO:0006412//translation;[C]GO:0022625//cytosolic large ribosomal subunit;GO:0005840//ribosome;[F]GO:0003735//structural constituent of ribosome;GO:0070180//large ribosomal subunit rRNA binding;	molecular_function;cellular_component;biological_process	[C]cell;organelle part;[P]cellular process;[F]binding;structural molecule activity;	-7.04394	K02894//large subunit ribosomal protein L23e+ko03010//Ribosome
CL10303.Contig1_All	[P]GO:0006412//translation;[C]GO:0015934//large ribosomal subunit;[F]GO:0003735//structural constituent of ribosome;GO:0003723//RNA binding;	biological_process;molecular_function;cellular_component	[C]organelle part;[P]cellular process;[F]binding;structural molecule activity;	-8.82248	K02865//large subunit ribosomal protein L10Ae+ko03010//Ribosome
CL10303.Contig2_All	[P]GO:0006412//translation;[C]GO:0015934//large ribosomal subunit;[F]GO:0003735//structural constituent of ribosome;GO:0003723//RNA binding;	cellular_component;biological_process;molecular_function	[C]organelle part;[P]cellular process;[F]binding;structural molecule activity;	-7.37913	K02865//large subunit ribosomal protein L10Ae+ko03010//Ribosome
CL10303.Contig3_All	[P]GO:0006412//translation;[C]GO:0015934//large ribosomal subunit;[F]GO:0003723//RNA binding;GO:0003735//structural constituent of ribosome;	cellular_component;biological_process;molecular_function	[C]organelle part;[P]cellular process;[F]structural molecule activity;binding;	-6.48101	K02865//large subunit ribosomal protein L10Ae+ko03010//Ribosome
CL10304.Contig1_All	[P]GO:0051603//proteolysis involved in cellular protein catabolic process;[C]GO:0005634//nucleus;GO:0005737//cytoplasm;GO:0005839//proteasome core complex;[F]GO:0004298//threonine-type endopeptidase activity;	biological_process;cellular_component;molecular_function	[C]cell;[P]cellular process;[F]catalytic activity;	-4.72202	K02738//20S proteasome subunit beta 1 [EC:3.4.25.1]+ko03050//Proteasome
CL10306.Contig1_All	[F]GO:0005509//calcium ion binding;	molecular_function	[F]binding;	-8.95231	K13172//serine/arginine repetitive matrix protein 2;K09566//peptidyl-prolyl isomerase G (cyclophilin G) [EC:5.2.1.8]
CL1031.Contig1_All	[C]GO:0005634//nucleus;[F]GO:0005524//ATP binding;GO:0045145//single-stranded DNA 5'-3' exodeoxyribonuclease activity;GO:0004017//adenylate kinase activity;GO:0016887//ATPase activity;	cellular_component;molecular_function	[C]cell;[F]catalytic activity;binding;	-1.19665	K17815//exonuclease V [EC:3.1.-.-]
CL1031.Contig3_All	[C]GO:0005634//nucleus;[F]GO:0045145//single-stranded DNA 5'-3' exodeoxyribonuclease activity;GO:0016887//ATPase activity;GO:0004017//adenylate kinase activity;GO:0005524//ATP binding;	molecular_function;cellular_component	[C]cell;[F]catalytic activity;binding;	-2.53224	K17815//exonuclease V [EC:3.1.-.-]
CL10310.Contig1_All	[F]GO:0005524//ATP binding;GO:0004672//protein kinase activity;	molecular_function	[F]binding;catalytic activity;	-2.62125	K14500//BR-signaling kinase [EC:2.7.11.1]+ko04075//Plant hormone signal transduction
CL10312.Contig2_All	[F]GO:0003743//translation initiation factor activity;	molecular_function	[F]binding;	-1.16674	K03113//translation initiation factor 1+ko03013//RNA transport
CL10315.Contig1_All	[C]GO:0016021//integral component of membrane;[F]GO:0004386//helicase activity;	molecular_function;cellular_component	[C]membrane part;[F]catalytic activity;	-1.07785
CL10318.Contig11_All	[F]GO:0004190//aspartic-type endopeptidase activity;	molecular_function	[F]catalytic activity;	7.33139	K00924//kinase [EC:2.7.1.-]
CL10318.Contig2_All	[P]GO:0006355//regulation of transcription, DNA-templated;GO:0006351//transcription, DNA-templated;[C]GO:0005634//nucleus;[F]GO:0003677//DNA binding;	cellular_component;biological_process;molecular_function	[C]cell;[P]biological regulation;cellular process;[F]binding;	-2.05146	K00521//ferric-chelate reductase [EC:1.16.1.7];K13126//polyadenylate-binding protein+ko03015//mRNA surveillance pathway+ko03018//RNA degradation+ko03013//RNA transport;K16296//serine carboxypeptidase-like clade I [EC:3.4.16.-];K03094//S-phase kinase-associated protein 1+ko04141//Protein processing in endoplasmic reticulum+ko04120//Ubiquitin mediated proteolysis
CL10318.Contig4_All	[F]GO:0004190//aspartic-type endopeptidase activity;	molecular_function	[F]catalytic activity;	-1.42806	K00924//kinase [EC:2.7.1.-]
CL10318.Contig5_All	[F]GO:0004190//aspartic-type endopeptidase activity;	molecular_function	[F]catalytic activity;	-1.06381	K00521//ferric-chelate reductase [EC:1.16.1.7];K00924//kinase [EC:2.7.1.-]
CL1032.Contig11_All	[F]GO:0003723//RNA binding;	molecular_function	[F]binding;	-5.42075	K12741//heterogeneous nuclear ribonucleoprotein A1/A3+ko03040//Spliceosome
CL10326.Contig1_All	[C]GO:0005789//endoplasmic reticulum membrane;GO:0016021//integral component of membrane;	cellular_component	[C]membrane part;organelle part;	-1.43405	K20720//reticulon-4
CL10328.Contig3_All	[F]GO:0005524//ATP binding;GO:0004386//helicase activity;GO:0003676//nucleic acid binding;	molecular_function	[F]catalytic activity;binding;	2.18867	K19466//ATP-dependent RNA helicase DDX59 [EC:3.6.4.13]
CL1033.Contig5_All	[C]GO:0016021//integral component of membrane;[F]GO:0008963//phospho-N-acetylmuramoyl-pentapeptide-transferase activity;	molecular_function;cellular_component	[C]membrane part;[F]catalytic activity;	-1.01902	K01000//phospho-N-acetylmuramoyl-pentapeptide-transferase [EC:2.7.8.13]+ko01502//Vancomycin resistance+ko01100//Metabolic pathways
CL10332.Contig1_All	[P]GO:0006168//adenine salvage;GO:0009116//nucleoside metabolic process;[C]GO:0005737//cytoplasm;[F]GO:0003999//adenine phosphoribosyltransferase activity;	biological_process;cellular_component;molecular_function	[C]cell;[P]cellular process;[F]catalytic activity;	-1.9743	K00759//adenine phosphoribosyltransferase [EC:2.4.2.7]+ko00230//Purine metabolism+ko01100//Metabolic pathways
CL10332.Contig2_All	[P]GO:0009116//nucleoside metabolic process;GO:0009690//cytokinin metabolic process;GO:0046686//response to cadmium ion;GO:0006168//adenine salvage;GO:0007623//circadian rhythm;[C]GO:0009570//chloroplast stroma;GO:0005794//Golgi apparatus;GO:0009505//plant-type cell wall;GO:0005829//cytosol;GO:0005886//plasma membrane;GO:0009507//chloroplast;[F]GO:0003999//adenine phosphoribosyltransferase activi…	biological_process;cellular_component;molecular_function	[C]organelle part;cell;[P]biological regulation;rhythmic process;cellular process;response to stimulus;[F]catalytic activity;	-2.694	K00759//adenine phosphoribosyltransferase [EC:2.4.2.7]+ko00230//Purine metabolism+ko01100//Metabolic pathways
CL10335.Contig5_All	[C]GO:0016021//integral component of membrane;	cellular_component	[C]membrane part;	6.87591
CL10335.Contig6_All	[C]GO:0016021//integral component of membrane;	cellular_component	[C]membrane part;	5.55797
CL10335.Contig9_All	[C]GO:0016021//integral component of membrane;	cellular_component	[C]membrane part;	2.78015
CL10338.Contig5_All	[F]GO:0003676//nucleic acid binding;	molecular_function	[F]binding;	-1.67242	K02945//small subunit ribosomal protein S1+ko03010//Ribosome
CL10339.Contig1_All	[P]GO:0006412//translation;[C]GO:0022627//cytosolic small ribosomal subunit;[F]GO:0003735//structural constituent of ribosome;	biological_process;cellular_component;molecular_function	[C]organelle part;[P]cellular process;[F]structural molecule activity;	6.26383	K02984//small subunit ribosomal protein S3Ae+ko03010//Ribosome
CL10340.Contig1_All	[F]GO:0008430//selenium binding;	molecular_function	[F]binding;	-1.47215	K17285//selenium-binding protein 1
CL10340.Contig2_All	[F]GO:0008430//selenium binding;	molecular_function	[F]binding;	-1.12347	K17285//selenium-binding protein 1
CL10342.Contig1_All	[P]GO:0006414//translational elongation;GO:0002181//cytoplasmic translation;[C]GO:0022625//cytosolic large ribosomal subunit;GO:0005840//ribosome;[F]GO:0003735//structural constituent of ribosome;	cellular_component;molecular_function;biological_process	[C]cell;organelle part;[P]cellular process;[F]structural molecule activity;	-6.85447	K02943//large subunit ribosomal protein LP2+ko03010//Ribosome
CL10342.Contig2_All	[P]GO:0006414//translational elongation;GO:0002181//cytoplasmic translation;[C]GO:0005840//ribosome;GO:0022625//cytosolic large ribosomal subunit;[F]GO:0003735//structural constituent of ribosome;	cellular_component;molecular_function;biological_process	[C]organelle part;cell;[P]cellular process;[F]structural molecule activity;	-5.02158	K02943//large subunit ribosomal protein LP2+ko03010//Ribosome
CL10344.Contig3_All	[F]GO:0050290//sphingomyelin phosphodiesterase D activity;	molecular_function	[F]catalytic activity;	-2.21252	K12353//sphingomyelin phosphodiesterase 4 [EC:3.1.4.12]+ko00600//Sphingolipid metabolism+ko01100//Metabolic pathways
CL10345.Contig3_All	[P]GO:0015979//photosynthesis;[C]GO:0019898//extrinsic component of membrane;GO:0009654//photosystem II oxygen evolving complex;[F]GO:0005509//calcium ion binding;	cellular_component;biological_process;molecular_function	[C]cell;membrane part;[P]cellular process;[F]binding;	-1.67129	K02717//photosystem II oxygen-evolving enhancer protein 2+ko01100//Metabolic pathways+ko00195//Photosynthesis
CL10346.Contig1_All	[P]GO:0007030//Golgi organization;GO:0015031//protein transport;[C]GO:0016020//membrane;	cellular_component;biological_process	[C]membrane;[P]cellular component organization or biogenesis;localization;	-1.71307	K20289//conserved oligomeric Golgi complex subunit 2
CL10346.Contig5_All	[P]GO:0007030//Golgi organization;GO:0015031//protein transport;[C]GO:0016020//membrane;	cellular_component;biological_process	[C]membrane;[P]cellular component organization or biogenesis;localization;	-6.71757	K20289//conserved oligomeric Golgi complex subunit 2
CL10350.Contig1_All	[F]GO:0046983//protein dimerization activity;	molecular_function	[F]binding;	-1.64182	K22484//transcriptional regulator CBF1;K13422//transcription factor MYC2+ko04016//MAPK signaling pathway - plant+ko04075//Plant hormone signal transduction
CL10351.Contig4_All	[F]GO:0003723//RNA binding;	molecular_function	[F]binding;	-1.49124	K12741//heterogeneous nuclear ribonucleoprotein A1/A3+ko03040//Spliceosome
CL10352.Contig4_All	[P]GO:0000398//mRNA splicing, via spliceosome;[C]GO:0005681//spliceosomal complex;	cellular_component;biological_process	[C]organelle part;[P]cellular process;	-1.62324	K12859//U5 snRNP protein, DIM1 family+ko03040//Spliceosome
CL10354.Contig2_All	[F]GO:0008168//methyltransferase activity;	molecular_function	[F]catalytic activity;	-1.2962
CL10358.Contig2_All	[P]GO:0006629//lipid metabolic process;[C]GO:0005764//lysosome;	cellular_component;biological_process	[C]cell;[P]metabolic process;	-7.86154	K12348//acid ceramidase [EC:3.5.1.23]+ko00600//Sphingolipid metabolism+ko01100//Metabolic pathways;K13720//N-acylethanolamine-hydrolysing acid amidase [EC:3.5.1.-]
CL10362.Contig1_All	[C]GO:0016021//integral component of membrane;	cellular_component	[C]membrane part;	-1.95015
CL10363.Contig1_All	[F]GO:0016624//oxidoreductase activity, acting on the aldehyde or oxo group of donors, disulfide as acceptor;	molecular_function	[F]catalytic activity;	-3.04215	K00166//2-oxoisovalerate dehydrogenase E1 component alpha subunit [EC:1.2.4.4]+ko00280//Valine, leucine and isoleucine degradation+ko00640//Propanoate metabolism+ko01100//Metabolic pathways+ko01110//Biosynthesis of secondary metabolites
CL10363.Contig2_All	[F]GO:0016624//oxidoreductase activity, acting on the aldehyde or oxo group of donors, disulfide as acceptor;	molecular_function	[F]catalytic activity;	-3.13956	K00166//2-oxoisovalerate dehydrogenase E1 component alpha subunit [EC:1.2.4.4]+ko00280//Valine, leucine and isoleucine degradation+ko00640//Propanoate metabolism+ko01100//Metabolic pathways+ko01110//Biosynthesis of secondary metabolites
CL10367.Contig1_All	[P]GO:0006783//heme biosynthetic process;[F]GO:0004325//ferrochelatase activity;	biological_process;molecular_function	[P]cellular process;[F]catalytic activity;	1.77721	K01772//protoporphyrin/coproporphyrin ferrochelatase [EC:4.99.1.1 4.99.1.9]+ko00860//Porphyrin and chlorophyll metabolism+ko01100//Metabolic pathways+ko01110//Biosynthesis of secondary metabolites
CL10367.Contig2_All	[P]GO:0006783//heme biosynthetic process;[C]GO:0016021//integral component of membrane;[F]GO:0004325//ferrochelatase activity;	biological_process;cellular_component;molecular_function	[C]membrane part;[P]cellular process;[F]catalytic activity;	-2.01053	K01772//protoporphyrin/coproporphyrin ferrochelatase [EC:4.99.1.1 4.99.1.9]+ko00860//Porphyrin and chlorophyll metabolism+ko01100//Metabolic pathways+ko01110//Biosynthesis of secondary metabolites
CL10367.Contig7_All	[F]GO:0003723//RNA binding;	molecular_function	[F]binding;	1.02941	K13210//far upstream element-binding protein
CL10367.Contig8_All	[F]GO:0003723//RNA binding;	molecular_function	[F]binding;	2.91493	K13210//far upstream element-binding protein
CL10367.Contig9_All	[F]GO:0003723//RNA binding;	molecular_function	[F]binding;	-3.15115	K13210//far upstream element-binding protein
CL10378.Contig1_All	[F]GO:0030246//carbohydrate binding;	molecular_function	[F]binding;	5.34533	K22020//mucin-19
CL1038.Contig2_All	[P]GO:0006629//lipid metabolic process;[C]GO:0005737//cytoplasm;GO:0016021//integral component of membrane;[F]GO:0016627//oxidoreductase activity, acting on the CH-CH group of donors;	biological_process;molecular_function;cellular_component	[C]membrane part;cell;[P]metabolic process;[F]catalytic activity;	-1.3722	K12345//3-oxo-5-alpha-steroid 4-dehydrogenase 3 [EC:1.3.1.22 1.3.1.94]
CL10380.Contig2_All	[P]GO:0006412//translation;[C]GO:0005840//ribosome;[F]GO:0003735//structural constituent of ribosome;	molecular_function;biological_process;cellular_component	[C]cell;[P]cellular process;[F]structural molecule activity;	-6.90398	K02960//small subunit ribosomal protein S16e+ko03010//Ribosome
CL10381.Contig1_All	[P]GO:0007264//small GTPase mediated signal transduction;[C]GO:0016020//membrane;GO:0005622//intracellular;[F]GO:0003924//GTPase activity;GO:0005525//GTP binding;	molecular_function;biological_process;cellular_component	[C]cell;membrane;[P]biological regulation;[F]binding;catalytic activity;	1.8364	K04392//Ras-related C3 botulinum toxin substrate 1+ko04145//Phagosome+ko04933//AGE-RAGE signaling pathway in diabetic complications
CL10399.Contig1_All	[C]GO:0016021//integral component of membrane;GO:0005576//extracellular region;[F]GO:0016722//oxidoreductase activity, oxidizing metal ions;GO:0005507//copper ion binding;GO:0008447//L-ascorbate oxidase activity;	cellular_component;molecular_function	[C]membrane part;extracellular region;[F]catalytic activity;binding;	-1.72021	K00423//L-ascorbate oxidase [EC:1.10.3.3]+ko01100//Metabolic pathways+ko00053//Ascorbate and aldarate metabolism
CL10400.Contig1_All	[P]GO:0006412//translation;[C]GO:0015935//small ribosomal subunit;[F]GO:0003723//RNA binding;GO:0003735//structural constituent of ribosome;	biological_process;molecular_function;cellular_component	[C]organelle part;[P]cellular process;[F]structural molecule activity;binding;	6.08695	K02989//small subunit ribosomal protein S5e+ko03010//Ribosome
CL10400.Contig3_All	[P]GO:0006412//translation;[C]GO:0015935//small ribosomal subunit;[F]GO:0003735//structural constituent of ribosome;GO:0003723//RNA binding;	cellular_component;biological_process;molecular_function	[C]organelle part;[P]cellular process;[F]structural molecule activity;binding;	4.43785	K02989//small subunit ribosomal protein S5e+ko03010//Ribosome
CL10401.Contig3_All	[P]GO:0006352//DNA-templated transcription, initiation;GO:0006355//regulation of transcription, DNA-templated;[C]GO:0005634//nucleus;[F]GO:0003743//translation initiation factor activity;	cellular_component;biological_process;molecular_function	[C]cell;[P]cellular process;biological regulation;[F]binding;	-5.36214	K03134//transcription initiation factor TFIID subunit 10+ko03022//Basal transcription factors
CL10401.Contig4_All	[P]GO:0006352//DNA-templated transcription, initiation;GO:0006355//regulation of transcription, DNA-templated;[C]GO:0005634//nucleus;	cellular_component;biological_process	[C]cell;[P]biological regulation;cellular process;	-4.88552	K03134//transcription initiation factor TFIID subunit 10+ko03022//Basal transcription factors
CL10402.Contig3_All	[C]GO:0016021//integral component of membrane;[F]GO:0004252//serine-type endopeptidase activity;	cellular_component;molecular_function	[C]membrane part;[F]catalytic activity;	-7.36125	K00729//dolichyl-phosphate beta-glucosyltransferase [EC:2.4.1.117]+ko00510//N-Glycan biosynthesis+ko01100//Metabolic pathways
CL10402.Contig4_All	[C]GO:0016021//integral component of membrane;[F]GO:0004252//serine-type endopeptidase activity;	molecular_function;cellular_component	[C]membrane part;[F]catalytic activity;	-1.26163	K00729//dolichyl-phosphate beta-glucosyltransferase [EC:2.4.1.117]+ko00510//N-Glycan biosynthesis+ko01100//Metabolic pathways
CL10408.Contig4_All	[F]GO:0016788//hydrolase activity, acting on ester bonds;	molecular_function	[F]catalytic activity;	2.66654	K01969//3-methylcrotonyl-CoA carboxylase beta subunit [EC:6.4.1.4]+ko00280//Valine, leucine and isoleucine degradation+ko01100//Metabolic pathways;K00679//phospholipid:diacylglycerol acyltransferase [EC:2.3.1.158]+ko01100//Metabolic pathways+ko00561//Glycerolipid metabolism;K10691//E3 ubiquitin-protein ligase UBR4 [EC:2.3.2.27];K14209//solute carrier family 36 (proton-coupled amino acid transport…
CL10416.Contig1_All	[C]GO:0016021//integral component of membrane;	cellular_component	[C]membrane part;	-4.82893
CL10416.Contig2_All	[C]GO:0016021//integral component of membrane;	cellular_component	[C]membrane part;	-5.97577
CL1043.Contig4_All	[C]GO:0016021//integral component of membrane;[F]GO:0016740//transferase activity;	cellular_component;molecular_function	[C]membrane part;[F]catalytic activity;	-2.59029
CL10434.Contig1_All	[P]GO:0006334//nucleosome assembly;[C]GO:0000786//nucleosome;GO:0005634//nucleus;[F]GO:0003677//DNA binding;	biological_process;molecular_function;cellular_component	[C]cell;organelle part;[P]cellular component organization or biogenesis;[F]binding;	-5.54827	K09422//transcription factor MYB, plant
CL10434.Contig2_All	[P]GO:0006334//nucleosome assembly;[C]GO:0005634//nucleus;GO:0000786//nucleosome;[F]GO:0003677//DNA binding;	biological_process;cellular_component;molecular_function	[C]cell;organelle part;[P]cellular component organization or biogenesis;[F]binding;	1.25517	K09422//transcription factor MYB, plant
CL10438.Contig2_All	[P]GO:0006465//signal peptide processing;[C]GO:0016021//integral component of membrane;[F]GO:0008233//peptidase activity;	molecular_function;cellular_component;biological_process	[C]membrane part;[P]cellular process;[F]catalytic activity;	4.21248	K13280//signal peptidase I [EC:3.4.21.89]+ko03060//Protein export
CL10439.Contig2_All	[C]GO:0005634//nucleus;	cellular_component	[C]cell;	-1.49049	K22377//E3 ubiquitin-protein ligase listerin [EC:2.3.2.27];K03539//ribonuclease P/MRP protein subunit RPP1 [EC:3.1.26.5]+ko03013//RNA transport+ko03008//Ribosome biogenesis in eukaryotes
CL1044.Contig11_All	[P]GO:0042276//error-prone translesion synthesis;[C]GO:0005634//nucleus;[F]GO:0016779//nucleotidyltransferase activity;GO:0003684//damaged DNA binding;	biological_process;molecular_function;cellular_component	[C]cell;[P]cellular process;[F]binding;catalytic activity;	-7.79439	K03515//DNA repair protein REV1 [EC:2.7.7.-]
CL1044.Contig21_All	[P]GO:0010224//response to UV-B;GO:0042276//error-prone translesion synthesis;[C]GO:0005634//nucleus;[F]GO:0003887//DNA-directed DNA polymerase activity;GO:0003684//damaged DNA binding;	biological_process;cellular_component;molecular_function	[C]cell;[P]cellular process;response to stimulus;[F]catalytic activity;binding;	1.12497	K03515//DNA repair protein REV1 [EC:2.7.7.-]
CL1044.Contig22_All	[P]GO:0042276//error-prone translesion synthesis;[C]GO:0005634//nucleus;[F]GO:0016779//nucleotidyltransferase activity;GO:0003684//damaged DNA binding;	molecular_function;biological_process;cellular_component	[C]cell;[P]cellular process;[F]catalytic activity;binding;	2.96744	K03515//DNA repair protein REV1 [EC:2.7.7.-]
CL1044.Contig27_All	[P]GO:0042276//error-prone translesion synthesis;[C]GO:0005634//nucleus;[F]GO:0003684//damaged DNA binding;GO:0016779//nucleotidyltransferase activity;	cellular_component;molecular_function;biological_process	[C]cell;[P]cellular process;[F]binding;catalytic activity;	6.19875	K03515//DNA repair protein REV1 [EC:2.7.7.-]
CL1044.Contig29_All	[P]GO:0042276//error-prone translesion synthesis;[C]GO:0005634//nucleus;[F]GO:0016779//nucleotidyltransferase activity;GO:0003684//damaged DNA binding;	cellular_component;biological_process;molecular_function	[C]cell;[P]cellular process;[F]binding;catalytic activity;	5.57297	K03515//DNA repair protein REV1 [EC:2.7.7.-]
CL1044.Contig2_All	[P]GO:0042276//error-prone translesion synthesis;GO:0010224//response to UV-B;[C]GO:0005634//nucleus;[F]GO:0003684//damaged DNA binding;GO:0003887//DNA-directed DNA polymerase activity;	molecular_function;cellular_component;biological_process	[C]cell;[P]cellular process;response to stimulus;[F]binding;catalytic activity;	6.87397	K03515//DNA repair protein REV1 [EC:2.7.7.-]
CL1044.Contig32_All	[P]GO:0010224//response to UV-B;GO:0042276//error-prone translesion synthesis;[C]GO:0005634//nucleus;[F]GO:0003684//damaged DNA binding;GO:0003887//DNA-directed DNA polymerase activity;	molecular_function;cellular_component;biological_process	[C]cell;[P]response to stimulus;cellular process;[F]catalytic activity;binding;	6.27929	K03515//DNA repair protein REV1 [EC:2.7.7.-]
CL1044.Contig33_All	[P]GO:0042276//error-prone translesion synthesis;GO:0010224//response to UV-B;[C]GO:0005634//nucleus;[F]GO:0003684//damaged DNA binding;GO:0003887//DNA-directed DNA polymerase activity;	cellular_component;molecular_function;biological_process	[C]cell;[P]response to stimulus;cellular process;[F]catalytic activity;binding;	-6.11412	K03515//DNA repair protein REV1 [EC:2.7.7.-]
CL1044.Contig34_All	[P]GO:0042276//error-prone translesion synthesis;[C]GO:0005634//nucleus;[F]GO:0016779//nucleotidyltransferase activity;GO:0003684//damaged DNA binding;	cellular_component;molecular_function;biological_process	[C]cell;[P]cellular process;[F]catalytic activity;binding;	5.22938	K03515//DNA repair protein REV1 [EC:2.7.7.-]
CL1044.Contig4_All	[P]GO:0010224//response to UV-B;GO:0042276//error-prone translesion synthesis;[C]GO:0005634//nucleus;[F]GO:0003887//DNA-directed DNA polymerase activity;GO:0003684//damaged DNA binding;	molecular_function;biological_process;cellular_component	[C]cell;[P]response to stimulus;cellular process;[F]binding;catalytic activity;	-1.772	K03515//DNA repair protein REV1 [EC:2.7.7.-]
CL1044.Contig5_All	[P]GO:0042276//error-prone translesion synthesis;[C]GO:0005634//nucleus;[F]GO:0016779//nucleotidyltransferase activity;GO:0003684//damaged DNA binding;	biological_process;molecular_function;cellular_component	[C]cell;[P]cellular process;[F]catalytic activity;binding;	-3.48402	K03515//DNA repair protein REV1 [EC:2.7.7.-]
CL1044.Contig7_All	[P]GO:0042276//error-prone translesion synthesis;[C]GO:0005634//nucleus;[F]GO:0003684//damaged DNA binding;GO:0016779//nucleotidyltransferase activity;	biological_process;molecular_function;cellular_component	[C]cell;[P]cellular process;[F]binding;catalytic activity;	7.17456	K03515//DNA repair protein REV1 [EC:2.7.7.-]
CL10442.Contig1_All	[P]GO:0009607//response to biotic stimulus;GO:0006952//defense response;	biological_process	[P]response to stimulus;	-2.17505
CL10442.Contig2_All	[P]GO:0009607//response to biotic stimulus;GO:0006952//defense response;	biological_process	[P]response to stimulus;	-3.52248
CL10445.Contig1_All	[P]GO:0006351//transcription, DNA-templated;[C]GO:0005634//nucleus;[F]GO:0003677//DNA binding;GO:0003700//DNA binding transcription factor activity;	molecular_function;cellular_component;biological_process	[C]cell;[P]cellular process;[F]transcription regulator activity;binding;	-2.31986	K09286//EREBP-like factor;K12900//FUS-interacting serine-arginine-rich protein 1+ko03040//Spliceosome
CL10445.Contig2_All	[P]GO:0006351//transcription, DNA-templated;[C]GO:0005634//nucleus;[F]GO:0003700//DNA binding transcription factor activity;GO:0003677//DNA binding;	cellular_component;biological_process;molecular_function	[C]cell;[P]cellular process;[F]transcription regulator activity;binding;	-1.83403	K09286//EREBP-like factor;K12900//FUS-interacting serine-arginine-rich protein 1+ko03040//Spliceosome
CL1045.Contig4_All	[P]GO:0015031//protein transport;[C]GO:0030658//transport vesicle membrane;GO:0016021//integral component of membrane;GO:0005886//plasma membrane;	cellular_component;biological_process	[C]membrane part;organelle part;cell;[P]localization;	-2.7222	K19995//secretory carrier-associated membrane protein
CL10452.Contig1_All	[P]GO:0006730//one-carbon metabolic process;[C]GO:0016021//integral component of membrane;[F]GO:0004089//carbonate dehydratase activity;GO:0008270//zinc ion binding;	molecular_function;biological_process;cellular_component	[C]membrane part;[P]cellular process;[F]binding;catalytic activity;	-3.02158	K01674//carbonic anhydrase [EC:4.2.1.1]+ko00910//Nitrogen metabolism
CL10457.Contig1_All	[P]GO:0042254//ribosome biogenesis;[C]GO:0030529//intracellular ribonucleoprotein complex;	cellular_component;biological_process	[C]cell part;[P]cellular component organization or biogenesis;	8.43974	K02936//large subunit ribosomal protein L7Ae+ko03010//Ribosome
CL10457.Contig3_All	[P]GO:0006412//translation;GO:0042254//ribosome biogenesis;GO:0000470//maturation of LSU-rRNA;[C]GO:0030529//intracellular ribonucleoprotein complex;GO:0005840//ribosome;GO:0022625//cytosolic large ribosomal subunit;[F]GO:0003723//RNA binding;	cellular_component;molecular_function;biological_process	[C]cell;cell part;organelle part;[P]cellular process;cellular component organization or biogenesis;[F]binding;	5.69212	K02936//large subunit ribosomal protein L7Ae+ko03010//Ribosome
CL10457.Contig4_All	[P]GO:0042254//ribosome biogenesis;[C]GO:0030529//intracellular ribonucleoprotein complex;	biological_process;cellular_component	[C]cell part;[P]cellular component organization or biogenesis;	4.93262	K02936//large subunit ribosomal protein L7Ae+ko03010//Ribosome
CL10459.Contig1_All	[F]GO:0004674//protein serine/threonine kinase activity;GO:0005524//ATP binding;	molecular_function	[F]catalytic activity;binding;	-10.286	K08794//calcium/calmodulin-dependent protein kinase I [EC:2.7.11.17];K13412//calcium-dependent protein kinase [EC:2.7.11.1]+ko04626//Plant-pathogen interaction
CL1046.Contig1_All	[C]GO:0005789//endoplasmic reticulum membrane;GO:0016021//integral component of membrane;	cellular_component	[C]organelle part;membrane part;	-3.57617	K20722//reticulon-2;K20720//reticulon-4
CL1046.Contig2_All	[C]GO:0016021//integral component of membrane;GO:0005789//endoplasmic reticulum membrane;	cellular_component	[C]membrane part;organelle part;	-5.77218	K20722//reticulon-2;K20720//reticulon-4
CL10462.Contig1_All	[P]GO:0016042//lipid catabolic process;[F]GO:0016787//hydrolase activity;	biological_process;molecular_function	[P]metabolic process;[F]catalytic activity;	-1.47093
CL10462.Contig2_All	[P]GO:0016042//lipid catabolic process;[F]GO:0016787//hydrolase activity;	biological_process;molecular_function	[P]metabolic process;[F]catalytic activity;	-2.33143
CL10480.Contig2_All	[C]GO:0016021//integral component of membrane;[F]GO:0005524//ATP binding;GO:0004672//protein kinase activity;	molecular_function;cellular_component	[C]membrane part;[F]binding;catalytic activity;	-1.12318	K20718//LRR receptor-like serine/threonine-protein kinase ERECTA [EC:2.7.11.1]+ko04016//MAPK signaling pathway - plant
CL10480.Contig3_All	[C]GO:0016021//integral component of membrane;[F]GO:0005524//ATP binding;GO:0004672//protein kinase activity;	cellular_component;molecular_function	[C]membrane part;[F]catalytic activity;binding;	-7.22752	K20718//LRR receptor-like serine/threonine-protein kinase ERECTA [EC:2.7.11.1]+ko04016//MAPK signaling pathway - plant
CL10481.Contig1_All	[C]GO:0005777//peroxisome;	cellular_component	[C]cell;	-1.47447	K13993//HSP20 family protein+ko04141//Protein processing in endoplasmic reticulum
CL10482.Contig2_All	[P]GO:0071555//cell wall organization;[C]GO:0016021//integral component of membrane;GO:0000139//Golgi membrane;[F]GO:0016757//transferase activity, transferring glycosyl groups;	biological_process;molecular_function;cellular_component	[C]membrane part;organelle part;[P]cellular component organization or biogenesis;[F]catalytic activity;	-1.22064	K11714//rhamnogalacturonan II specific xylosyltransferase [EC:2.4.2.-]
CL10483.Contig1_All	[C]GO:0005634//nucleus;GO:0000786//nucleosome;[F]GO:0046982//protein heterodimerization activity;GO:0003677//DNA binding;	molecular_function;cellular_component	[C]cell;organelle part;[F]binding;	7.10771	K11252//histone H2B
CL10484.Contig1_All	[P]GO:0034551//mitochondrial respiratory chain complex III assembly;[C]GO:0005739//mitochondrion;[F]GO:0005524//ATP binding;	biological_process;cellular_component;molecular_function	[C]cell;[P]cellular component organization or biogenesis;[F]binding;	-7.97577	K08900//mitochondrial chaperone BCS1
CL10484.Contig2_All	[P]GO:0034551//mitochondrial respiratory chain complex III assembly;[C]GO:0005739//mitochondrion;[F]GO:0005524//ATP binding;	cellular_component;biological_process;molecular_function	[C]cell;[P]cellular component organization or biogenesis;[F]binding;	-6.95231	K08900//mitochondrial chaperone BCS1
CL10488.Contig1_All	[F]GO:0003824//catalytic activity;	molecular_function	[F]catalytic activity;	-1.22766	K06611//stachyose synthetase [EC:2.4.1.67]+ko00052//Galactose metabolism
CL10488.Contig4_All	[F]GO:0003824//catalytic activity;	molecular_function	[F]catalytic activity;	-2.14689	K06611//stachyose synthetase [EC:2.4.1.67]+ko00052//Galactose metabolism
CL10488.Contig5_All	[F]GO:0003824//catalytic activity;	molecular_function	[F]catalytic activity;	-1.59114	K06611//stachyose synthetase [EC:2.4.1.67]+ko00052//Galactose metabolism
CL1049.Contig1_All	[P]GO:0018279//protein N-linked glycosylation via asparagine;[C]GO:0016021//integral component of membrane;GO:0005789//endoplasmic reticulum membrane;[F]GO:0016757//transferase activity, transferring glycosyl groups;	molecular_function;cellular_component;biological_process	[C]membrane part;organelle part;[P]cellular process;[F]catalytic activity;	-6.85447	K12670//oligosaccharyltransferase complex subunit beta+ko04141//Protein processing in endoplasmic reticulum+ko00510//N-Glycan biosynthesis+ko01100//Metabolic pathways
CL1049.Contig2_All	[P]GO:0018279//protein N-linked glycosylation via asparagine;[C]GO:0016021//integral component of membrane;GO:0005789//endoplasmic reticulum membrane;[F]GO:0016757//transferase activity, transferring glycosyl groups;	biological_process;molecular_function;cellular_component	[C]membrane part;organelle part;[P]cellular process;[F]catalytic activity;	-5.72202	K12670//oligosaccharyltransferase complex subunit beta+ko04141//Protein processing in endoplasmic reticulum+ko00510//N-Glycan biosynthesis+ko01100//Metabolic pathways
CL105.Contig1_All	[C]GO:0016021//integral component of membrane;	cellular_component	[C]membrane part;	-11.8088	K14692//solute carrier family 30 (zinc transporter), member 5/7;K01534//Cd2+/Zn2+-exporting ATPase [EC:3.6.3.3 3.6.3.5]
CL1050.Contig10_All	[P]GO:0006355//regulation of transcription, DNA-templated;GO:0006351//transcription, DNA-templated;[C]GO:0005634//nucleus;[F]GO:0003677//DNA binding;	cellular_component;biological_process;molecular_function	[C]cell;[P]biological regulation;cellular process;[F]binding;	-1.99699	K00521//ferric-chelate reductase [EC:1.16.1.7];K05941//glutathione gamma-glutamylcysteinyltransferase [EC:2.3.2.15]
CL1050.Contig15_All	[P]GO:0006351//transcription, DNA-templated;GO:0006355//regulation of transcription, DNA-templated;[C]GO:0005634//nucleus;[F]GO:0003677//DNA binding;	molecular_function;biological_process;cellular_component	[C]cell;[P]cellular process;biological regulation;[F]binding;	-1.45094	K00521//ferric-chelate reductase [EC:1.16.1.7];K05941//glutathione gamma-glutamylcysteinyltransferase [EC:2.3.2.15];K16296//serine carboxypeptidase-like clade I [EC:3.4.16.-];K03094//S-phase kinase-associated protein 1+ko04141//Protein processing in endoplasmic reticulum+ko04120//Ubiquitin mediated proteolysis
CL10503.Contig2_All	[F]GO:0003676//nucleic acid binding;	molecular_function	[F]binding;	-1.4956	K14525//ribonucleases P/MRP protein subunit RPP25 [EC:3.1.26.5]+ko03013//RNA transport+ko03008//Ribosome biogenesis in eukaryotes
CL10505.Contig2_All	[P]GO:0016579//protein deubiquitination;GO:0006511//ubiquitin-dependent protein catabolic process;[C]GO:0005622//intracellular;[F]GO:0004843//thiol-dependent ubiquitin-specific protease activity;	biological_process;molecular_function;cellular_component	[C]cell;[P]cellular process;[F]catalytic activity;	-2.11604	K05610//ubiquitin carboxyl-terminal hydrolase L5 [EC:3.4.19.12]
CL10509.Contig3_All	[C]GO:0005739//mitochondrion;GO:0070469//respiratory chain;[F]GO:0046872//metal ion binding;GO:0051539//4 iron, 4 sulfur cluster binding;GO:0008137//NADH dehydrogenase (ubiquinone) activity;	molecular_function;cellular_component	[C]cell;membrane part;[F]binding;catalytic activity;	-6.81859	K03941//NADH dehydrogenase (ubiquinone) Fe-S protein 8 [EC:1.6.5.3 1.6.99.3]+ko01100//Metabolic pathways+ko00190//Oxidative phosphorylation
CL1051.Contig2_All	[P]GO:0009607//response to biotic stimulus;GO:0006952//defense response;	biological_process	[P]response to stimulus;	-3.91251	K10745//ribonuclease H2 subunit C+ko03030//DNA replication
CL1051.Contig3_All	[P]GO:0006952//defense response;GO:0009607//response to biotic stimulus;	biological_process	[P]response to stimulus;	-10.2316
CL10519.Contig1_All	[P]GO:0009058//biosynthetic process;[F]GO:0016844//strictosidine synthase activity;	molecular_function;biological_process	[P]metabolic process;[F]catalytic activity;	-1.30993	K21407//adipocyte plasma membrane-associated protein
CL10528.Contig2_All	[C]GO:0005634//nucleus;	cellular_component	[C]cell;	-2.04186	K21777//G2/mitotic-specific cyclin-B, other
CL10528.Contig4_All	[C]GO:0005634//nucleus;	cellular_component	[C]cell;	-1.44443	K21777//G2/mitotic-specific cyclin-B, other
CL1053.Contig1_All	[C]GO:0016021//integral component of membrane;[F]GO:0008289//lipid binding;	cellular_component;molecular_function	[C]membrane part;[F]binding;	-1.54183
CL1053.Contig2_All	[C]GO:0016021//integral component of membrane;[F]GO:0008289//lipid binding;	molecular_function;cellular_component	[C]membrane part;[F]binding;	-1.72307
CL10532.Contig2_All	[C]GO:0016021//integral component of membrane;	cellular_component	[C]membrane part;	-1.06557	K18693//diacylglycerol diphosphate phosphatase / phosphatidate phosphatase [EC:3.1.3.81 3.1.3.4]+ko01110//Biosynthesis of secondary metabolites+ko00564//Glycerophospholipid metabolism+ko00561//Glycerolipid metabolism
CL10532.Contig3_All	[C]GO:0016021//integral component of membrane;	cellular_component	[C]membrane part;	-1.36352	K18693//diacylglycerol diphosphate phosphatase / phosphatidate phosphatase [EC:3.1.3.81 3.1.3.4]+ko01110//Biosynthesis of secondary metabolites+ko00564//Glycerophospholipid metabolism+ko00561//Glycerolipid metabolism
CL10533.Contig1_All	[C]GO:0016021//integral component of membrane;	cellular_component	[C]membrane part;	-5.97577	K03006//DNA-directed RNA polymerase II subunit RPB1 [EC:2.7.7.6]+ko00230//Purine metabolism+ko03020//RNA polymerase+ko01100//Metabolic pathways+ko00240//Pyrimidine metabolism
CL10537.Contig1_All	[F]GO:0004867//serine-type endopeptidase inhibitor activity;	molecular_function	[F]molecular function regulator;	-5.48101
CL10541.Contig14_All	[P]GO:0006368//transcription elongation from RNA polymerase II promoter;GO:0016570//histone modification;[C]GO:0016593//Cdc73/Paf1 complex;	biological_process;cellular_component	[C]organelle part;[P]cellular process;cellular component organization or biogenesis;	-5.70976	K15177//RNA polymerase-associated protein LEO1
CL10541.Contig23_All	[P]GO:0016570//histone modification;GO:0006368//transcription elongation from RNA polymerase II promoter;[C]GO:0016593//Cdc73/Paf1 complex;	cellular_component;biological_process	[C]organelle part;[P]cellular component organization or biogenesis;cellular process;	-1.93083	K15177//RNA polymerase-associated protein LEO1
CL10541.Contig9_All	[P]GO:0016570//histone modification;GO:0006368//transcription elongation from RNA polymerase II promoter;[C]GO:0016593//Cdc73/Paf1 complex;	cellular_component;biological_process	[C]organelle part;[P]cellular process;cellular component organization or biogenesis;	1.1567	K15177//RNA polymerase-associated protein LEO1
CL10546.Contig1_All	[P]GO:0006952//defense response;[F]GO:0043531//ADP binding;	biological_process;molecular_function	[P]response to stimulus;[F]binding;	-1.03913	K15078//structure-specific endonuclease subunit SLX1 [EC:3.6.1.-]
CL10549.Contig2_All	[C]GO:0005634//nucleus;	cellular_component	[C]cell;	-5.02158	K14848//ribosome assembly protein RRB1
CL10551.Contig5_All	[C]GO:0016021//integral component of membrane;	cellular_component	[C]membrane part;	-8.53885	K14617//LMBR1 domain-containing protein 1
CL10556.Contig5_All	[C]GO:0016021//integral component of membrane;	cellular_component	[C]membrane part;	-2.36869
CL1056.Contig1_All	[P]GO:0043161//proteasome-mediated ubiquitin-dependent protein catabolic process;[C]GO:0016021//integral component of membrane;[F]GO:0061630//ubiquitin protein ligase activity;	biological_process;molecular_function;cellular_component	[C]membrane part;[P]cellular process;[F]catalytic activity;	-5.7159	K19038//E3 ubiquitin-protein ligase ATL41 [EC:2.3.2.27];K19041//E3 ubiquitin-protein ligase RNF38/44 [EC:2.3.2.27];K04733//interleukin-1 receptor-associated kinase 4 [EC:2.7.11.1]
CL10565.Contig1_All	[P]GO:0051513//regulation of monopolar cell growth;	biological_process	[P]biological regulation;	-2.2509
CL10566.Contig1_All	[P]GO:0009793//embryo development ending in seed dormancy;GO:0006397//mRNA processing;[F]GO:0008419//RNA lariat debranching enzyme activity;	biological_process;molecular_function	[P]cellular process;multicellular organismal process;[F]catalytic activity;	-6.54514	K18328//lariat debranching enzyme [EC:3.1.-.-]
CL10569.Contig2_All	[P]GO:0006351//transcription, DNA-templated;GO:0006355//regulation of transcription, DNA-templated;[C]GO:0005634//nucleus;[F]GO:0016787//hydrolase activity;GO:0032041//NAD-dependent histone deacetylase activity (H3-K14 specific);	cellular_component;biological_process;molecular_function	[C]cell;[P]cellular process;biological regulation;[F]catalytic activity;	-2.04851	K11407//histone deacetylase 6 [EC:3.5.1.98]
CL10571.Contig3_All	[F]GO:0050662//coenzyme binding;GO:0003824//catalytic activity;	molecular_function	[F]catalytic activity;binding;	-1.1602	K07071//uncharacterized protein
CL10589.Contig1_All	[F]GO:0004674//protein serine/threonine kinase activity;GO:0005524//ATP binding;	molecular_function	[F]binding;catalytic activity;	-10.3491	K08794//calcium/calmodulin-dependent protein kinase I [EC:2.7.11.17];K13412//calcium-dependent protein kinase [EC:2.7.11.1]+ko04626//Plant-pathogen interaction
CL10589.Contig3_All	[F]GO:0004674//protein serine/threonine kinase activity;GO:0005524//ATP binding;	molecular_function	[F]binding;catalytic activity;	-8.46452	K08794//calcium/calmodulin-dependent protein kinase I [EC:2.7.11.17];K13412//calcium-dependent protein kinase [EC:2.7.11.1]+ko04626//Plant-pathogen interaction
CL10590.Contig1_All	[F]GO:0005509//calcium ion binding;	molecular_function	[F]binding;	-5.2695	K02183//calmodulin+ko04016//MAPK signaling pathway - plant+ko04626//Plant-pathogen interaction+ko04070//Phosphatidylinositol signaling system
CL10590.Contig2_All	[F]GO:0005509//calcium ion binding;	molecular_function	[F]binding;	6.86107	K02183//calmodulin+ko04016//MAPK signaling pathway - plant+ko04626//Plant-pathogen interaction+ko04070//Phosphatidylinositol signaling system
CL10592.Contig2_All	[F]GO:0003743//translation initiation factor activity;	molecular_function	[F]binding;	-1.0432	K13171//serine/arginine repetitive matrix protein 1+ko03015//mRNA surveillance pathway+ko03013//RNA transport
CL10594.Contig2_All	[P]GO:0006412//translation;[C]GO:0005840//ribosome;[F]GO:0003735//structural constituent of ribosome;GO:0019843//rRNA binding;	molecular_function;cellular_component;biological_process	[C]cell;[P]cellular process;[F]structural molecule activity;binding;	-1.05422	K11323//histone arginine demethylase JMJD6 [EC:1.14.11.-]
CL10598.Contig1_All	[P]GO:0006412//translation;GO:0002181//cytoplasmic translation;[C]GO:0005840//ribosome;GO:0022625//cytosolic large ribosomal subunit;[F]GO:0003723//RNA binding;GO:0003735//structural constituent of ribosome;	biological_process;cellular_component;molecular_function	[C]organelle part;cell;[P]cellular process;[F]binding;structural molecule activity;	-7.06597	K02908//large subunit ribosomal protein L30e+ko03010//Ribosome
CL10598.Contig2_All	[P]GO:0006412//translation;GO:0002181//cytoplasmic translation;[C]GO:0022625//cytosolic large ribosomal subunit;GO:0005840//ribosome;[F]GO:0003723//RNA binding;GO:0003735//structural constituent of ribosome;	molecular_function;biological_process;cellular_component	[C]organelle part;cell;[P]cellular process;[F]structural molecule activity;binding;	-7.72202	K02908//large subunit ribosomal protein L30e+ko03010//Ribosome
CL106.Contig1_All	[P]GO:0006260//DNA replication;GO:0006281//DNA repair;[C]GO:0005663//DNA replication factor C complex;GO:0005634//nucleus;[F]GO:0003689//DNA clamp loader activity;GO:0005524//ATP binding;	biological_process;molecular_function;cellular_component	[C]cell;organelle part;[P]cellular process;[F]binding;	1.83822	K10754//replication factor C subunit 1+ko03420//Nucleotide excision repair+ko03030//DNA replication+ko03430//Mismatch repair
CL106.Contig9_All	[P]GO:0006260//DNA replication;GO:0006281//DNA repair;[C]GO:0005663//DNA replication factor C complex;GO:0005634//nucleus;[F]GO:0003689//DNA clamp loader activity;GO:0005524//ATP binding;	cellular_component;biological_process;molecular_function	[C]cell;organelle part;[P]cellular process;[F]binding;	1.77152	K10754//replication factor C subunit 1+ko03420//Nucleotide excision repair+ko03030//DNA replication+ko03430//Mismatch repair
CL10603.Contig1_All	[P]GO:0006412//translation;[C]GO:0022625//cytosolic large ribosomal subunit;[F]GO:0070180//large ribosomal subunit rRNA binding;GO:0003735//structural constituent of ribosome;	cellular_component;biological_process;molecular_function	[C]organelle part;[P]cellular process;[F]structural molecule activity;binding;	-3.97577	K02894//large subunit ribosomal protein L23e+ko03010//Ribosome
CL1062.Contig11_All	[P]GO:0006629//lipid metabolic process;[C]GO:0016021//integral component of membrane;[F]GO:0016787//hydrolase activity;	molecular_function;cellular_component;biological_process	[C]membrane part;[P]metabolic process;[F]catalytic activity;	-5.96086
CL1062.Contig14_All	[P]GO:0006629//lipid metabolic process;[C]GO:0016021//integral component of membrane;[F]GO:0016787//hydrolase activity;	biological_process;molecular_function;cellular_component	[C]membrane part;[P]metabolic process;[F]catalytic activity;	6.06018
CL1062.Contig16_All	[P]GO:0006629//lipid metabolic process;[C]GO:0016021//integral component of membrane;[F]GO:0016787//hydrolase activity;	cellular_component;molecular_function;biological_process	[C]membrane part;[P]metabolic process;[F]catalytic activity;	-7.7078
CL1062.Contig19_All	[P]GO:0006629//lipid metabolic process;[C]GO:0016021//integral component of membrane;[F]GO:0016787//hydrolase activity;	cellular_component;biological_process;molecular_function	[C]membrane part;[P]metabolic process;[F]catalytic activity;	2.41353
CL1062.Contig22_All	[P]GO:0006629//lipid metabolic process;[C]GO:0016021//integral component of membrane;[F]GO:0016787//hydrolase activity;	biological_process;cellular_component;molecular_function	[C]membrane part;[P]metabolic process;[F]catalytic activity;	-2.24724
CL1062.Contig8_All	[P]GO:0006629//lipid metabolic process;[C]GO:0016021//integral component of membrane;[F]GO:0016787//hydrolase activity;	molecular_function;cellular_component;biological_process	[C]membrane part;[P]metabolic process;[F]catalytic activity;	-10.1552
CL1062.Contig9_All	[P]GO:0006629//lipid metabolic process;[C]GO:0016021//integral component of membrane;[F]GO:0016787//hydrolase activity;	cellular_component;molecular_function;biological_process	[C]membrane part;[P]metabolic process;[F]catalytic activity;	-1.05172
CL10624.Contig5_All	[C]GO:0016021//integral component of membrane;	cellular_component	[C]membrane part;	-3.50127	K16284//E3 ubiquitin-protein ligase SIS3 [EC:2.3.2.27]
CL10624.Contig7_All	[C]GO:0016021//integral component of membrane;	cellular_component	[C]membrane part;	-2.05928	K16284//E3 ubiquitin-protein ligase SIS3 [EC:2.3.2.27]
CL10630.Contig1_All	[C]GO:0005737//cytoplasm;[F]GO:0003924//GTPase activity;GO:0005525//GTP binding;GO:0003746//translation elongation factor activity;	molecular_function;cellular_component	[C]cell;[F]binding;catalytic activity;	4.4326	K03231//elongation factor 1-alpha+ko03013//RNA transport
CL10633.Contig1_All	[C]GO:0005634//nucleus;	cellular_component	[C]cell;	-9.54553	K21777//G2/mitotic-specific cyclin-B, other
CL10633.Contig2_All	[C]GO:0005634//nucleus;	cellular_component	[C]cell;	-7.77513	K21777//G2/mitotic-specific cyclin-B, other
CL10642.Contig1_All	[C]GO:0016021//integral component of membrane;[F]GO:0005524//ATP binding;GO:0004674//protein serine/threonine kinase activity;	molecular_function;cellular_component	[C]membrane part;[F]binding;catalytic activity;	1.66512	K13418//somatic embryogenesis receptor kinase 1 [EC:2.7.10.1 2.7.11.1];K04733//interleukin-1 receptor-associated kinase 4 [EC:2.7.11.1]
CL10642.Contig5_All	[C]GO:0016021//integral component of membrane;[F]GO:0005524//ATP binding;GO:0004674//protein serine/threonine kinase activity;	molecular_function;cellular_component	[C]membrane part;[F]binding;catalytic activity;	-1.21689	K13418//somatic embryogenesis receptor kinase 1 [EC:2.7.10.1 2.7.11.1];K04733//interleukin-1 receptor-associated kinase 4 [EC:2.7.11.1]
CL10646.Contig2_All	[F]GO:0003723//RNA binding;	molecular_function	[F]binding;	-1.09202	K12741//heterogeneous nuclear ribonucleoprotein A1/A3+ko03040//Spliceosome
CL10649.Contig2_All	[C]GO:0016021//integral component of membrane;[F]GO:0016788//hydrolase activity, acting on ester bonds;	cellular_component;molecular_function	[C]membrane part;[F]catalytic activity;	-6.30587	K01206//alpha-L-fucosidase [EC:3.2.1.51]+ko00511//Other glycan degradation
CL10651.Contig1_All	[F]GO:0003700//DNA binding transcription factor activity;	molecular_function	[F]transcription regulator activity;	-1.19602	K14432//ABA responsive element binding factor+ko04075//Plant hormone signal transduction
CL10655.Contig2_All	[P]GO:0042274//ribosomal small subunit biogenesis;	biological_process	[P]cellular component organization or biogenesis;	-1.34897
CL1066.Contig1_All	[P]GO:0006412//translation;[C]GO:0005840//ribosome;[F]GO:0003735//structural constituent of ribosome;	molecular_function;biological_process;cellular_component	[C]cell;[P]cellular process;[F]structural molecule activity;	5.20801	K02868//large subunit ribosomal protein L11e+ko03010//Ribosome
CL10666.Contig1_All	[F]GO:0004672//protein kinase activity;GO:0004674//protein serine/threonine kinase activity;GO:0005524//ATP binding;	molecular_function	[F]binding;catalytic activity;	-1.38772	K20714//serine/threonine-protein kinase OXI1 [EC:2.7.11.1]+ko04016//MAPK signaling pathway - plant
CL10668.Contig3_All	[P]GO:0006730//one-carbon metabolic process;[F]GO:0008270//zinc ion binding;GO:0004089//carbonate dehydratase activity;	molecular_function;biological_process	[P]cellular process;[F]catalytic activity;binding;	-4.34351	K01674//carbonic anhydrase [EC:4.2.1.1]+ko00910//Nitrogen metabolism
CL10669.Contig2_All	[P]GO:0007165//signal transduction;[C]GO:0016020//membrane;[F]GO:0003924//GTPase activity;GO:0005525//GTP binding;	molecular_function;biological_process;cellular_component	[C]membrane;[P]biological regulation;[F]binding;catalytic activity;	-6.82893	K07910//Ras-related protein Rab-18
CL10674.Contig4_All	[P]GO:0006351//transcription, DNA-templated;GO:0007275//multicellular organism development;[C]GO:0005634//nucleus;[F]GO:0003677//DNA binding;GO:0003700//DNA binding transcription factor activity;	cellular_component;biological_process;molecular_function	[C]cell;[P]cellular process;multicellular organismal process;[F]binding;transcription regulator activity;	-1.19951	K09285//AP2-like factor, ANT lineage
CL10674.Contig6_All	[P]GO:0007275//multicellular organism development;GO:0006351//transcription, DNA-templated;[C]GO:0005634//nucleus;[F]GO:0003677//DNA binding;GO:0003700//DNA binding transcription factor activity;	molecular_function;biological_process;cellular_component	[C]cell;[P]multicellular organismal process;cellular process;[F]binding;transcription regulator activity;	-2.82304	K09285//AP2-like factor, ANT lineage
CL10674.Contig7_All	[P]GO:0007275//multicellular organism development;GO:0006351//transcription, DNA-templated;[C]GO:0005634//nucleus;[F]GO:0003700//DNA binding transcription factor activity;GO:0003677//DNA binding;	biological_process;molecular_function;cellular_component	[C]cell;[P]cellular process;multicellular organismal process;[F]transcription regulator activity;binding;	-1.04493	K09285//AP2-like factor, ANT lineage;K20279//synaptojanin [EC:3.1.3.36]+ko01100//Metabolic pathways+ko04070//Phosphatidylinositol signaling system+ko00562//Inositol phosphate metabolism
CL10678.Contig1_All	[P]GO:0001678//cellular glucose homeostasis;GO:0006096//glycolytic process;[C]GO:0005623//cell;[F]GO:0005536//glucose binding;GO:0004396//hexokinase activity;GO:0005524//ATP binding;	cellular_component;biological_process;molecular_function	[C]cell;[P]cellular process;biological regulation;[F]catalytic activity;binding;	-7.87956	K00844//hexokinase [EC:2.7.1.1]+ko00010//Glycolysis / Gluconeogenesis+ko00520//Amino sugar and nucleotide sugar metabolism+ko01100//Metabolic pathways+ko00052//Galactose metabolism+ko00051//Fructose and mannose metabolism+ko00500//Starch and sucrose metabolism+ko01110//Biosynthesis of secondary metabolites+ko01200//Carbon metabolism
CL10680.Contig1_All	[F]GO:0003723//RNA binding;	molecular_function	[F]binding;	4.62574	K17964//leucine-rich PPR motif-containing protein, mitochondrial
CL10680.Contig2_All	[F]GO:0003723//RNA binding;	molecular_function	[F]binding;	-1.68685	K17964//leucine-rich PPR motif-containing protein, mitochondrial
CL10680.Contig3_All	[F]GO:0003723//RNA binding;	molecular_function	[F]binding;	-1.00415	K17964//leucine-rich PPR motif-containing protein, mitochondrial
CL10685.Contig1_All	[F]GO:0046872//metal ion binding;	molecular_function	[F]binding;	-1.04126	K09377//cysteine and glycine-rich protein
CL10688.Contig1_All	[P]GO:0006412//translation;[C]GO:0005840//ribosome;[F]GO:0003735//structural constituent of ribosome;	biological_process;cellular_component;molecular_function	[C]cell;[P]cellular process;[F]structural molecule activity;	-5.2695	K02991//small subunit ribosomal protein S6e+ko03010//Ribosome
CL10688.Contig2_All	[P]GO:0006412//translation;GO:0006364//rRNA processing;GO:0042274//ribosomal small subunit biogenesis;[C]GO:0022627//cytosolic small ribosomal subunit;GO:0005840//ribosome;[F]GO:0003735//structural constituent of ribosome;	cellular_component;molecular_function;biological_process	[C]cell;organelle part;[P]cellular component organization or biogenesis;cellular process;[F]structural molecule activity;	5.50198	K02991//small subunit ribosomal protein S6e+ko03010//Ribosome
CL10689.Contig2_All	[P]GO:0045490//pectin catabolic process;GO:0042545//cell wall modification;[C]GO:0016021//integral component of membrane;GO:0005618//cell wall;[F]GO:0045330//aspartyl esterase activity;GO:0004857//enzyme inhibitor activity;GO:0030599//pectinesterase activity;	biological_process;molecular_function;cellular_component	[C]membrane part;cell;[P]cellular process;cellular component organization or biogenesis;[F]catalytic activity;molecular function regulator;	-1.62269	K01051//pectinesterase [EC:3.1.1.11]+ko00040//Pentose and glucuronate interconversions+ko01100//Metabolic pathways
CL1069.Contig5_All	[P]GO:0006355//regulation of transcription, DNA-templated;GO:0006351//transcription, DNA-templated;	biological_process	[P]cellular process;biological regulation;	-1.25187	K14494//DELLA protein+ko04075//Plant hormone signal transduction
CL10692.Contig2_All	[F]GO:0008234//cysteine-type peptidase activity;	molecular_function	[F]catalytic activity;	9.87094	K01373//cathepsin F [EC:3.4.22.41]
CL10692.Contig3_All	[P]GO:0051603//proteolysis involved in cellular protein catabolic process;[C]GO:0005615//extracellular space;GO:0005783//endoplasmic reticulum;GO:0005764//lysosome;[F]GO:0004197//cysteine-type endopeptidase activity;	biological_process;cellular_component;molecular_function	[C]cell;extracellular region;[P]cellular process;[F]catalytic activity;	5.14835	K01365//cathepsin L [EC:3.4.22.15]+ko04145//Phagosome;K16292//KDEL-tailed cysteine endopeptidase [EC:3.4.22.-]
CL10692.Contig4_All	[F]GO:0008234//cysteine-type peptidase activity;	molecular_function	[F]catalytic activity;	7.98892	K01373//cathepsin F [EC:3.4.22.41];K16290//xylem cysteine proteinase [EC:3.4.22.-]
CL1070.Contig3_All	[P]GO:0006680//glucosylceramide catabolic process;[C]GO:0016020//membrane;[F]GO:0004348//glucosylceramidase activity;	molecular_function;biological_process;cellular_component	[C]membrane;[P]cellular process;[F]catalytic activity;	-6.74923	K17108//non-lysosomal glucosylceramidase [EC:3.2.1.45]+ko00600//Sphingolipid metabolism+ko00511//Other glycan degradation+ko01100//Metabolic pathways
CL1070.Contig9_All	[P]GO:0006680//glucosylceramide catabolic process;[C]GO:0016020//membrane;[F]GO:0004348//glucosylceramidase activity;	molecular_function;cellular_component;biological_process	[C]membrane;[P]cellular process;[F]catalytic activity;	1.7108	K17108//non-lysosomal glucosylceramidase [EC:3.2.1.45]+ko00600//Sphingolipid metabolism+ko00511//Other glycan degradation+ko01100//Metabolic pathways
CL10706.Contig1_All	[F]GO:0003723//RNA binding;	molecular_function	[F]binding;	-8.18145	K15191//La-related protein 7
CL10709.Contig1_All	[F]GO:0008234//cysteine-type peptidase activity;	molecular_function	[F]catalytic activity;	-6.66543	K16292//KDEL-tailed cysteine endopeptidase [EC:3.4.22.-]
CL10709.Contig2_All	[F]GO:0008234//cysteine-type peptidase activity;	molecular_function	[F]catalytic activity;	-7.82893	K16292//KDEL-tailed cysteine endopeptidase [EC:3.4.22.-]
CL10710.Contig1_All	[P]GO:0006412//translation;[C]GO:0022625//cytosolic large ribosomal subunit;[F]GO:0003735//structural constituent of ribosome;GO:0003723//RNA binding;	biological_process;molecular_function;cellular_component	[C]organelle part;[P]cellular process;[F]structural molecule activity;binding;	7.99913	K02885//large subunit ribosomal protein L19e+ko03010//Ribosome
CL10710.Contig2_All	[P]GO:0006412//translation;[C]GO:0022625//cytosolic large ribosomal subunit;[F]GO:0003735//structural constituent of ribosome;GO:0003723//RNA binding;	cellular_component;molecular_function;biological_process	[C]organelle part;[P]cellular process;[F]binding;structural molecule activity;	4.88772	K02885//large subunit ribosomal protein L19e+ko03010//Ribosome
CL10711.Contig2_All	[C]GO:0016021//integral component of membrane;[F]GO:0020037//heme binding;GO:0046872//metal ion binding;	cellular_component;molecular_function	[C]membrane part;[F]binding;	1.07029	K10534//nitrate reductase (NAD(P)H) [EC:1.7.1.1 1.7.1.2 1.7.1.3]+ko00910//Nitrogen metabolism
CL10712.Contig12_All	[P]GO:0006636//unsaturated fatty acid biosynthetic process;[C]GO:0031969//chloroplast membrane;[F]GO:0016717//oxidoreductase activity, acting on paired donors, with oxidation of a pair of donors resulting in the reduction of molecular oxygen to two molecules of water;	biological_process;cellular_component;molecular_function	[C]organelle part;[P]cellular process;[F]catalytic activity;	-1.18815	K10257//acyl-lipid omega-3 desaturase [EC:1.14.19.25 1.14.19.35 1.14.19.36]
CL10712.Contig2_All	[P]GO:0006636//unsaturated fatty acid biosynthetic process;[C]GO:0031969//chloroplast membrane;[F]GO:0016717//oxidoreductase activity, acting on paired donors, with oxidation of a pair of donors resulting in the reduction of molecular oxygen to two molecules of water;	cellular_component;biological_process;molecular_function	[C]organelle part;[P]cellular process;[F]catalytic activity;	2.42594	K10257//acyl-lipid omega-3 desaturase [EC:1.14.19.25 1.14.19.35 1.14.19.36]
CL10712.Contig3_All	[P]GO:0006636//unsaturated fatty acid biosynthetic process;[C]GO:0031969//chloroplast membrane;[F]GO:0016717//oxidoreductase activity, acting on paired donors, with oxidation of a pair of donors resulting in the reduction of molecular oxygen to two molecules of water;	cellular_component;molecular_function;biological_process	[C]organelle part;[P]cellular process;[F]catalytic activity;	6.18123	K10257//acyl-lipid omega-3 desaturase [EC:1.14.19.25 1.14.19.35 1.14.19.36]
CL10712.Contig4_All	[P]GO:0006636//unsaturated fatty acid biosynthetic process;[C]GO:0031969//chloroplast membrane;[F]GO:0016717//oxidoreductase activity, acting on paired donors, with oxidation of a pair of donors resulting in the reduction of molecular oxygen to two molecules of water;	biological_process;molecular_function;cellular_component	[C]organelle part;[P]cellular process;[F]catalytic activity;	-1.75155	K10257//acyl-lipid omega-3 desaturase [EC:1.14.19.25 1.14.19.35 1.14.19.36]
CL10712.Contig8_All	[P]GO:0006629//lipid metabolic process;[C]GO:0016021//integral component of membrane;[F]GO:0016717//oxidoreductase activity, acting on paired donors, with oxidation of a pair of donors resulting in the reduction of molecular oxygen to two molecules of water;	molecular_function;cellular_component;biological_process	[C]membrane part;[P]metabolic process;[F]catalytic activity;	6.99879	K10257//acyl-lipid omega-3 desaturase [EC:1.14.19.25 1.14.19.35 1.14.19.36]
CL10712.Contig9_All	[P]GO:0006636//unsaturated fatty acid biosynthetic process;[C]GO:0031969//chloroplast membrane;[F]GO:0016717//oxidoreductase activity, acting on paired donors, with oxidation of a pair of donors resulting in the reduction of molecular oxygen to two molecules of water;	biological_process;molecular_function;cellular_component	[C]organelle part;[P]cellular process;[F]catalytic activity;	1.22648	K10257//acyl-lipid omega-3 desaturase [EC:1.14.19.25 1.14.19.35 1.14.19.36]
CL10716.Contig1_All	[P]GO:0008643//carbohydrate transport;[C]GO:0016021//integral component of membrane;GO:0005886//plasma membrane;	cellular_component;biological_process	[C]cell;membrane part;[P]localization;	-2.05381	K15382//solute carrier family 50 (sugar transporter)
CL10716.Contig2_All	[P]GO:0008643//carbohydrate transport;[C]GO:0016021//integral component of membrane;GO:0005886//plasma membrane;	biological_process;cellular_component	[C]cell;membrane part;[P]localization;	-2.38376	K15382//solute carrier family 50 (sugar transporter)
CL10717.Contig1_All	[C]GO:0016021//integral component of membrane;	cellular_component	[C]membrane part;	-1.18043
CL10717.Contig2_All	[C]GO:0016021//integral component of membrane;	cellular_component	[C]membrane part;	-2.21566
CL10720.Contig2_All	[P]GO:0005985//sucrose metabolic process;[F]GO:0016157//sucrose synthase activity;	biological_process;molecular_function	[P]cellular process;[F]catalytic activity;	-1.73276	K00695//sucrose synthase [EC:2.4.1.13]+ko01100//Metabolic pathways+ko00500//Starch and sucrose metabolism
CL10725.Contig1_All	[P]GO:0034314//Arp2/3 complex-mediated actin nucleation;[C]GO:0005885//Arp2/3 protein complex;[F]GO:0005524//ATP binding;	molecular_function;cellular_component;biological_process	[C]organelle part;[P]cellular component organization or biogenesis;[F]binding;	-2.38496	K18584//actin-related protein 3
CL10726.Contig4_All	[P]GO:0006511//ubiquitin-dependent protein catabolic process;GO:0016579//protein deubiquitination;[F]GO:0004843//thiol-dependent ubiquitin-specific protease activity;	biological_process;molecular_function	[P]cellular process;[F]catalytic activity;	-1.27979	K21343//ubiquitin carboxyl-terminal hydrolase 15 [EC:3.4.19.12]
CL10732.Contig1_All	[F]GO:0070403//NAD+ binding;	molecular_function	[F]binding;	-5.54514	K11416//mono-ADP-ribosyltransferase sirtuin 6 [EC:2.4.2.31]
CL10733.Contig1_All	[P]GO:0006412//translation;[C]GO:0005829//cytosol;GO:0005730//nucleolus;GO:0022627//cytosolic small ribosomal subunit;GO:0005840//ribosome;GO:0022626//cytosolic ribosome;GO:0005618//cell wall;GO:0009507//chloroplast;[F]GO:0070181//small ribosomal subunit rRNA binding;GO:0003735//structural constituent of ribosome;	cellular_component;biological_process;molecular_function	[C]organelle part;cell;[P]cellular process;[F]binding;structural molecule activity;	-6.85447	K02953//small subunit ribosomal protein S13e+ko03010//Ribosome
CL10735.Contig1_All	[F]GO:0008270//zinc ion binding;GO:0003676//nucleic acid binding;	molecular_function	[F]binding;	-1.67183
CL10736.Contig1_All	[P]GO:0006412//translation;[C]GO:0005840//ribosome;[F]GO:0003735//structural constituent of ribosome;	biological_process;molecular_function;cellular_component	[C]cell;[P]cellular process;[F]structural molecule activity;	-7.86707	K02953//small subunit ribosomal protein S13e+ko03010//Ribosome
CL10736.Contig2_All	[P]GO:0006412//translation;[C]GO:0005730//nucleolus;GO:0022627//cytosolic small ribosomal subunit;GO:0005840//ribosome;[F]GO:0003735//structural constituent of ribosome;GO:0070181//small ribosomal subunit rRNA binding;	cellular_component;biological_process;molecular_function	[C]organelle part;cell;[P]cellular process;[F]structural molecule activity;binding;	-6.41389	K02953//small subunit ribosomal protein S13e+ko03010//Ribosome
CL1074.Contig2_All	[F]GO:0005525//GTP binding;	molecular_function	[F]binding;	-2.0496	K19828//mitochondrial GTPase 1
CL1074.Contig3_All	[P]GO:0042254//ribosome biogenesis;[F]GO:0003924//GTPase activity;GO:0005525//GTP binding;	biological_process;molecular_function	[P]cellular component organization or biogenesis;[F]catalytic activity;binding;	2.71127	K19828//mitochondrial GTPase 1
CL1074.Contig5_All	[F]GO:0005525//GTP binding;	molecular_function	[F]binding;	-2.98604	K19828//mitochondrial GTPase 1
CL10747.Contig1_All	[F]GO:0003755//peptidyl-prolyl cis-trans isomerase activity;	molecular_function	[F]catalytic activity;	-1.3816	K21362//galactolipid galactosyltransferase [EC:2.4.1.184]+ko00561//Glycerolipid metabolism;K14826//FK506-binding nuclear protein [EC:5.2.1.8]
CL10749.Contig2_All	[P]GO:0022900//electron transport chain;[C]GO:0009507//chloroplast;[F]GO:0009055//electron transfer activity;GO:0046872//metal ion binding;GO:0051537//2 iron, 2 sulfur cluster binding;	molecular_function;biological_process;cellular_component	[C]cell;[P]cellular process;[F]binding;catalytic activity;	-2.08251	K02639//ferredoxin+ko00195//Photosynthesis
CL10755.Contig1_All	[P]GO:0070084//protein initiator methionine removal;[C]GO:0005737//cytoplasm;[F]GO:0046872//metal ion binding;GO:0070006//metalloaminopeptidase activity;	molecular_function;cellular_component;biological_process	[C]cell;[P]cellular process;[F]catalytic activity;binding;	2.9107	K01265//methionyl aminopeptidase [EC:3.4.11.18]
CL10756.Contig6_All	[P]GO:0009058//biosynthetic process;[F]GO:0030170//pyridoxal phosphate binding;GO:0030732//methionine S-methyltransferase activity;	molecular_function;biological_process	[P]metabolic process;[F]catalytic activity;binding;	-1.07184	K08247//methionine S-methyltransferase [EC:2.1.1.12]+ko00450//Selenocompound metabolism
CL10757.Contig1_All	[C]GO:0016021//integral component of membrane;[F]GO:0050660//flavin adenine dinucleotide binding;GO:0016614//oxidoreductase activity, acting on CH-OH group of donors;	molecular_function;cellular_component	[C]membrane part;[F]binding;catalytic activity;	-1.47233	K09828//Delta24-sterol reductase [EC:1.3.1.72 1.3.1.-]+ko01100//Metabolic pathways+ko01110//Biosynthesis of secondary metabolites+ko00100//Steroid biosynthesis
CL10757.Contig5_All	[C]GO:0016021//integral component of membrane;[F]GO:0016614//oxidoreductase activity, acting on CH-OH group of donors;GO:0050660//flavin adenine dinucleotide binding;	cellular_component;molecular_function	[C]membrane part;[F]binding;catalytic activity;	-1.98337	K09828//Delta24-sterol reductase [EC:1.3.1.72 1.3.1.-]+ko01100//Metabolic pathways+ko01110//Biosynthesis of secondary metabolites+ko00100//Steroid biosynthesis
CL1076.Contig1_All	[P]GO:0006334//nucleosome assembly;[C]GO:0005634//nucleus;GO:0000786//nucleosome;[F]GO:0046982//protein heterodimerization activity;GO:0003677//DNA binding;	biological_process;cellular_component;molecular_function	[C]organelle part;cell;[P]cellular component organization or biogenesis;[F]binding;	-1.32525	K11254//histone H4
CL10761.Contig1_All	[P]GO:0006355//regulation of transcription, DNA-templated;GO:0009734//auxin-activated signaling pathway;GO:0006351//transcription, DNA-templated;[C]GO:0005634//nucleus;[F]GO:0003677//DNA binding;	biological_process;molecular_function;cellular_component	[C]cell;[P]cellular process;biological regulation;[F]binding;	-3.66856	K14486//auxin response factor+ko04075//Plant hormone signal transduction
CL10761.Contig2_All	[P]GO:0006355//regulation of transcription, DNA-templated;GO:0006351//transcription, DNA-templated;GO:0009734//auxin-activated signaling pathway;[C]GO:0005634//nucleus;[F]GO:0003677//DNA binding;	biological_process;cellular_component;molecular_function	[C]cell;[P]cellular process;biological regulation;[F]binding;	1.31521	K14486//auxin response factor+ko04075//Plant hormone signal transduction
CL10761.Contig3_All	[P]GO:0006351//transcription, DNA-templated;GO:0006355//regulation of transcription, DNA-templated;GO:0009734//auxin-activated signaling pathway;[C]GO:0005634//nucleus;[F]GO:0003677//DNA binding;	cellular_component;molecular_function;biological_process	[C]cell;[P]cellular process;biological regulation;[F]binding;	-2.06625	K14486//auxin response factor+ko04075//Plant hormone signal transduction
CL10761.Contig7_All	[P]GO:0009734//auxin-activated signaling pathway;GO:0006351//transcription, DNA-templated;GO:0006355//regulation of transcription, DNA-templated;[C]GO:0005634//nucleus;[F]GO:0003677//DNA binding;	molecular_function;cellular_component;biological_process	[C]cell;[P]biological regulation;cellular process;[F]binding;	-1.09602	K14486//auxin response factor+ko04075//Plant hormone signal transduction
CL10762.Contig1_All	[P]GO:0006412//translation;[C]GO:0005840//ribosome;[F]GO:0003735//structural constituent of ribosome;	molecular_function;cellular_component;biological_process	[C]cell;[P]cellular process;[F]structural molecule activity;	-1.32117	K19032//30S ribosomal protein 3
CL10765.Contig1_All	[P]GO:0022900//electron transport chain;[C]GO:0009507//chloroplast;[F]GO:0046872//metal ion binding;GO:0051537//2 iron, 2 sulfur cluster binding;GO:0009055//electron transfer activity;	biological_process;molecular_function;cellular_component	[C]cell;[P]cellular process;[F]catalytic activity;binding;	1.031	K02639//ferredoxin+ko00195//Photosynthesis
CL10766.Contig1_All	[P]GO:0006730//one-carbon metabolic process;GO:0019510//S-adenosylhomocysteine catabolic process;[F]GO:0004013//adenosylhomocysteinase activity;GO:0051287//NAD binding;	molecular_function;biological_process	[P]cellular process;[F]catalytic activity;binding;	-5.1915	K01251//adenosylhomocysteinase [EC:3.3.1.1]+ko01100//Metabolic pathways+ko00270//Cysteine and methionine metabolism
CL10766.Contig2_All	[P]GO:0033353//S-adenosylmethionine cycle;GO:0006730//one-carbon metabolic process;GO:0019510//S-adenosylhomocysteine catabolic process;[C]GO:0005829//cytosol;[F]GO:0004013//adenosylhomocysteinase activity;GO:0051287//NAD binding;	molecular_function;biological_process;cellular_component	[C]cell;[P]cellular process;[F]binding;catalytic activity;	-7.17132	K01251//adenosylhomocysteinase [EC:3.3.1.1]+ko01100//Metabolic pathways+ko00270//Cysteine and methionine metabolism
CL10767.Contig2_All	[C]GO:0016021//integral component of membrane;[F]GO:0004012//phospholipid-translocating ATPase activity;GO:0000287//magnesium ion binding;GO:0005524//ATP binding;	cellular_component;molecular_function	[C]membrane part;[F]binding;transporter activity;	-2.54049	K01530//phospholipid-translocating ATPase [EC:3.6.3.1]
CL10767.Contig4_All	[C]GO:0016021//integral component of membrane;[F]GO:0000287//magnesium ion binding;GO:0005524//ATP binding;GO:0004012//phospholipid-translocating ATPase activity;	cellular_component;molecular_function	[C]membrane part;[F]binding;transporter activity;	-4.78322	K01530//phospholipid-translocating ATPase [EC:3.6.3.1]
CL10767.Contig5_All	[C]GO:0016021//integral component of membrane;[F]GO:0004012//phospholipid-translocating ATPase activity;GO:0000287//magnesium ion binding;GO:0005524//ATP binding;	cellular_component;molecular_function	[C]membrane part;[F]binding;transporter activity;	-3.05808	K01530//phospholipid-translocating ATPase [EC:3.6.3.1]
CL10767.Contig6_All	[C]GO:0016021//integral component of membrane;[F]GO:0000287//magnesium ion binding;GO:0004012//phospholipid-translocating ATPase activity;GO:0005524//ATP binding;	cellular_component;molecular_function	[C]membrane part;[F]binding;transporter activity;	-1.61019	K01530//phospholipid-translocating ATPase [EC:3.6.3.1]
CL10768.Contig2_All	[P]GO:0015979//photosynthesis;[C]GO:0009538//photosystem I reaction center;GO:0016021//integral component of membrane;	biological_process;cellular_component	[C]membrane part;cell;[P]cellular process;	-1.33173	K02694//photosystem I subunit III+ko01100//Metabolic pathways+ko00195//Photosynthesis
CL1077.Contig10_All	[C]GO:0016021//integral component of membrane;[F]GO:0016491//oxidoreductase activity;	molecular_function;cellular_component	[C]membrane part;[F]catalytic activity;	-11.5144
CL1077.Contig2_All	[C]GO:0016021//integral component of membrane;[F]GO:0016491//oxidoreductase activity;	cellular_component;molecular_function	[C]membrane part;[F]catalytic activity;	-4.96503
CL1077.Contig3_All	[C]GO:0016021//integral component of membrane;[F]GO:0016491//oxidoreductase activity;	molecular_function;cellular_component	[C]membrane part;[F]catalytic activity;	-7.20487
CL1077.Contig4_All	[C]GO:0016021//integral component of membrane;[F]GO:0016491//oxidoreductase activity;	cellular_component;molecular_function	[C]membrane part;[F]catalytic activity;	-7.8532
CL1077.Contig8_All	[C]GO:0016021//integral component of membrane;[F]GO:0016491//oxidoreductase activity;	cellular_component;molecular_function	[C]membrane part;[F]catalytic activity;	-8.77747
CL1077.Contig9_All	[C]GO:0016021//integral component of membrane;[F]GO:0016491//oxidoreductase activity;	molecular_function;cellular_component	[C]membrane part;[F]catalytic activity;	-7.9018
CL10771.Contig1_All	[F]GO:0046872//metal ion binding;GO:0004722//protein serine/threonine phosphatase activity;	molecular_function	[F]catalytic activity;binding;	-7.28028	K14497//protein phosphatase 2C [EC:3.1.3.16]+ko04016//MAPK signaling pathway - plant+ko04075//Plant hormone signal transduction
CL10771.Contig2_All	[F]GO:0046872//metal ion binding;GO:0004722//protein serine/threonine phosphatase activity;	molecular_function	[F]catalytic activity;binding;	-1.10596	K14497//protein phosphatase 2C [EC:3.1.3.16]+ko04016//MAPK signaling pathway - plant+ko04075//Plant hormone signal transduction
CL10772.Contig2_All	[C]GO:0016021//integral component of membrane;[F]GO:0008324//cation transmembrane transporter activity;	molecular_function;cellular_component	[C]membrane part;[F]transporter activity;	-1.12217	K14689//solute carrier family 30 (zinc transporter), member 2
CL10775.Contig1_All	[P]GO:0006355//regulation of transcription, DNA-templated;[C]GO:0005634//nucleus;[F]GO:0003677//DNA binding;	cellular_component;molecular_function;biological_process	[C]cell;[P]biological regulation;[F]binding;	-1.9179	K20043//clathrin coat assembly protein AP180;K09326//homeobox protein OTX1;K04733//interleukin-1 receptor-associated kinase 4 [EC:2.7.11.1];K16222//Dof zinc finger protein DOF5.5+ko04712//Circadian rhythm - plant
CL10775.Contig2_All	[P]GO:0006355//regulation of transcription, DNA-templated;[C]GO:0005634//nucleus;[F]GO:0003677//DNA binding;	biological_process;cellular_component;molecular_function	[C]cell;[P]biological regulation;[F]binding;	-2.01015	K20043//clathrin coat assembly protein AP180;K09326//homeobox protein OTX1;K04733//interleukin-1 receptor-associated kinase 4 [EC:2.7.11.1];K16222//Dof zinc finger protein DOF5.5+ko04712//Circadian rhythm - plant
CL10777.Contig2_All	[P]GO:0006979//response to oxidative stress;[F]GO:0020037//heme binding;GO:0004601//peroxidase activity;	molecular_function;biological_process	[P]response to stimulus;[F]binding;antioxidant activity;	5.14915	K10788//eosinophil peroxidase [EC:1.11.1.7];K19511//peroxidase [EC:1.11.1.7];K10529//alpha-dioxygenase [EC:1.-.-.-]+ko00592//alpha-Linolenic acid metabolism
CL10777.Contig3_All	[P]GO:0006979//response to oxidative stress;[F]GO:0004601//peroxidase activity;GO:0020037//heme binding;	biological_process;molecular_function	[P]response to stimulus;[F]antioxidant activity;binding;	-3.90783	K10788//eosinophil peroxidase [EC:1.11.1.7];K19511//peroxidase [EC:1.11.1.7];K10529//alpha-dioxygenase [EC:1.-.-.-]+ko00592//alpha-Linolenic acid metabolism
CL1078.Contig4_All	[C]GO:0016021//integral component of membrane;	cellular_component	[C]membrane part;	1.37498	K03453//bile acid:Na+ symporter, BASS family
CL10784.Contig1_All	[F]GO:0046872//metal ion binding;	molecular_function	[F]binding;	-6.57617	K15308//tristetraprolin;K18753//butyrate response factor
CL10784.Contig2_All	[F]GO:0046872//metal ion binding;	molecular_function	[F]binding;	-6.37913	K18753//butyrate response factor;K15308//tristetraprolin
CL10789.Contig1_All	[P]GO:0001731//formation of translation preinitiation complex;[C]GO:0033290//eukaryotic 48S preinitiation complex;GO:0016282//eukaryotic 43S preinitiation complex;GO:0005852//eukaryotic translation initiation factor 3 complex;[F]GO:0003743//translation initiation factor activity;	biological_process;cellular_component;molecular_function	[C]cell;[P]cellular component organization or biogenesis;[F]binding;	-5.48101	K03247//translation initiation factor 3 subunit H+ko03013//RNA transport
CL10791.Contig1_All	[P]GO:0008652//cellular amino acid biosynthetic process;[F]GO:0016491//oxidoreductase activity;GO:0004072//aspartate kinase activity;GO:0050661//NADP binding;	molecular_function;biological_process	[P]cellular process;[F]catalytic activity;binding;	-8.2695	K12524//bifunctional aspartokinase / homoserine dehydrogenase 1 [EC:2.7.2.4 1.1.1.3]+ko00300//Lysine biosynthesis+ko01230//Biosynthesis of amino acids+ko01100//Metabolic pathways+ko01110//Biosynthesis of secondary metabolites+ko00261//Monobactam biosynthesis+ko00260//Glycine, serine and threonine metabolism+ko00270//Cysteine and methionine metabolism
CL10791.Contig2_All	[P]GO:0008652//cellular amino acid biosynthetic process;[C]GO:0009507//chloroplast;[F]GO:0050661//NADP binding;GO:0016491//oxidoreductase activity;GO:0004412//homoserine dehydrogenase activity;GO:0004072//aspartate kinase activity;	molecular_function;biological_process;cellular_component	[C]cell;[P]cellular process;[F]catalytic activity;binding;	-9.35697	K12524//bifunctional aspartokinase / homoserine dehydrogenase 1 [EC:2.7.2.4 1.1.1.3]+ko00300//Lysine biosynthesis+ko01230//Biosynthesis of amino acids+ko01100//Metabolic pathways+ko01110//Biosynthesis of secondary metabolites+ko00261//Monobactam biosynthesis+ko00260//Glycine, serine and threonine metabolism+ko00270//Cysteine and methionine metabolism
CL10797.Contig1_All	[F]GO:0003924//GTPase activity;GO:0005525//GTP binding;GO:0003743//translation initiation factor activity;	molecular_function	[F]catalytic activity;binding;	-5.94425	K03242//translation initiation factor 2 subunit 3+ko03013//RNA transport
CL10797.Contig2_All	[F]GO:0003924//GTPase activity;GO:0003743//translation initiation factor activity;GO:0005525//GTP binding;	molecular_function	[F]binding;catalytic activity;	-8.88372	K03242//translation initiation factor 2 subunit 3+ko03013//RNA transport
CL10802.Contig1_All	[C]GO:0005634//nucleus;[F]GO:0043565//sequence-specific DNA binding;GO:0003700//DNA binding transcription factor activity;	molecular_function;cellular_component	[C]cell;[F]transcription regulator activity;binding;	-1.85784	K09419//heat shock transcription factor, other eukaryote
CL10802.Contig4_All	[C]GO:0016021//integral component of membrane;	cellular_component	[C]membrane part;	-2.13489	K22736//vacuolar iron transporter family protein
CL10807.Contig1_All	[F]GO:0005509//calcium ion binding;GO:0003723//RNA binding;	molecular_function	[F]binding;	-7.77646	K02184//formin 2;K19720//collagen, type III, alpha+ko04933//AGE-RAGE signaling pathway in diabetic complications
CL10807.Contig2_All	[F]GO:0005509//calcium ion binding;	molecular_function	[F]binding;	-8.81339	K19720//collagen, type III, alpha+ko04933//AGE-RAGE signaling pathway in diabetic complications
CL10808.Contig1_All	[P]GO:0042744//hydrogen peroxide catabolic process;GO:0006979//response to oxidative stress;[C]GO:0005576//extracellular region;[F]GO:0004601//peroxidase activity;GO:0046872//metal ion binding;GO:0020037//heme binding;	cellular_component;biological_process;molecular_function	[C]extracellular region;[P]response to stimulus;cellular process;[F]binding;antioxidant activity;	-2.84848	K00430//peroxidase [EC:1.11.1.7]+ko01100//Metabolic pathways+ko01110//Biosynthesis of secondary metabolites+ko00940//Phenylpropanoid biosynthesis
CL10808.Contig2_All	[P]GO:0006979//response to oxidative stress;GO:0042744//hydrogen peroxide catabolic process;[C]GO:0005576//extracellular region;[F]GO:0046872//metal ion binding;GO:0004601//peroxidase activity;GO:0020037//heme binding;	molecular_function;biological_process;cellular_component	[C]extracellular region;[P]response to stimulus;cellular process;[F]antioxidant activity;binding;	-1.79424	K00430//peroxidase [EC:1.11.1.7]+ko01100//Metabolic pathways+ko01110//Biosynthesis of secondary metabolites+ko00940//Phenylpropanoid biosynthesis
CL10808.Contig3_All	[P]GO:0042744//hydrogen peroxide catabolic process;GO:0006979//response to oxidative stress;[C]GO:0005576//extracellular region;[F]GO:0004601//peroxidase activity;GO:0046872//metal ion binding;GO:0020037//heme binding;	cellular_component;molecular_function;biological_process	[C]extracellular region;[P]cellular process;response to stimulus;[F]binding;antioxidant activity;	-3.19875	K00430//peroxidase [EC:1.11.1.7]+ko01100//Metabolic pathways+ko01110//Biosynthesis of secondary metabolites+ko00940//Phenylpropanoid biosynthesis
CL1081.Contig30_All	[P]GO:0006355//regulation of transcription, DNA-templated;GO:0006351//transcription, DNA-templated;[C]GO:0005634//nucleus;[F]GO:0032041//NAD-dependent histone deacetylase activity (H3-K14 specific);GO:0046872//metal ion binding;	molecular_function;biological_process;cellular_component	[C]cell;[P]biological regulation;cellular process;[F]catalytic activity;binding;	9.44366	K06067//histone deacetylase 1/2 [EC:3.5.1.98]
CL1081.Contig31_All	[P]GO:0006355//regulation of transcription, DNA-templated;GO:0006351//transcription, DNA-templated;[C]GO:0005634//nucleus;[F]GO:0046872//metal ion binding;GO:0032041//NAD-dependent histone deacetylase activity (H3-K14 specific);	cellular_component;biological_process;molecular_function	[C]cell;[P]cellular process;biological regulation;[F]binding;catalytic activity;	-1.16176	K06067//histone deacetylase 1/2 [EC:3.5.1.98]
CL1081.Contig37_All	[C]GO:0005634//nucleus;[F]GO:0008168//methyltransferase activity;	molecular_function;cellular_component	[C]cell;[F]catalytic activity;	9.02833	K11422//histone-lysine N-methyltransferase SETD1 [EC:2.1.1.43]+ko00310//Lysine degradation
CL1081.Contig38_All	[C]GO:0005634//nucleus;[F]GO:0008168//methyltransferase activity;	cellular_component;molecular_function	[C]cell;[F]catalytic activity;	-6.88813	K11422//histone-lysine N-methyltransferase SETD1 [EC:2.1.1.43]+ko00310//Lysine degradation
CL10812.Contig1_All	[P]GO:0006412//translation;[C]GO:0022627//cytosolic small ribosomal subunit;[F]GO:0003723//RNA binding;GO:0003735//structural constituent of ribosome;	biological_process;molecular_function;cellular_component	[C]organelle part;[P]cellular process;[F]binding;structural molecule activity;	5.97842	K02981//small subunit ribosomal protein S2e+ko03010//Ribosome
CL10812.Contig2_All	[P]GO:0006412//translation;[C]GO:0015935//small ribosomal subunit;[F]GO:0003723//RNA binding;GO:0003735//structural constituent of ribosome;	molecular_function;cellular_component;biological_process	[C]organelle part;[P]cellular process;[F]binding;structural molecule activity;	-4.48101	K02981//small subunit ribosomal protein S2e+ko03010//Ribosome
CL10817.Contig1_All	[P]GO:0045454//cell redox homeostasis;GO:0019419//sulfate reduction;GO:0019344//cysteine biosynthetic process;[C]GO:0005623//cell;[F]GO:0016671//oxidoreductase activity, acting on a sulfur group of donors, disulfide as acceptor;GO:0004604//phosphoadenylyl-sulfate reductase (thioredoxin) activity;	molecular_function;biological_process;cellular_component	[C]cell;[P]biological regulation;cellular process;[F]catalytic activity;	1.17724	K05907//adenylyl-sulfate reductase (glutathione) [EC:1.8.4.9]+ko00920//Sulfur metabolism
CL10826.Contig5_All	[C]GO:0016021//integral component of membrane;[F]GO:0016788//hydrolase activity, acting on ester bonds;	cellular_component;molecular_function	[C]membrane part;[F]catalytic activity;	3.86851	K00679//phospholipid:diacylglycerol acyltransferase [EC:2.3.1.158]+ko01100//Metabolic pathways+ko00561//Glycerolipid metabolism;K10691//E3 ubiquitin-protein ligase UBR4 [EC:2.3.2.27];K14209//solute carrier family 36 (proton-coupled amino acid transporter);K01188//beta-glucosidase [EC:3.2.1.21]+ko01100//Metabolic pathways+ko00500//Starch and sucrose metabolism+ko01110//Biosynthesis of secondary me…
CL10829.Contig2_All	[P]GO:0046686//response to cadmium ion;GO:0009414//response to water deprivation;GO:0005975//carbohydrate metabolic process;GO:0005980//glycogen catabolic process;[C]GO:0009507//chloroplast;GO:0005737//cytoplasm;GO:0005829//cytosol;[F]GO:0102250//linear malto-oligosaccharide phosphorylase activity;GO:0008184//glycogen phosphorylase activity;GO:0102499//SHG alpha-glucan phosphorylase activity;GO:0…	cellular_component;biological_process;molecular_function	[C]cell;[P]cellular process;response to stimulus;metabolic process;[F]binding;catalytic activity;	-1.04437	K00688//glycogen phosphorylase [EC:2.4.1.1]+ko01100//Metabolic pathways+ko00500//Starch and sucrose metabolism+ko01110//Biosynthesis of secondary metabolites
CL10829.Contig7_All	[P]GO:0005975//carbohydrate metabolic process;GO:0009414//response to water deprivation;GO:0046686//response to cadmium ion;GO:0005980//glycogen catabolic process;[C]GO:0009507//chloroplast;GO:0005829//cytosol;GO:0005737//cytoplasm;[F]GO:0030170//pyridoxal phosphate binding;GO:0102250//linear malto-oligosaccharide phosphorylase activity;GO:0008184//glycogen phosphorylase activity;GO:0102499//SHG …	biological_process;cellular_component;molecular_function	[C]cell;[P]response to stimulus;metabolic process;cellular process;[F]catalytic activity;binding;	-1.02076	K00688//glycogen phosphorylase [EC:2.4.1.1]+ko01100//Metabolic pathways+ko00500//Starch and sucrose metabolism+ko01110//Biosynthesis of secondary metabolites
CL10829.Contig8_All	[P]GO:0005980//glycogen catabolic process;GO:0046686//response to cadmium ion;GO:0009414//response to water deprivation;GO:0005975//carbohydrate metabolic process;[C]GO:0005829//cytosol;GO:0009507//chloroplast;GO:0005737//cytoplasm;[F]GO:0102499//SHG alpha-glucan phosphorylase activity;GO:0102250//linear malto-oligosaccharide phosphorylase activity;GO:0008184//glycogen phosphorylase activity;GO:0…	cellular_component;biological_process;molecular_function	[C]cell;[P]cellular process;metabolic process;response to stimulus;[F]binding;catalytic activity;	-8.39792	K00688//glycogen phosphorylase [EC:2.4.1.1]+ko01100//Metabolic pathways+ko00500//Starch and sucrose metabolism+ko01110//Biosynthesis of secondary metabolites
CL10832.Contig1_All	[P]GO:0035556//intracellular signal transduction;[C]GO:0005737//cytoplasm;GO:0005886//plasma membrane;GO:0005634//nucleus;GO:0009507//chloroplast;[F]GO:0005524//ATP binding;GO:0004674//protein serine/threonine kinase activity;GO:0004672//protein kinase activity;	molecular_function;cellular_component;biological_process	[C]cell;[P]biological regulation;[F]binding;catalytic activity;	-1.02209	K08286//protein-serine/threonine kinase [EC:2.7.11.-]
CL10842.Contig1_All	[C]GO:0016021//integral component of membrane;[F]GO:0015238//drug transmembrane transporter activity;GO:0015297//antiporter activity;	molecular_function;cellular_component	[C]membrane part;[F]transporter activity;	-3.63333	K03327//multidrug resistance protein, MATE family
CL10842.Contig3_All	[C]GO:0016021//integral component of membrane;[F]GO:0015297//antiporter activity;GO:0015238//drug transmembrane transporter activity;	molecular_function;cellular_component	[C]membrane part;[F]transporter activity;	-1.91472	K03327//multidrug resistance protein, MATE family
CL10843.Contig3_All	[P]GO:0006351//transcription, DNA-templated;[C]GO:0005634//nucleus;[F]GO:0003700//DNA binding transcription factor activity;GO:0043565//sequence-specific DNA binding;	molecular_function;biological_process;cellular_component	[C]cell;[P]cellular process;[F]binding;transcription regulator activity;	1.5015	K13425//WRKY transcription factor 22+ko04016//MAPK signaling pathway - plant+ko04626//Plant-pathogen interaction
CL10847.Contig1_All	[C]GO:0016021//integral component of membrane;[F]GO:0042626//ATPase activity, coupled to transmembrane movement of substances;GO:0005524//ATP binding;	molecular_function;cellular_component	[C]membrane part;[F]transporter activity;binding;	-1.42132	K05658//ATP-binding cassette, subfamily B (MDR/TAP), member 1 [EC:3.6.3.44]+ko02010//ABC transporters
CL10847.Contig2_All	[C]GO:0016021//integral component of membrane;[F]GO:0005524//ATP binding;GO:0042626//ATPase activity, coupled to transmembrane movement of substances;	cellular_component;molecular_function	[C]membrane part;[F]transporter activity;binding;	-1.26114	K05658//ATP-binding cassette, subfamily B (MDR/TAP), member 1 [EC:3.6.3.44]+ko02010//ABC transporters
CL10847.Contig3_All	[C]GO:0016021//integral component of membrane;[F]GO:0005524//ATP binding;GO:0042626//ATPase activity, coupled to transmembrane movement of substances;	molecular_function;cellular_component	[C]membrane part;[F]binding;transporter activity;	-2.24757	K05658//ATP-binding cassette, subfamily B (MDR/TAP), member 1 [EC:3.6.3.44]+ko02010//ABC transporters
CL10847.Contig4_All	[C]GO:0016021//integral component of membrane;[F]GO:0042626//ATPase activity, coupled to transmembrane movement of substances;GO:0005524//ATP binding;	molecular_function;cellular_component	[C]membrane part;[F]binding;transporter activity;	-1.39228	K05658//ATP-binding cassette, subfamily B (MDR/TAP), member 1 [EC:3.6.3.44]+ko02010//ABC transporters
CL1085.Contig10_All	[P]GO:0006421//asparaginyl-tRNA aminoacylation;[C]GO:0005737//cytoplasm;[F]GO:0005524//ATP binding;GO:0003676//nucleic acid binding;GO:0004816//asparagine-tRNA ligase activity;	molecular_function;biological_process;cellular_component	[C]cell;[P]cellular process;[F]catalytic activity;binding;	-5.20188	K01893//asparaginyl-tRNA synthetase [EC:6.1.1.22]+ko00970//Aminoacyl-tRNA biosynthesis
CL1085.Contig17_All	[P]GO:0006421//asparaginyl-tRNA aminoacylation;[C]GO:0005737//cytoplasm;[F]GO:0004816//asparagine-tRNA ligase activity;GO:0003676//nucleic acid binding;GO:0005524//ATP binding;	molecular_function;cellular_component;biological_process	[C]cell;[P]cellular process;[F]binding;catalytic activity;	6.70498	K01893//asparaginyl-tRNA synthetase [EC:6.1.1.22]+ko00970//Aminoacyl-tRNA biosynthesis
CL1085.Contig20_All	[P]GO:0006421//asparaginyl-tRNA aminoacylation;[C]GO:0005737//cytoplasm;[F]GO:0005524//ATP binding;GO:0004816//asparagine-tRNA ligase activity;GO:0003676//nucleic acid binding;	biological_process;cellular_component;molecular_function	[C]cell;[P]cellular process;[F]binding;catalytic activity;	-7.00844	K01893//asparaginyl-tRNA synthetase [EC:6.1.1.22]+ko00970//Aminoacyl-tRNA biosynthesis
CL1085.Contig24_All	[P]GO:0006421//asparaginyl-tRNA aminoacylation;[C]GO:0005737//cytoplasm;[F]GO:0003676//nucleic acid binding;GO:0005524//ATP binding;GO:0004816//asparagine-tRNA ligase activity;	molecular_function;biological_process;cellular_component	[C]cell;[P]cellular process;[F]binding;catalytic activity;	3.28531	K01893//asparaginyl-tRNA synthetase [EC:6.1.1.22]+ko00970//Aminoacyl-tRNA biosynthesis
CL1085.Contig25_All	[P]GO:0015991//ATP hydrolysis coupled proton transport;[C]GO:0016021//integral component of membrane;GO:0000220//vacuolar proton-transporting V-type ATPase, V0 domain;[F]GO:0015078//hydrogen ion transmembrane transporter activity;	cellular_component;biological_process;molecular_function	[C]organelle part;membrane part;[P]localization;[F]transporter activity;	-6.04793	K02154//V-type H+-transporting ATPase subunit a+ko04145//Phagosome+ko01100//Metabolic pathways+ko00190//Oxidative phosphorylation
CL1085.Contig2_All	[P]GO:0006421//asparaginyl-tRNA aminoacylation;[C]GO:0005737//cytoplasm;[F]GO:0005524//ATP binding;GO:0004816//asparagine-tRNA ligase activity;GO:0003676//nucleic acid binding;	molecular_function;cellular_component;biological_process	[C]cell;[P]cellular process;[F]catalytic activity;binding;	6.35138	K01893//asparaginyl-tRNA synthetase [EC:6.1.1.22]+ko00970//Aminoacyl-tRNA biosynthesis
CL1085.Contig32_All	[P]GO:0015991//ATP hydrolysis coupled proton transport;[C]GO:0000220//vacuolar proton-transporting V-type ATPase, V0 domain;GO:0016021//integral component of membrane;[F]GO:0015078//hydrogen ion transmembrane transporter activity;	biological_process;cellular_component;molecular_function	[C]organelle part;membrane part;[P]localization;[F]transporter activity;	-1.30479	K02154//V-type H+-transporting ATPase subunit a+ko04145//Phagosome+ko01100//Metabolic pathways+ko00190//Oxidative phosphorylation
CL1085.Contig34_All	[P]GO:0015991//ATP hydrolysis coupled proton transport;[C]GO:0000220//vacuolar proton-transporting V-type ATPase, V0 domain;GO:0016021//integral component of membrane;[F]GO:0015078//hydrogen ion transmembrane transporter activity;	cellular_component;biological_process;molecular_function	[C]organelle part;membrane part;[P]localization;[F]transporter activity;	-5.68207	K02154//V-type H+-transporting ATPase subunit a+ko04145//Phagosome+ko01100//Metabolic pathways+ko00190//Oxidative phosphorylation;K01893//asparaginyl-tRNA synthetase [EC:6.1.1.22]+ko00970//Aminoacyl-tRNA biosynthesis
CL1085.Contig37_All	[P]GO:0015991//ATP hydrolysis coupled proton transport;[C]GO:0016021//integral component of membrane;GO:0000220//vacuolar proton-transporting V-type ATPase, V0 domain;[F]GO:0015078//hydrogen ion transmembrane transporter activity;	biological_process;cellular_component;molecular_function	[C]membrane part;organelle part;[P]localization;[F]transporter activity;	5.08192	K02154//V-type H+-transporting ATPase subunit a+ko04145//Phagosome+ko01100//Metabolic pathways+ko00190//Oxidative phosphorylation
CL1085.Contig40_All	[P]GO:0006421//asparaginyl-tRNA aminoacylation;[C]GO:0005737//cytoplasm;[F]GO:0003676//nucleic acid binding;GO:0005524//ATP binding;GO:0004816//asparagine-tRNA ligase activity;	cellular_component;biological_process;molecular_function	[C]cell;[P]cellular process;[F]catalytic activity;binding;	-6.48886	K01893//asparaginyl-tRNA synthetase [EC:6.1.1.22]+ko00970//Aminoacyl-tRNA biosynthesis
CL1085.Contig44_All	[P]GO:0015991//ATP hydrolysis coupled proton transport;[C]GO:0016021//integral component of membrane;GO:0000220//vacuolar proton-transporting V-type ATPase, V0 domain;[F]GO:0015078//hydrogen ion transmembrane transporter activity;	cellular_component;molecular_function;biological_process	[C]membrane part;organelle part;[P]localization;[F]transporter activity;	4.9892	K02154//V-type H+-transporting ATPase subunit a+ko04145//Phagosome+ko01100//Metabolic pathways+ko00190//Oxidative phosphorylation
CL1085.Contig50_All	[P]GO:0006421//asparaginyl-tRNA aminoacylation;[C]GO:0005737//cytoplasm;[F]GO:0003676//nucleic acid binding;GO:0005524//ATP binding;GO:0004816//asparagine-tRNA ligase activity;	cellular_component;biological_process;molecular_function	[C]cell;[P]cellular process;[F]binding;catalytic activity;	-3.65363	K01893//asparaginyl-tRNA synthetase [EC:6.1.1.22]+ko00970//Aminoacyl-tRNA biosynthesis
CL1085.Contig51_All	[P]GO:0006421//asparaginyl-tRNA aminoacylation;[C]GO:0005737//cytoplasm;[F]GO:0005524//ATP binding;GO:0003676//nucleic acid binding;GO:0004816//asparagine-tRNA ligase activity;	biological_process;molecular_function;cellular_component	[C]cell;[P]cellular process;[F]catalytic activity;binding;	-6.33772	K01893//asparaginyl-tRNA synthetase [EC:6.1.1.22]+ko00970//Aminoacyl-tRNA biosynthesis
CL1085.Contig56_All	[P]GO:0006421//asparaginyl-tRNA aminoacylation;[C]GO:0005737//cytoplasm;[F]GO:0004816//asparagine-tRNA ligase activity;GO:0003676//nucleic acid binding;GO:0005524//ATP binding;	cellular_component;molecular_function;biological_process	[C]cell;[P]cellular process;[F]binding;catalytic activity;	1.00399	K01893//asparaginyl-tRNA synthetase [EC:6.1.1.22]+ko00970//Aminoacyl-tRNA biosynthesis
CL1085.Contig60_All	[P]GO:0006421//asparaginyl-tRNA aminoacylation;[C]GO:0005737//cytoplasm;[F]GO:0004816//asparagine-tRNA ligase activity;GO:0005524//ATP binding;GO:0003676//nucleic acid binding;	molecular_function;biological_process;cellular_component	[C]cell;[P]cellular process;[F]binding;catalytic activity;	-2.64905	K01893//asparaginyl-tRNA synthetase [EC:6.1.1.22]+ko00970//Aminoacyl-tRNA biosynthesis
CL1085.Contig61_All	[P]GO:0006421//asparaginyl-tRNA aminoacylation;[C]GO:0005737//cytoplasm;[F]GO:0005524//ATP binding;GO:0004816//asparagine-tRNA ligase activity;GO:0003676//nucleic acid binding;	molecular_function;cellular_component;biological_process	[C]cell;[P]cellular process;[F]binding;catalytic activity;	-1.42255	K01893//asparaginyl-tRNA synthetase [EC:6.1.1.22]+ko00970//Aminoacyl-tRNA biosynthesis
CL1085.Contig6_All	[P]GO:0006421//asparaginyl-tRNA aminoacylation;[C]GO:0005737//cytoplasm;[F]GO:0003676//nucleic acid binding;GO:0004816//asparagine-tRNA ligase activity;GO:0005524//ATP binding;	cellular_component;biological_process;molecular_function	[C]cell;[P]cellular process;[F]binding;catalytic activity;	4.51074	K01893//asparaginyl-tRNA synthetase [EC:6.1.1.22]+ko00970//Aminoacyl-tRNA biosynthesis
CL1085.Contig7_All	[P]GO:0015991//ATP hydrolysis coupled proton transport;[C]GO:0000220//vacuolar proton-transporting V-type ATPase, V0 domain;GO:0016021//integral component of membrane;[F]GO:0015078//hydrogen ion transmembrane transporter activity;	biological_process;cellular_component;molecular_function	[C]membrane part;organelle part;[P]localization;[F]transporter activity;	6.88098	K02154//V-type H+-transporting ATPase subunit a+ko04145//Phagosome+ko01100//Metabolic pathways+ko00190//Oxidative phosphorylation
CL10852.Contig2_All	[F]GO:0008138//protein tyrosine/serine/threonine phosphatase activity;GO:0004725//protein tyrosine phosphatase activity;	molecular_function	[F]catalytic activity;	-1.41484	K01110//phosphatidylinositol-3,4,5-trisphosphate 3-phosphatase and dual-specificity protein phosphatase PTEN [EC:3.1.3.16 3.1.3.48 3.1.3.67]+ko04070//Phosphatidylinositol signaling system+ko00562//Inositol phosphate metabolism
CL10854.Contig4_All	[P]GO:0008152//metabolic process;[F]GO:0016758//transferase activity, transferring hexosyl groups;	molecular_function;biological_process	[P]metabolic process;[F]catalytic activity;	-9.76089	K21373//7-deoxyloganetic acid glucosyltransferase [EC:2.4.1.323]
CL10874.Contig2_All	[P]GO:0007165//signal transduction;	biological_process	[P]biological regulation;	-1.81732	K05747//Wiskott-Aldrich syndrome protein+ko04144//Endocytosis
CL10878.Contig2_All	[P]GO:0009966//regulation of signal transduction;	biological_process	[P]biological regulation;	-1.06339	K17606//immunoglobulin-binding protein 1+ko04136//Autophagy - other
CL10892.Contig1_All	[P]GO:0006421//asparaginyl-tRNA aminoacylation;[C]GO:0005737//cytoplasm;[F]GO:0005524//ATP binding;GO:0004816//asparagine-tRNA ligase activity;GO:0003676//nucleic acid binding;	biological_process;molecular_function;cellular_component	[C]cell;[P]cellular process;[F]catalytic activity;binding;	-8.11961	K01893//asparaginyl-tRNA synthetase [EC:6.1.1.22]+ko00970//Aminoacyl-tRNA biosynthesis
CL10892.Contig2_All	[P]GO:0006421//asparaginyl-tRNA aminoacylation;[C]GO:0005737//cytoplasm;[F]GO:0005524//ATP binding;GO:0004816//asparagine-tRNA ligase activity;GO:0003676//nucleic acid binding;	molecular_function;cellular_component;biological_process	[C]cell;[P]cellular process;[F]catalytic activity;binding;	-5.92847	K01893//asparaginyl-tRNA synthetase [EC:6.1.1.22]+ko00970//Aminoacyl-tRNA biosynthesis
CL10894.Contig4_All	[C]GO:0016021//integral component of membrane;	cellular_component	[C]membrane part;	-1.12059
CL10898.Contig1_All	[P]GO:0006979//response to oxidative stress;[F]GO:0020037//heme binding;GO:0004601//peroxidase activity;	biological_process;molecular_function	[P]response to stimulus;[F]antioxidant activity;binding;	-7.5219	K19511//peroxidase [EC:1.11.1.7];K10788//eosinophil peroxidase [EC:1.11.1.7]
CL10898.Contig3_All	[P]GO:0006979//response to oxidative stress;[F]GO:0004601//peroxidase activity;GO:0020037//heme binding;	biological_process;molecular_function	[P]response to stimulus;[F]binding;antioxidant activity;	-5.51086	K19511//peroxidase [EC:1.11.1.7];K10788//eosinophil peroxidase [EC:1.11.1.7]
CL10899.Contig1_All	[F]GO:0003723//RNA binding;	molecular_function	[F]binding;	1.09509
CL10899.Contig5_All	[F]GO:0003723//RNA binding;	molecular_function	[F]binding;	-1.23692
CL109.Contig12_All	[P]GO:0010224//response to UV-B;[F]GO:0042803//protein homodimerization activity;GO:0009881//photoreceptor activity;	biological_process;molecular_function	[P]response to stimulus;[F]binding;signal transducer activity;	5.91483	K10614//E3 ubiquitin-protein ligase HERC3 [EC:2.3.2.26]+ko04120//Ubiquitin mediated proteolysis
CL109.Contig4_All	[P]GO:0010224//response to UV-B;[F]GO:0042803//protein homodimerization activity;GO:0009881//photoreceptor activity;	biological_process;molecular_function	[P]response to stimulus;[F]binding;signal transducer activity;	-2.40939	K10614//E3 ubiquitin-protein ligase HERC3 [EC:2.3.2.26]+ko04120//Ubiquitin mediated proteolysis
CL109.Contig6_All	[P]GO:0010224//response to UV-B;[F]GO:0009881//photoreceptor activity;GO:0042803//protein homodimerization activity;	biological_process;molecular_function	[P]response to stimulus;[F]signal transducer activity;binding;	1.44439	K10614//E3 ubiquitin-protein ligase HERC3 [EC:2.3.2.26]+ko04120//Ubiquitin mediated proteolysis
CL1090.Contig1_All	[C]GO:0005737//cytoplasm;GO:0005634//nucleus;[F]GO:0019904//protein domain specific binding;	cellular_component;molecular_function	[C]cell;[F]binding;	-10.9859	K06630//14-3-3 protein epsilon
CL1090.Contig2_All	[F]GO:0019904//protein domain specific binding;	molecular_function	[F]binding;	-11.3614	K06630//14-3-3 protein epsilon
CL1090.Contig3_All	[F]GO:0019904//protein domain specific binding;	molecular_function	[F]binding;	-10.8111	K06630//14-3-3 protein epsilon
CL10901.Contig1_All	[C]GO:0016021//integral component of membrane;	cellular_component	[C]membrane part;	-1.45322	K09775//uncharacterized protein
CL10902.Contig2_All	[P]GO:0006546//glycine catabolic process;[C]GO:0005739//mitochondrion;[F]GO:0004047//aminomethyltransferase activity;GO:0008483//transaminase activity;	biological_process;molecular_function;cellular_component	[C]cell;[P]biological regulation;[F]catalytic activity;	-1.22795	K00605//aminomethyltransferase [EC:2.1.2.10]+ko00670//One carbon pool by folate+ko01100//Metabolic pathways+ko01110//Biosynthesis of secondary metabolites+ko00260//Glycine, serine and threonine metabolism+ko01200//Carbon metabolism+ko00630//Glyoxylate and dicarboxylate metabolism
CL10903.Contig1_All	[C]GO:0016021//integral component of membrane;	cellular_component	[C]membrane part;	-1.73442	K09490//heat shock 70kDa protein 5+ko04141//Protein processing in endoplasmic reticulum+ko03060//Protein export
CL10903.Contig3_All	[C]GO:0016021//integral component of membrane;	cellular_component	[C]membrane part;	-1.12724
CL10909.Contig1_All	[C]GO:0005737//cytoplasm;GO:0030529//intracellular ribonucleoprotein complex;	cellular_component	[C]cell;cell part;	-7.14487	K13173//arginine and glutamate-rich protein 1
CL10909.Contig3_All	[C]GO:0005737//cytoplasm;GO:0030529//intracellular ribonucleoprotein complex;	cellular_component	[C]cell;cell part;	-9.58382
CL10909.Contig4_All	[C]GO:0030529//intracellular ribonucleoprotein complex;GO:0005737//cytoplasm;	cellular_component	[C]cell;cell part;	-10.504	K13173//arginine and glutamate-rich protein 1
CL10914.Contig1_All	[C]GO:0005829//cytosol;[F]GO:0003676//nucleic acid binding;	molecular_function;cellular_component	[C]cell;[F]binding;	-7.84176
CL10914.Contig2_All	[F]GO:0003676//nucleic acid binding;	molecular_function	[F]binding;	-6.85447
CL10915.Contig2_All	[P]GO:0045490//pectin catabolic process;GO:0042545//cell wall modification;[C]GO:0005618//cell wall;GO:0071944//cell periphery;[F]GO:0046910//pectinesterase inhibitor activity;GO:0030599//pectinesterase activity;GO:0045330//aspartyl esterase activity;	biological_process;molecular_function;cellular_component	[C]cell;[P]cellular component organization or biogenesis;cellular process;[F]catalytic activity;molecular function regulator;	-1.2518	K01051//pectinesterase [EC:3.1.1.11]+ko00040//Pentose and glucuronate interconversions+ko01100//Metabolic pathways
CL10917.Contig2_All	[C]GO:0016021//integral component of membrane;	cellular_component	[C]membrane part;	-1.17605	K07297//adiponectin receptor
CL10917.Contig3_All	[C]GO:0016021//integral component of membrane;	cellular_component	[C]membrane part;	-1.69417	K07297//adiponectin receptor
CL10918.Contig1_All	[P]GO:0006289//nucleotide-excision repair;GO:0043161//proteasome-mediated ubiquitin-dependent protein catabolic process;[C]GO:0005634//nucleus;[F]GO:0003684//damaged DNA binding;	molecular_function;cellular_component;biological_process	[C]cell;[P]cellular process;[F]binding;	-6.87956	K10839//UV excision repair protein RAD23+ko04141//Protein processing in endoplasmic reticulum+ko03420//Nucleotide excision repair
CL10918.Contig2_All	[P]GO:0043161//proteasome-mediated ubiquitin-dependent protein catabolic process;GO:0006289//nucleotide-excision repair;[C]GO:0005634//nucleus;[F]GO:0003684//damaged DNA binding;	biological_process;cellular_component;molecular_function	[C]cell;[P]cellular process;[F]binding;	-5.66543	K10839//UV excision repair protein RAD23+ko04141//Protein processing in endoplasmic reticulum+ko03420//Nucleotide excision repair
CL10919.Contig1_All	[P]GO:0006352//DNA-templated transcription, initiation;GO:0006334//nucleosome assembly;[C]GO:0005634//nucleus;GO:0000786//nucleosome;[F]GO:0003677//DNA binding;GO:0046982//protein heterodimerization activity;	biological_process;cellular_component;molecular_function	[C]cell;organelle part;[P]cellular component organization or biogenesis;cellular process;[F]binding;	1.50284	K11254//histone H4
CL1092.Contig14_All	[P]GO:0000105//histidine biosynthetic process;[F]GO:0004635//phosphoribosyl-AMP cyclohydrolase activity;GO:0004636//phosphoribosyl-ATP diphosphatase activity;	molecular_function;biological_process	[P]cellular process;[F]catalytic activity;	-6.54011	K11755//phosphoribosyl-ATP pyrophosphohydrolase / phosphoribosyl-AMP cyclohydrolase [EC:3.6.1.31 3.5.4.19]+ko01230//Biosynthesis of amino acids+ko01100//Metabolic pathways+ko00340//Histidine metabolism+ko01110//Biosynthesis of secondary metabolites
CL1092.Contig15_All	[P]GO:0000105//histidine biosynthetic process;[F]GO:0004636//phosphoribosyl-ATP diphosphatase activity;GO:0004635//phosphoribosyl-AMP cyclohydrolase activity;	biological_process;molecular_function	[P]cellular process;[F]catalytic activity;	5.08611	K11755//phosphoribosyl-ATP pyrophosphohydrolase / phosphoribosyl-AMP cyclohydrolase [EC:3.6.1.31 3.5.4.19]+ko01230//Biosynthesis of amino acids+ko01100//Metabolic pathways+ko00340//Histidine metabolism+ko01110//Biosynthesis of secondary metabolites
CL1092.Contig16_All	[P]GO:0000105//histidine biosynthetic process;[F]GO:0004635//phosphoribosyl-AMP cyclohydrolase activity;GO:0004636//phosphoribosyl-ATP diphosphatase activity;	biological_process;molecular_function	[P]cellular process;[F]catalytic activity;	-1.06066	K11755//phosphoribosyl-ATP pyrophosphohydrolase / phosphoribosyl-AMP cyclohydrolase [EC:3.6.1.31 3.5.4.19]+ko01230//Biosynthesis of amino acids+ko01100//Metabolic pathways+ko00340//Histidine metabolism+ko01110//Biosynthesis of secondary metabolites
CL1092.Contig1_All	[P]GO:0000105//histidine biosynthetic process;[F]GO:0004635//phosphoribosyl-AMP cyclohydrolase activity;GO:0004636//phosphoribosyl-ATP diphosphatase activity;	molecular_function;biological_process	[P]cellular process;[F]catalytic activity;	1.22538	K11755//phosphoribosyl-ATP pyrophosphohydrolase / phosphoribosyl-AMP cyclohydrolase [EC:3.6.1.31 3.5.4.19]+ko01230//Biosynthesis of amino acids+ko01100//Metabolic pathways+ko00340//Histidine metabolism+ko01110//Biosynthesis of secondary metabolites
CL1092.Contig5_All	[P]GO:0000105//histidine biosynthetic process;[F]GO:0004635//phosphoribosyl-AMP cyclohydrolase activity;GO:0004636//phosphoribosyl-ATP diphosphatase activity;	biological_process;molecular_function	[P]cellular process;[F]catalytic activity;	-2.34845	K11755//phosphoribosyl-ATP pyrophosphohydrolase / phosphoribosyl-AMP cyclohydrolase [EC:3.6.1.31 3.5.4.19]+ko01230//Biosynthesis of amino acids+ko01100//Metabolic pathways+ko00340//Histidine metabolism+ko01110//Biosynthesis of secondary metabolites
CL10922.Contig5_All	[C]GO:0016021//integral component of membrane;[F]GO:0046872//metal ion binding;GO:0004722//protein serine/threonine phosphatase activity;	molecular_function;cellular_component	[C]membrane part;[F]catalytic activity;binding;	-3.31252	K01102//pyruvate dehydrogenase phosphatase [EC:3.1.3.43]
CL1093.Contig12_All	[P]GO:0006857//oligopeptide transport;[C]GO:0016021//integral component of membrane;[F]GO:0005215//transporter activity;	molecular_function;biological_process;cellular_component	[C]membrane part;[P]localization;[F]transporter activity;	2.46213	K14638//solute carrier family 15 (peptide/histidine transporter), member 3/4
CL1093.Contig14_All	[C]GO:0016021//integral component of membrane;[F]GO:0005215//transporter activity;	cellular_component;molecular_function	[C]membrane part;[F]transporter activity;	1.39737	K14638//solute carrier family 15 (peptide/histidine transporter), member 3/4
CL1093.Contig15_All	[C]GO:0016021//integral component of membrane;[F]GO:0005215//transporter activity;	cellular_component;molecular_function	[C]membrane part;[F]transporter activity;	2.36093	K14638//solute carrier family 15 (peptide/histidine transporter), member 3/4
CL1093.Contig18_All	[P]GO:0006857//oligopeptide transport;[C]GO:0016021//integral component of membrane;[F]GO:0005215//transporter activity;	molecular_function;cellular_component;biological_process	[C]membrane part;[P]localization;[F]transporter activity;	2.22029	K14638//solute carrier family 15 (peptide/histidine transporter), member 3/4
CL1093.Contig2_All	[P]GO:0006857//oligopeptide transport;[C]GO:0016021//integral component of membrane;[F]GO:0005215//transporter activity;	biological_process;molecular_function;cellular_component	[C]membrane part;[P]localization;[F]transporter activity;	1.1754	K14638//solute carrier family 15 (peptide/histidine transporter), member 3/4
CL1093.Contig9_All	[P]GO:0006857//oligopeptide transport;[C]GO:0016021//integral component of membrane;[F]GO:0005215//transporter activity;	cellular_component;biological_process;molecular_function	[C]membrane part;[P]localization;[F]transporter activity;	6.08423	K14638//solute carrier family 15 (peptide/histidine transporter), member 3/4
CL10935.Contig1_All	[P]GO:0005975//carbohydrate metabolic process;[C]GO:0016021//integral component of membrane;[F]GO:0004553//hydrolase activity, hydrolyzing O-glycosyl compounds;	biological_process;cellular_component;molecular_function	[C]membrane part;[P]metabolic process;[F]catalytic activity;	-1.77198	K19355//mannan endo-1,4-beta-mannosidase [EC:3.2.1.78]+ko00051//Fructose and mannose metabolism
CL10936.Contig2_All	[F]GO:0003676//nucleic acid binding;GO:0008270//zinc ion binding;	molecular_function	[F]binding;	-5.36853	K15263//cell growth-regulating nucleolar protein
CL10944.Contig5_All	[F]GO:0004722//protein serine/threonine phosphatase activity;	molecular_function	[F]catalytic activity;	-1.68738	K17506//protein phosphatase 1L [EC:3.1.3.16]
CL10946.Contig2_All	[P]GO:0000272//polysaccharide catabolic process;GO:0016998//cell wall macromolecule catabolic process;GO:0006032//chitin catabolic process;[F]GO:0004568//chitinase activity;	biological_process;molecular_function	[P]metabolic process;cellular process;[F]catalytic activity;	-4.92751	K20547//basic endochitinase B [EC:3.2.1.14]+ko04016//MAPK signaling pathway - plant+ko00520//Amino sugar and nucleotide sugar metabolism+ko01100//Metabolic pathways;K04733//interleukin-1 receptor-associated kinase 4 [EC:2.7.11.1]
CL10948.Contig1_All	[F]GO:0016740//transferase activity;	molecular_function	[F]catalytic activity;	-1.22012	K06119//sulfoquinovosyltransferase [EC:2.4.1.-]+ko01100//Metabolic pathways+ko00561//Glycerolipid metabolism
CL1095.Contig22_All	[F]GO:0005524//ATP binding;	molecular_function	[F]binding;	-3.10078	K14440//SWI/SNF-related matrix-associated actin-dependent regulator of chromatin subfamily A-like protein 1 [EC:3.6.4.12]
CL10953.Contig2_All	[P]GO:0000338//protein deneddylation;[C]GO:0008180//COP9 signalosome;	biological_process;cellular_component	[C]organelle part;[P]cellular process;	-5.87956	K12175//COP9 signalosome complex subunit 1
CL10954.Contig1_All	[F]GO:0050662//coenzyme binding;GO:0003824//catalytic activity;	molecular_function	[F]binding;catalytic activity;	-1.13166
CL10954.Contig2_All	[F]GO:0003824//catalytic activity;GO:0050662//coenzyme binding;	molecular_function	[F]binding;catalytic activity;	-3.54567
CL10955.Contig1_All	[P]GO:0006281//DNA repair;[F]GO:0003904//deoxyribodipyrimidine photo-lyase activity;	molecular_function;biological_process	[P]cellular process;[F]catalytic activity;	-1.99183	K01669//deoxyribodipyrimidine photo-lyase [EC:4.1.99.3]
CL10955.Contig2_All	[P]GO:0006281//DNA repair;[F]GO:0003904//deoxyribodipyrimidine photo-lyase activity;	molecular_function;biological_process	[P]cellular process;[F]catalytic activity;	-1.20978	K01669//deoxyribodipyrimidine photo-lyase [EC:4.1.99.3]
CL1096.Contig19_All	[P]GO:0007018//microtubule-based movement;[C]GO:0005874//microtubule;[F]GO:0003777//microtubule motor activity;GO:0008017//microtubule binding;GO:0005524//ATP binding;	cellular_component;biological_process;molecular_function	[C]organelle part;[P]cellular process;[F]catalytic activity;binding;	-4.49016	K11498//centromeric protein E
CL1096.Contig22_All	[P]GO:0007018//microtubule-based movement;[C]GO:0005874//microtubule;[F]GO:0005524//ATP binding;GO:0003777//microtubule motor activity;GO:0008017//microtubule binding;	molecular_function;cellular_component;biological_process	[C]organelle part;[P]cellular process;[F]binding;catalytic activity;	7.33051	K11498//centromeric protein E
CL1096.Contig23_All	[F]GO:0005524//ATP binding;	molecular_function	[F]binding;	-2.3773	K13254//spastin [EC:3.6.4.3];K03231//elongation factor 1-alpha+ko03013//RNA transport;K22766//fidgetin-like protein 1 [EC:3.6.4.-];K22530//ATPase family AAA domain-containing protein 1 [EC:3.6.1.-]
CL1096.Contig4_All	[P]GO:0007018//microtubule-based movement;[C]GO:0005874//microtubule;[F]GO:0005524//ATP binding;GO:0003777//microtubule motor activity;GO:0008017//microtubule binding;	molecular_function;cellular_component;biological_process	[C]organelle part;[P]cellular process;[F]catalytic activity;binding;	-3.06239	K11498//centromeric protein E
CL10972.Contig1_All	[P]GO:0045454//cell redox homeostasis;[C]GO:0005783//endoplasmic reticulum;[F]GO:0003756//protein disulfide isomerase activity;	molecular_function;biological_process;cellular_component	[C]cell;[P]biological regulation;[F]catalytic activity;	-6.57617	K09580//protein disulfide-isomerase A1 [EC:5.3.4.1]+ko04141//Protein processing in endoplasmic reticulum
CL10974.Contig4_All	[P]GO:0006486//protein glycosylation;[F]GO:0016757//transferase activity, transferring glycosyl groups;	biological_process;molecular_function	[P]cellular process;[F]catalytic activity;	-1.26433	K01738//cysteine synthase A [EC:2.5.1.47]+ko00920//Sulfur metabolism+ko01230//Biosynthesis of amino acids+ko01100//Metabolic pathways+ko01110//Biosynthesis of secondary metabolites+ko00270//Cysteine and methionine metabolism+ko01200//Carbon metabolism;K01228//mannosyl-oligosaccharide glucosidase [EC:3.2.1.106]+ko04141//Protein processing in endoplasmic reticulum+ko00510//N-Glycan biosynthesis+ko0…
CL10978.Contig2_All	[C]GO:0016021//integral component of membrane;[F]GO:0008324//cation transmembrane transporter activity;	cellular_component;molecular_function	[C]membrane part;[F]transporter activity;	-1.71467	K12448//UDP-arabinose 4-epimerase [EC:5.1.3.5]+ko00520//Amino sugar and nucleotide sugar metabolism+ko01100//Metabolic pathways
CL10978.Contig4_All	[F]GO:0016747//transferase activity, transferring acyl groups other than amino-acyl groups;	molecular_function	[F]catalytic activity;	-1.45208	K19747//BAHD acyltransferase [EC:2.3.1.-]
CL10982.Contig1_All	[P]GO:0006412//translation;[C]GO:0005840//ribosome;[F]GO:0003735//structural constituent of ribosome;	biological_process;cellular_component;molecular_function	[C]cell;[P]cellular process;[F]structural molecule activity;	-8.92244	K02893//large subunit ribosomal protein L23Ae+ko03010//Ribosome
CL10982.Contig2_All	[P]GO:0006412//translation;[C]GO:0005840//ribosome;[F]GO:0003735//structural constituent of ribosome;	cellular_component;biological_process;molecular_function	[C]cell;[P]cellular process;[F]structural molecule activity;	-6.10904	K02893//large subunit ribosomal protein L23Ae+ko03010//Ribosome
CL10985.Contig1_All	[P]GO:0006412//translation;[C]GO:0005840//ribosome;[F]GO:0003735//structural constituent of ribosome;GO:0019843//rRNA binding;	biological_process;molecular_function;cellular_component	[C]cell;[P]cellular process;[F]structural molecule activity;binding;	5.50198	K02987//small subunit ribosomal protein S4e+ko03010//Ribosome
CL10988.Contig1_All	[P]GO:0000398//mRNA splicing, via spliceosome;[C]GO:0089701//U2AF;GO:0005681//spliceosomal complex;[F]GO:0046872//metal ion binding;GO:0030628//pre-mRNA 3'-splice site binding;GO:0003723//RNA binding;	cellular_component;molecular_function;biological_process	[C]organelle part;[P]cellular process;[F]binding;	-5.77646	K12836//splicing factor U2AF 35 kDa subunit+ko03040//Spliceosome
CL10990.Contig2_All	[P]GO:0008152//metabolic process;[F]GO:0016787//hydrolase activity;	biological_process;molecular_function	[P]metabolic process;[F]catalytic activity;	1.5488	K14664//IAA-amino acid hydrolase [EC:3.5.1.-]
CL10992.Contig1_All	[C]GO:0005643//nuclear pore;	cellular_component	[C]organelle part;	-4.61254	K14308//nuclear pore complex protein Nup54+ko03013//RNA transport
CL10992.Contig3_All	[P]GO:0006999//nuclear pore organization;GO:0006607//NLS-bearing protein import into nucleus;GO:0036228//protein localization to nuclear inner membrane;[C]GO:0044613//nuclear pore central transport channel;GO:0005643//nuclear pore;[F]GO:0005487//nucleocytoplasmic transporter activity;GO:0017056//structural constituent of nuclear pore;	molecular_function;biological_process;cellular_component	[C]organelle part;[P]cellular component organization or biogenesis;localization;[F]transporter activity;structural molecule activity;	1.21009	K14308//nuclear pore complex protein Nup54+ko03013//RNA transport
CL10993.Contig1_All	[F]GO:0004693//cyclin-dependent protein serine/threonine kinase activity;GO:0004674//protein serine/threonine kinase activity;GO:0005524//ATP binding;	molecular_function	[F]binding;catalytic activity;	-8.62149	K02206//cyclin-dependent kinase 2 [EC:2.7.11.22]
CL10993.Contig2_All	[F]GO:0004674//protein serine/threonine kinase activity;GO:0005524//ATP binding;GO:0004693//cyclin-dependent protein serine/threonine kinase activity;	molecular_function	[F]catalytic activity;binding;	-10.1011	K02206//cyclin-dependent kinase 2 [EC:2.7.11.22]
CL10996.Contig1_All	[C]GO:0016021//integral component of membrane;	cellular_component	[C]membrane part;	-1.87728	K14209//solute carrier family 36 (proton-coupled amino acid transporter)
CL10997.Contig1_All	[P]GO:0007165//signal transduction;[F]GO:0005524//ATP binding;GO:0004674//protein serine/threonine kinase activity;	molecular_function;biological_process	[P]biological regulation;[F]binding;catalytic activity;	-6.32243	K12761//carbon catabolite-derepressing protein kinase [EC:2.7.11.1]
CL10998.Contig3_All	[F]GO:0004842//ubiquitin-protein transferase activity;GO:0004672//protein kinase activity;GO:0005524//ATP binding;	molecular_function	[F]binding;catalytic activity;	-1.22427	K04733//interleukin-1 receptor-associated kinase 4 [EC:2.7.11.1];K04730//interleukin-1 receptor-associated kinase 1 [EC:2.7.11.1];K17609//nucleoredoxin [EC:1.8.1.8]
CL10999.Contig1_All	[F]GO:0003677//DNA binding;GO:0008270//zinc ion binding;	molecular_function	[F]binding;	-6.85548
CL11002.Contig1_All	[P]GO:0019538//protein metabolic process;	biological_process	[P]metabolic process;	-1.59733	K03696//ATP-dependent Clp protease ATP-binding subunit ClpC+ko01100//Metabolic pathways
CL11002.Contig2_All	[F]GO:0008233//peptidase activity;GO:0005524//ATP binding;	molecular_function	[F]catalytic activity;binding;	-1.7907	K03696//ATP-dependent Clp protease ATP-binding subunit ClpC+ko01100//Metabolic pathways
CL1101.Contig6_All	[C]GO:0016021//integral component of membrane;	cellular_component	[C]membrane part;	2.14985	K14780//ATP-dependent RNA helicase DHX37/DHR1 [EC:3.6.4.13];K13675//UDP-glucose:O-linked fucose beta-1,3-glucosyltransferase [EC:2.4.1.-]+ko00514//Other types of O-glycan biosynthesis;K02218//casein kinase 1 [EC:2.7.11.1];K03509//DNA polymerase eta [EC:2.7.7.7];K14318//nuclear pore complex protein Nup88+ko03013//RNA transport
CL11011.Contig1_All	[P]GO:0000454//snoRNA guided rRNA pseudouridine synthesis;GO:0001522//pseudouridine synthesis;GO:0006364//rRNA processing;[C]GO:0019013//viral nucleocapsid;GO:0031429//box H/ACA snoRNP complex;[F]GO:0034513//box H/ACA snoRNA binding;GO:0003723//RNA binding;	molecular_function;cellular_component;biological_process	[C]virion part;organelle part;[P]cellular process;cellular component organization or biogenesis;[F]binding;	-6.38895	K11128//H/ACA ribonucleoprotein complex subunit 1+ko03008//Ribosome biogenesis in eukaryotes
CL11011.Contig2_All	[P]GO:0001522//pseudouridine synthesis;GO:0006364//rRNA processing;[C]GO:0031429//box H/ACA snoRNP complex;GO:0019013//viral nucleocapsid;[F]GO:0003723//RNA binding;	cellular_component;molecular_function;biological_process	[C]virion part;organelle part;[P]cellular component organization or biogenesis;cellular process;[F]binding;	-5.39453	K11128//H/ACA ribonucleoprotein complex subunit 1+ko03008//Ribosome biogenesis in eukaryotes
CL11012.Contig1_All	[C]GO:0005730//nucleolus;[F]GO:0016787//hydrolase activity;GO:0005525//GTP binding;	cellular_component;molecular_function	[C]organelle part;[F]binding;catalytic activity;	-7.2504	K14537//nuclear GTP-binding protein+ko03008//Ribosome biogenesis in eukaryotes
CL11017.Contig4_All	[P]GO:0007275//multicellular organism development;GO:0016125//sterol metabolic process;GO:0010268//brassinosteroid homeostasis;GO:0016132//brassinosteroid biosynthetic process;[C]GO:0016021//integral component of membrane;[F]GO:0004497//monooxygenase activity;GO:0020037//heme binding;GO:0005506//iron ion binding;GO:0016705//oxidoreductase activity, acting on paired donors, with incorporation or r…	biological_process;molecular_function;cellular_component	[C]membrane part;[P]metabolic process;multicellular organismal process;biological regulation;[F]catalytic activity;binding;	-1.81999	K09843//(+)-abscisic acid 8'-hydroxylase [EC:1.14.13.93]+ko00906//Carotenoid biosynthesis
CL11018.Contig2_All	[F]GO:0016491//oxidoreductase activity;GO:0046872//metal ion binding;	molecular_function	[F]binding;catalytic activity;	-3.78977	K05658//ATP-binding cassette, subfamily B (MDR/TAP), member 1 [EC:3.6.3.44]+ko02010//ABC transporters;K05278//flavonol synthase [EC:1.14.20.6]+ko01100//Metabolic pathways+ko01110//Biosynthesis of secondary metabolites+ko00941//Flavonoid biosynthesis
CL11018.Contig4_All	[F]GO:0046872//metal ion binding;GO:0016491//oxidoreductase activity;	molecular_function	[F]binding;catalytic activity;	-1.44972	K05658//ATP-binding cassette, subfamily B (MDR/TAP), member 1 [EC:3.6.3.44]+ko02010//ABC transporters;K05278//flavonol synthase [EC:1.14.20.6]+ko01100//Metabolic pathways+ko01110//Biosynthesis of secondary metabolites+ko00941//Flavonoid biosynthesis
CL11019.Contig2_All	[P]GO:0048364//root development;	biological_process	[P]multicellular organismal process;	-3.41622
CL11023.Contig1_All	[P]GO:0006412//translation;[C]GO:0005840//ribosome;[F]GO:0003735//structural constituent of ribosome;	molecular_function;cellular_component;biological_process	[C]cell;[P]cellular process;[F]structural molecule activity;	5.22635	K02949//small subunit ribosomal protein S11e+ko03010//Ribosome
CL11025.Contig1_All	[P]GO:0008152//metabolic process;[F]GO:0016758//transferase activity, transferring hexosyl groups;	biological_process;molecular_function	[P]metabolic process;[F]catalytic activity;	-1.0503	K17193//anthocyanidin 3-O-glucoside 2'''-O-xylosyltransferase [EC:2.4.2.51]+ko00942//Anthocyanin biosynthesis
CL11025.Contig2_All	[P]GO:0008152//metabolic process;[F]GO:0016758//transferase activity, transferring hexosyl groups;	molecular_function;biological_process	[P]metabolic process;[F]catalytic activity;	-1.16991	K17193//anthocyanidin 3-O-glucoside 2'''-O-xylosyltransferase [EC:2.4.2.51]+ko00942//Anthocyanin biosynthesis
CL11025.Contig3_All	[P]GO:0008152//metabolic process;[F]GO:0016758//transferase activity, transferring hexosyl groups;	molecular_function;biological_process	[P]metabolic process;[F]catalytic activity;	3.44163	K17193//anthocyanidin 3-O-glucoside 2'''-O-xylosyltransferase [EC:2.4.2.51]+ko00942//Anthocyanin biosynthesis
CL11026.Contig1_All	[P]GO:0009664//plant-type cell wall organization;[C]GO:0005576//extracellular region;GO:0005618//cell wall;GO:0016020//membrane;	cellular_component;biological_process	[C]membrane;extracellular region;cell;[P]cellular component organization or biogenesis;	-2.372	K20628//expansin
CL11026.Contig2_All	[P]GO:0009664//plant-type cell wall organization;[C]GO:0005618//cell wall;GO:0005576//extracellular region;GO:0016020//membrane;	cellular_component;biological_process	[C]extracellular region;membrane;cell;[P]cellular component organization or biogenesis;	-2.14476	K20628//expansin
CL11027.Contig1_All	[F]GO:0016772//transferase activity, transferring phosphorus-containing groups;GO:0005524//ATP binding;	molecular_function	[F]catalytic activity;binding;	3.75782	K20115//[pyruvate, phosphate dikinase]-phosphate phosphotransferase / [pyruvate, phosphate dikinase] kinase [EC:2.7.4.27 2.7.11.32]
CL11028.Contig1_All	[P]GO:0009773//photosynthetic electron transport in photosystem I;[C]GO:0009535//chloroplast thylakoid membrane;GO:0010598//NAD(P)H dehydrogenase complex (plastoquinone);	biological_process;cellular_component	[C]cell;organelle part;[P]cellular process;	-2.53915
CL11029.Contig1_All	[P]GO:0042744//hydrogen peroxide catabolic process;GO:0006979//response to oxidative stress;[C]GO:0005576//extracellular region;[F]GO:0020037//heme binding;GO:0046872//metal ion binding;GO:0004601//peroxidase activity;	biological_process;cellular_component;molecular_function	[C]extracellular region;[P]response to stimulus;cellular process;[F]binding;antioxidant activity;	-2.31738	K00430//peroxidase [EC:1.11.1.7]+ko01100//Metabolic pathways+ko01110//Biosynthesis of secondary metabolites+ko00940//Phenylpropanoid biosynthesis
CL11029.Contig2_All	[P]GO:0042744//hydrogen peroxide catabolic process;GO:0006979//response to oxidative stress;[C]GO:0005576//extracellular region;[F]GO:0046872//metal ion binding;GO:0004601//peroxidase activity;GO:0020037//heme binding;	biological_process;molecular_function;cellular_component	[C]extracellular region;[P]response to stimulus;cellular process;[F]binding;antioxidant activity;	-2.0781	K00430//peroxidase [EC:1.11.1.7]+ko01100//Metabolic pathways+ko01110//Biosynthesis of secondary metabolites+ko00940//Phenylpropanoid biosynthesis
CL1103.Contig11_All	[F]GO:0004364//glutathione transferase activity;	molecular_function	[F]catalytic activity;	1.19599	K00799//glutathione S-transferase [EC:2.5.1.18]+ko00480//Glutathione metabolism
CL1103.Contig12_All	[F]GO:0004364//glutathione transferase activity;	molecular_function	[F]catalytic activity;	-1.32412	K00799//glutathione S-transferase [EC:2.5.1.18]+ko00480//Glutathione metabolism
CL1103.Contig2_All	[F]GO:0004364//glutathione transferase activity;	molecular_function	[F]catalytic activity;	-6.83587	K00799//glutathione S-transferase [EC:2.5.1.18]+ko00480//Glutathione metabolism
CL11034.Contig2_All	[P]GO:0008380//RNA splicing;	biological_process	[P]cellular process;	-2.10956	K12846//U4/U6.U5 tri-snRNP-associated protein 3+ko03040//Spliceosome
CL11040.Contig1_All	[P]GO:0006457//protein folding;[F]GO:0051082//unfolded protein binding;	molecular_function;biological_process	[P]cellular process;[F]binding;	-8.70808	K09510//DnaJ homolog subfamily B member 4
CL11040.Contig2_All	[P]GO:0006457//protein folding;[F]GO:0051082//unfolded protein binding;	molecular_function;biological_process	[P]cellular process;[F]binding;	-11.3458	K09510//DnaJ homolog subfamily B member 4
CL11041.Contig2_All	[C]GO:0016021//integral component of membrane;[F]GO:0020037//heme binding;GO:0016705//oxidoreductase activity, acting on paired donors, with incorporation or reduction of molecular oxygen;GO:0005506//iron ion binding;GO:0004497//monooxygenase activity;	molecular_function;cellular_component	[C]membrane part;[F]catalytic activity;binding;	-1.59508	K12637//3-epi-6-deoxocathasterone 23-monooxygenase [EC:1.14.13.112]+ko00905//Brassinosteroid biosynthesis+ko01100//Metabolic pathways+ko01110//Biosynthesis of secondary metabolites
CL11045.Contig2_All	[F]GO:0046872//metal ion binding;GO:0004722//protein serine/threonine phosphatase activity;	molecular_function	[F]binding;catalytic activity;	1.62466	K14497//protein phosphatase 2C [EC:3.1.3.16]+ko04016//MAPK signaling pathway - plant+ko04075//Plant hormone signal transduction
CL11046.Contig1_All	[P]GO:0045454//cell redox homeostasis;[C]GO:0005623//cell;[F]GO:0015035//protein disulfide oxidoreductase activity;GO:0009055//electron transfer activity;	molecular_function;cellular_component;biological_process	[C]cell;[P]biological regulation;[F]catalytic activity;	-1.66223	K03676//glutaredoxin 3
CL11047.Contig3_All	[P]GO:0006355//regulation of transcription, DNA-templated;GO:0006351//transcription, DNA-templated;[C]GO:0005634//nucleus;[F]GO:0003677//DNA binding;	cellular_component;molecular_function;biological_process	[C]cell;[P]biological regulation;cellular process;[F]binding;	-1.08687	K08869//aarF domain-containing kinase;K15397//3-ketoacyl-CoA synthase [EC:2.3.1.199]+ko01110//Biosynthesis of secondary metabolites+ko00062//Fatty acid elongation;K17613//calcineurin-binding protein cabin-1
CL1105.Contig4_All	[F]GO:0005524//ATP binding;GO:0004672//protein kinase activity;	molecular_function	[F]catalytic activity;binding;	-8.48897	K04422//mitogen-activated protein kinase kinase kinase 13 [EC:2.7.11.25]
CL11050.Contig2_All	[P]GO:0045905//positive regulation of translational termination;GO:0045901//positive regulation of translational elongation;GO:0006452//translational frameshifting;[F]GO:0043022//ribosome binding;GO:0003746//translation elongation factor activity;GO:0003743//translation initiation factor activity;	biological_process;molecular_function	[P]biological regulation;cellular process;[F]binding;	6.43785	K03263//translation initiation factor 5A
CL11058.Contig10_All	[P]GO:0006081//cellular aldehyde metabolic process;[F]GO:0004030//aldehyde dehydrogenase [NAD(P)+] activity;	biological_process;molecular_function	[P]cellular process;[F]catalytic activity;	-7.64948	K00128//aldehyde dehydrogenase (NAD+) [EC:1.2.1.3]+ko00410//beta-Alanine metabolism+ko00310//Lysine degradation+ko00010//Glycolysis / Gluconeogenesis+ko00380//Tryptophan metabolism+ko00330//Arginine and proline metabolism+ko00280//Valine, leucine and isoleucine degradation+ko01100//Metabolic pathways+ko00053//Ascorbate and aldarate metabolism+ko00340//Histidine metabolism+ko01110//Biosynthesis of…
CL11058.Contig18_All	[P]GO:0006081//cellular aldehyde metabolic process;[F]GO:0004030//aldehyde dehydrogenase [NAD(P)+] activity;	biological_process;molecular_function	[P]cellular process;[F]catalytic activity;	-1.28587	K00128//aldehyde dehydrogenase (NAD+) [EC:1.2.1.3]+ko00410//beta-Alanine metabolism+ko00310//Lysine degradation+ko00010//Glycolysis / Gluconeogenesis+ko00380//Tryptophan metabolism+ko00330//Arginine and proline metabolism+ko00280//Valine, leucine and isoleucine degradation+ko01100//Metabolic pathways+ko00053//Ascorbate and aldarate metabolism+ko00340//Histidine metabolism+ko01110//Biosynthesis of…
CL11058.Contig19_All	[P]GO:0006081//cellular aldehyde metabolic process;[F]GO:0004030//aldehyde dehydrogenase [NAD(P)+] activity;	molecular_function;biological_process	[P]cellular process;[F]catalytic activity;	4.04085	K00128//aldehyde dehydrogenase (NAD+) [EC:1.2.1.3]+ko00410//beta-Alanine metabolism+ko00310//Lysine degradation+ko00010//Glycolysis / Gluconeogenesis+ko00380//Tryptophan metabolism+ko00330//Arginine and proline metabolism+ko00280//Valine, leucine and isoleucine degradation+ko01100//Metabolic pathways+ko00053//Ascorbate and aldarate metabolism+ko00340//Histidine metabolism+ko01110//Biosynthesis of…
CL11058.Contig1_All	[P]GO:0006081//cellular aldehyde metabolic process;[F]GO:0004030//aldehyde dehydrogenase [NAD(P)+] activity;	biological_process;molecular_function	[P]cellular process;[F]catalytic activity;	6.15972	K00128//aldehyde dehydrogenase (NAD+) [EC:1.2.1.3]+ko00410//beta-Alanine metabolism+ko00310//Lysine degradation+ko00010//Glycolysis / Gluconeogenesis+ko00380//Tryptophan metabolism+ko00330//Arginine and proline metabolism+ko00280//Valine, leucine and isoleucine degradation+ko01100//Metabolic pathways+ko00053//Ascorbate and aldarate metabolism+ko00340//Histidine metabolism+ko01110//Biosynthesis of…
CL11058.Contig20_All	[P]GO:0006081//cellular aldehyde metabolic process;[F]GO:0004030//aldehyde dehydrogenase [NAD(P)+] activity;	biological_process;molecular_function	[P]cellular process;[F]catalytic activity;	2.04569	K00128//aldehyde dehydrogenase (NAD+) [EC:1.2.1.3]+ko00410//beta-Alanine metabolism+ko00310//Lysine degradation+ko00010//Glycolysis / Gluconeogenesis+ko00380//Tryptophan metabolism+ko00330//Arginine and proline metabolism+ko00280//Valine, leucine and isoleucine degradation+ko01100//Metabolic pathways+ko00053//Ascorbate and aldarate metabolism+ko00340//Histidine metabolism+ko01110//Biosynthesis of…
CL11058.Contig25_All	[P]GO:0006081//cellular aldehyde metabolic process;[F]GO:0004030//aldehyde dehydrogenase [NAD(P)+] activity;	biological_process;molecular_function	[P]cellular process;[F]catalytic activity;	-9.39192	K00128//aldehyde dehydrogenase (NAD+) [EC:1.2.1.3]+ko00410//beta-Alanine metabolism+ko00310//Lysine degradation+ko00010//Glycolysis / Gluconeogenesis+ko00380//Tryptophan metabolism+ko00330//Arginine and proline metabolism+ko00280//Valine, leucine and isoleucine degradation+ko01100//Metabolic pathways+ko00053//Ascorbate and aldarate metabolism+ko00340//Histidine metabolism+ko01110//Biosynthesis of…
CL11058.Contig26_All	[P]GO:0006081//cellular aldehyde metabolic process;[F]GO:0004030//aldehyde dehydrogenase [NAD(P)+] activity;	molecular_function;biological_process	[P]cellular process;[F]catalytic activity;	-1.28301	K00128//aldehyde dehydrogenase (NAD+) [EC:1.2.1.3]+ko00410//beta-Alanine metabolism+ko00310//Lysine degradation+ko00010//Glycolysis / Gluconeogenesis+ko00380//Tryptophan metabolism+ko00330//Arginine and proline metabolism+ko00280//Valine, leucine and isoleucine degradation+ko01100//Metabolic pathways+ko00053//Ascorbate and aldarate metabolism+ko00340//Histidine metabolism+ko01110//Biosynthesis of…
CL11058.Contig28_All	[P]GO:0006081//cellular aldehyde metabolic process;[F]GO:0004030//aldehyde dehydrogenase [NAD(P)+] activity;	biological_process;molecular_function	[P]cellular process;[F]catalytic activity;	-8.47723	K00128//aldehyde dehydrogenase (NAD+) [EC:1.2.1.3]+ko00410//beta-Alanine metabolism+ko00310//Lysine degradation+ko00010//Glycolysis / Gluconeogenesis+ko00380//Tryptophan metabolism+ko00330//Arginine and proline metabolism+ko00280//Valine, leucine and isoleucine degradation+ko01100//Metabolic pathways+ko00053//Ascorbate and aldarate metabolism+ko00340//Histidine metabolism+ko01110//Biosynthesis of…
CL11058.Contig2_All	[P]GO:0006081//cellular aldehyde metabolic process;[F]GO:0004030//aldehyde dehydrogenase [NAD(P)+] activity;	biological_process;molecular_function	[P]cellular process;[F]catalytic activity;	-2.67121	K00128//aldehyde dehydrogenase (NAD+) [EC:1.2.1.3]+ko00410//beta-Alanine metabolism+ko00310//Lysine degradation+ko00010//Glycolysis / Gluconeogenesis+ko00380//Tryptophan metabolism+ko00330//Arginine and proline metabolism+ko00280//Valine, leucine and isoleucine degradation+ko01100//Metabolic pathways+ko00053//Ascorbate and aldarate metabolism+ko00340//Histidine metabolism+ko01110//Biosynthesis of…
CL11058.Contig31_All	[P]GO:0006081//cellular aldehyde metabolic process;[F]GO:0004030//aldehyde dehydrogenase [NAD(P)+] activity;	biological_process;molecular_function	[P]cellular process;[F]catalytic activity;	6.32396	K00128//aldehyde dehydrogenase (NAD+) [EC:1.2.1.3]+ko00410//beta-Alanine metabolism+ko00310//Lysine degradation+ko00010//Glycolysis / Gluconeogenesis+ko00380//Tryptophan metabolism+ko00330//Arginine and proline metabolism+ko00280//Valine, leucine and isoleucine degradation+ko01100//Metabolic pathways+ko00053//Ascorbate and aldarate metabolism+ko00340//Histidine metabolism+ko01110//Biosynthesis of…
CL11058.Contig32_All	[P]GO:0006081//cellular aldehyde metabolic process;[F]GO:0004030//aldehyde dehydrogenase [NAD(P)+] activity;	molecular_function;biological_process	[P]cellular process;[F]catalytic activity;	7.7309	K00128//aldehyde dehydrogenase (NAD+) [EC:1.2.1.3]+ko00410//beta-Alanine metabolism+ko00310//Lysine degradation+ko00010//Glycolysis / Gluconeogenesis+ko00380//Tryptophan metabolism+ko00330//Arginine and proline metabolism+ko00280//Valine, leucine and isoleucine degradation+ko01100//Metabolic pathways+ko00053//Ascorbate and aldarate metabolism+ko00340//Histidine metabolism+ko01110//Biosynthesis of…
CL11058.Contig33_All	[P]GO:0006081//cellular aldehyde metabolic process;[F]GO:0004030//aldehyde dehydrogenase [NAD(P)+] activity;	molecular_function;biological_process	[P]cellular process;[F]catalytic activity;	-1.27617	K00128//aldehyde dehydrogenase (NAD+) [EC:1.2.1.3]+ko00410//beta-Alanine metabolism+ko00310//Lysine degradation+ko00010//Glycolysis / Gluconeogenesis+ko00380//Tryptophan metabolism+ko00330//Arginine and proline metabolism+ko00280//Valine, leucine and isoleucine degradation+ko01100//Metabolic pathways+ko00053//Ascorbate and aldarate metabolism+ko00340//Histidine metabolism+ko01110//Biosynthesis of…
CL11058.Contig37_All	[P]GO:0006081//cellular aldehyde metabolic process;[F]GO:0004030//aldehyde dehydrogenase [NAD(P)+] activity;	molecular_function;biological_process	[P]cellular process;[F]catalytic activity;	1.52243	K00128//aldehyde dehydrogenase (NAD+) [EC:1.2.1.3]+ko00410//beta-Alanine metabolism+ko00310//Lysine degradation+ko00010//Glycolysis / Gluconeogenesis+ko00380//Tryptophan metabolism+ko00330//Arginine and proline metabolism+ko00280//Valine, leucine and isoleucine degradation+ko01100//Metabolic pathways+ko00053//Ascorbate and aldarate metabolism+ko00340//Histidine metabolism+ko01110//Biosynthesis of…
CL11058.Contig39_All	[P]GO:0006081//cellular aldehyde metabolic process;[F]GO:0004030//aldehyde dehydrogenase [NAD(P)+] activity;	biological_process;molecular_function	[P]cellular process;[F]catalytic activity;	-5.13839	K00128//aldehyde dehydrogenase (NAD+) [EC:1.2.1.3]+ko00410//beta-Alanine metabolism+ko00310//Lysine degradation+ko00010//Glycolysis / Gluconeogenesis+ko00380//Tryptophan metabolism+ko00330//Arginine and proline metabolism+ko00280//Valine, leucine and isoleucine degradation+ko01100//Metabolic pathways+ko00053//Ascorbate and aldarate metabolism+ko00340//Histidine metabolism+ko01110//Biosynthesis of…
CL11058.Contig3_All	[P]GO:0006081//cellular aldehyde metabolic process;[F]GO:0004030//aldehyde dehydrogenase [NAD(P)+] activity;	biological_process;molecular_function	[P]cellular process;[F]catalytic activity;	-4.87534	K00128//aldehyde dehydrogenase (NAD+) [EC:1.2.1.3]+ko00410//beta-Alanine metabolism+ko00310//Lysine degradation+ko00010//Glycolysis / Gluconeogenesis+ko00380//Tryptophan metabolism+ko00330//Arginine and proline metabolism+ko00280//Valine, leucine and isoleucine degradation+ko01100//Metabolic pathways+ko00053//Ascorbate and aldarate metabolism+ko00340//Histidine metabolism+ko01110//Biosynthesis of…
CL11058.Contig40_All	[P]GO:0006081//cellular aldehyde metabolic process;[F]GO:0004030//aldehyde dehydrogenase [NAD(P)+] activity;	molecular_function;biological_process	[P]cellular process;[F]catalytic activity;	8.30305	K00128//aldehyde dehydrogenase (NAD+) [EC:1.2.1.3]+ko00410//beta-Alanine metabolism+ko00310//Lysine degradation+ko00010//Glycolysis / Gluconeogenesis+ko00380//Tryptophan metabolism+ko00330//Arginine and proline metabolism+ko00280//Valine, leucine and isoleucine degradation+ko01100//Metabolic pathways+ko00053//Ascorbate and aldarate metabolism+ko00340//Histidine metabolism+ko01110//Biosynthesis of…
CL11058.Contig43_All	[P]GO:0006081//cellular aldehyde metabolic process;[F]GO:0004030//aldehyde dehydrogenase [NAD(P)+] activity;	molecular_function;biological_process	[P]cellular process;[F]catalytic activity;	-2.44973	K00128//aldehyde dehydrogenase (NAD+) [EC:1.2.1.3]+ko00410//beta-Alanine metabolism+ko00310//Lysine degradation+ko00010//Glycolysis / Gluconeogenesis+ko00380//Tryptophan metabolism+ko00330//Arginine and proline metabolism+ko00280//Valine, leucine and isoleucine degradation+ko01100//Metabolic pathways+ko00053//Ascorbate and aldarate metabolism+ko00340//Histidine metabolism+ko01110//Biosynthesis of…
CL11058.Contig44_All	[P]GO:0006081//cellular aldehyde metabolic process;[F]GO:0004030//aldehyde dehydrogenase [NAD(P)+] activity;	biological_process;molecular_function	[P]cellular process;[F]catalytic activity;	6.54402	K00128//aldehyde dehydrogenase (NAD+) [EC:1.2.1.3]+ko00410//beta-Alanine metabolism+ko00310//Lysine degradation+ko00010//Glycolysis / Gluconeogenesis+ko00380//Tryptophan metabolism+ko00330//Arginine and proline metabolism+ko00280//Valine, leucine and isoleucine degradation+ko01100//Metabolic pathways+ko00053//Ascorbate and aldarate metabolism+ko00340//Histidine metabolism+ko01110//Biosynthesis of…
CL11058.Contig45_All	[P]GO:0006081//cellular aldehyde metabolic process;[F]GO:0004030//aldehyde dehydrogenase [NAD(P)+] activity;	molecular_function;biological_process	[P]cellular process;[F]catalytic activity;	-3.69123	K00128//aldehyde dehydrogenase (NAD+) [EC:1.2.1.3]+ko00410//beta-Alanine metabolism+ko00310//Lysine degradation+ko00010//Glycolysis / Gluconeogenesis+ko00380//Tryptophan metabolism+ko00330//Arginine and proline metabolism+ko00280//Valine, leucine and isoleucine degradation+ko01100//Metabolic pathways+ko00053//Ascorbate and aldarate metabolism+ko00340//Histidine metabolism+ko01110//Biosynthesis of…
CL11058.Contig46_All	[P]GO:0006081//cellular aldehyde metabolic process;[F]GO:0004030//aldehyde dehydrogenase [NAD(P)+] activity;	molecular_function;biological_process	[P]cellular process;[F]catalytic activity;	6.71005	K00128//aldehyde dehydrogenase (NAD+) [EC:1.2.1.3]+ko00410//beta-Alanine metabolism+ko00310//Lysine degradation+ko00010//Glycolysis / Gluconeogenesis+ko00380//Tryptophan metabolism+ko00330//Arginine and proline metabolism+ko00280//Valine, leucine and isoleucine degradation+ko01100//Metabolic pathways+ko00053//Ascorbate and aldarate metabolism+ko00340//Histidine metabolism+ko01110//Biosynthesis of…
CL11058.Contig47_All	[P]GO:0006081//cellular aldehyde metabolic process;[F]GO:0004030//aldehyde dehydrogenase [NAD(P)+] activity;	molecular_function;biological_process	[P]cellular process;[F]catalytic activity;	-1.41506	K00128//aldehyde dehydrogenase (NAD+) [EC:1.2.1.3]+ko00410//beta-Alanine metabolism+ko00310//Lysine degradation+ko00010//Glycolysis / Gluconeogenesis+ko00380//Tryptophan metabolism+ko00330//Arginine and proline metabolism+ko00280//Valine, leucine and isoleucine degradation+ko01100//Metabolic pathways+ko00053//Ascorbate and aldarate metabolism+ko00340//Histidine metabolism+ko01110//Biosynthesis of…
CL11058.Contig49_All	[P]GO:0006081//cellular aldehyde metabolic process;[F]GO:0004030//aldehyde dehydrogenase [NAD(P)+] activity;	biological_process;molecular_function	[P]cellular process;[F]catalytic activity;	-1.19138	K00128//aldehyde dehydrogenase (NAD+) [EC:1.2.1.3]+ko00410//beta-Alanine metabolism+ko00310//Lysine degradation+ko00010//Glycolysis / Gluconeogenesis+ko00380//Tryptophan metabolism+ko00330//Arginine and proline metabolism+ko00280//Valine, leucine and isoleucine degradation+ko01100//Metabolic pathways+ko00053//Ascorbate and aldarate metabolism+ko00340//Histidine metabolism+ko01110//Biosynthesis of…
CL11058.Contig5_All	[P]GO:0006081//cellular aldehyde metabolic process;[F]GO:0004030//aldehyde dehydrogenase [NAD(P)+] activity;	biological_process;molecular_function	[P]cellular process;[F]catalytic activity;	-6.72783	K00128//aldehyde dehydrogenase (NAD+) [EC:1.2.1.3]+ko00410//beta-Alanine metabolism+ko00310//Lysine degradation+ko00010//Glycolysis / Gluconeogenesis+ko00380//Tryptophan metabolism+ko00330//Arginine and proline metabolism+ko00280//Valine, leucine and isoleucine degradation+ko01100//Metabolic pathways+ko00053//Ascorbate and aldarate metabolism+ko00340//Histidine metabolism+ko01110//Biosynthesis of…
CL11058.Contig6_All	[P]GO:0006081//cellular aldehyde metabolic process;[F]GO:0004030//aldehyde dehydrogenase [NAD(P)+] activity;	molecular_function;biological_process	[P]cellular process;[F]catalytic activity;	8.68018	K00128//aldehyde dehydrogenase (NAD+) [EC:1.2.1.3]+ko00410//beta-Alanine metabolism+ko00310//Lysine degradation+ko00010//Glycolysis / Gluconeogenesis+ko00380//Tryptophan metabolism+ko00330//Arginine and proline metabolism+ko00280//Valine, leucine and isoleucine degradation+ko01100//Metabolic pathways+ko00053//Ascorbate and aldarate metabolism+ko00340//Histidine metabolism+ko01110//Biosynthesis of…
CL11058.Contig9_All	[P]GO:0006081//cellular aldehyde metabolic process;[F]GO:0004030//aldehyde dehydrogenase [NAD(P)+] activity;	biological_process;molecular_function	[P]cellular process;[F]catalytic activity;	1.11863	K00128//aldehyde dehydrogenase (NAD+) [EC:1.2.1.3]+ko00410//beta-Alanine metabolism+ko00310//Lysine degradation+ko00010//Glycolysis / Gluconeogenesis+ko00380//Tryptophan metabolism+ko00330//Arginine and proline metabolism+ko00280//Valine, leucine and isoleucine degradation+ko01100//Metabolic pathways+ko00053//Ascorbate and aldarate metabolism+ko00340//Histidine metabolism+ko01110//Biosynthesis of…
CL11059.Contig2_All	[P]GO:0055085//transmembrane transport;[C]GO:0016021//integral component of membrane;	cellular_component;biological_process	[C]membrane part;[P]localization;	-2.63039
CL1106.Contig3_All	[F]GO:0046983//protein dimerization activity;	molecular_function	[F]binding;	1.17497	K11253//histone H3;K04733//interleukin-1 receptor-associated kinase 4 [EC:2.7.11.1];K12126//phytochrome-interacting factor 3+ko04712//Circadian rhythm - plant+ko04075//Plant hormone signal transduction
CL1106.Contig4_All	[F]GO:0046983//protein dimerization activity;	molecular_function	[F]binding;	2.74591	K11253//histone H3;K04733//interleukin-1 receptor-associated kinase 4 [EC:2.7.11.1];K12126//phytochrome-interacting factor 3+ko04712//Circadian rhythm - plant+ko04075//Plant hormone signal transduction;K16189//phytochrome-interacting factor 4+ko04075//Plant hormone signal transduction
CL11063.Contig1_All	[C]GO:0016021//integral component of membrane;[F]GO:0004674//protein serine/threonine kinase activity;GO:0005524//ATP binding;	molecular_function;cellular_component	[C]membrane part;[F]binding;catalytic activity;	-4.21756	K04733//interleukin-1 receptor-associated kinase 4 [EC:2.7.11.1]
CL11066.Contig1_All	[P]GO:0006511//ubiquitin-dependent protein catabolic process;GO:0007275//multicellular organism development;GO:0016567//protein ubiquitination;[C]GO:0005634//nucleus;[F]GO:0008270//zinc ion binding;	biological_process;molecular_function;cellular_component	[C]cell;[P]multicellular organismal process;cellular process;[F]binding;	1.46866	K04506//E3 ubiquitin-protein ligase SIAH1 [EC:2.3.2.27]+ko04120//Ubiquitin mediated proteolysis
CL11066.Contig2_All	[P]GO:0006511//ubiquitin-dependent protein catabolic process;GO:0016567//protein ubiquitination;GO:0007275//multicellular organism development;[C]GO:0005634//nucleus;[F]GO:0008270//zinc ion binding;GO:0061630//ubiquitin protein ligase activity;	cellular_component;molecular_function;biological_process	[C]cell;[P]multicellular organismal process;cellular process;[F]catalytic activity;binding;	-1.53018	K04506//E3 ubiquitin-protein ligase SIAH1 [EC:2.3.2.27]+ko04120//Ubiquitin mediated proteolysis
CL11072.Contig1_All	[F]GO:0046983//protein dimerization activity;	molecular_function	[F]binding;	1.30256	K22484//transcriptional regulator CBF1
CL11072.Contig2_All	[F]GO:0046983//protein dimerization activity;	molecular_function	[F]binding;	1.68675	K22484//transcriptional regulator CBF1
CL11073.Contig1_All	[C]GO:0016021//integral component of membrane;[F]GO:0005215//transporter activity;	cellular_component;molecular_function	[C]membrane part;[F]transporter activity;	-1.02497	K15283//solute carrier family 35, member E1
CL11073.Contig2_All	[C]GO:0016021//integral component of membrane;[F]GO:0005215//transporter activity;	molecular_function;cellular_component	[C]membrane part;[F]transporter activity;	-1.15626	K15283//solute carrier family 35, member E1
CL11076.Contig1_All	[P]GO:0006814//sodium ion transport;GO:0055085//transmembrane transport;[C]GO:0016021//integral component of membrane;[F]GO:0005215//transporter activity;	cellular_component;biological_process;molecular_function	[C]membrane part;[P]localization;[F]transporter activity;	-1.29847	K03319//divalent anion:Na+ symporter, DASS family
CL1108.Contig11_All	[P]GO:0006221//pyrimidine nucleotide biosynthetic process;[C]GO:0005737//cytoplasm;[F]GO:0033862//UMP kinase activity;	biological_process;molecular_function;cellular_component	[C]cell;[P]cellular process;[F]catalytic activity;	1.07871	K09903//uridylate kinase [EC:2.7.4.22]+ko01100//Metabolic pathways+ko00240//Pyrimidine metabolism
CL1108.Contig12_All	[P]GO:0006221//pyrimidine nucleotide biosynthetic process;[C]GO:0005737//cytoplasm;[F]GO:0033862//UMP kinase activity;	molecular_function;biological_process;cellular_component	[C]cell;[P]cellular process;[F]catalytic activity;	-7.46717	K09903//uridylate kinase [EC:2.7.4.22]+ko01100//Metabolic pathways+ko00240//Pyrimidine metabolism
CL11080.Contig1_All	[P]GO:0006412//translation;[C]GO:0005840//ribosome;GO:0022627//cytosolic small ribosomal subunit;[F]GO:0003735//structural constituent of ribosome;	molecular_function;biological_process;cellular_component	[C]cell;organelle part;[P]cellular process;[F]structural molecule activity;	-6.90422	K02949//small subunit ribosomal protein S11e+ko03010//Ribosome
CL11080.Contig2_All	[P]GO:0006412//translation;[C]GO:0005840//ribosome;GO:0022627//cytosolic small ribosomal subunit;[F]GO:0003735//structural constituent of ribosome;	cellular_component;molecular_function;biological_process	[C]organelle part;cell;[P]cellular process;[F]structural molecule activity;	-8.40528	K02949//small subunit ribosomal protein S11e+ko03010//Ribosome
CL11081.Contig10_All	[F]GO:0016773//phosphotransferase activity, alcohol group as acceptor;GO:0016301//kinase activity;	molecular_function	[F]catalytic activity;	-1.25769	K01177//beta-amylase [EC:3.2.1.2]+ko00500//Starch and sucrose metabolism;K17275//plastin-1
CL11081.Contig14_All	[F]GO:0016773//phosphotransferase activity, alcohol group as acceptor;GO:0016301//kinase activity;	molecular_function	[F]catalytic activity;	2.64231	K01177//beta-amylase [EC:3.2.1.2]+ko00500//Starch and sucrose metabolism;K17275//plastin-1;K00852//ribokinase [EC:2.7.1.15]+ko00030//Pentose phosphate pathway
CL11081.Contig1_All	[F]GO:0016301//kinase activity;GO:0016773//phosphotransferase activity, alcohol group as acceptor;	molecular_function	[F]catalytic activity;	-1.13179	K01177//beta-amylase [EC:3.2.1.2]+ko00500//Starch and sucrose metabolism;K17275//plastin-1
CL11081.Contig4_All	[F]GO:0016773//phosphotransferase activity, alcohol group as acceptor;GO:0016301//kinase activity;	molecular_function	[F]catalytic activity;	1.20694	K01177//beta-amylase [EC:3.2.1.2]+ko00500//Starch and sucrose metabolism;K17275//plastin-1
CL11081.Contig8_All	[F]GO:0016301//kinase activity;GO:0016773//phosphotransferase activity, alcohol group as acceptor;	molecular_function	[F]catalytic activity;	-1.48687	K01177//beta-amylase [EC:3.2.1.2]+ko00500//Starch and sucrose metabolism;K02916//large subunit ribosomal protein L35+ko03010//Ribosome;K17275//plastin-1
CL11084.Contig2_All	[C]GO:0016021//integral component of membrane;[F]GO:0008270//zinc ion binding;	cellular_component;molecular_function	[C]membrane part;[F]binding;	-8.67664	K13148//integrator complex subunit 11 [EC:3.1.27.-]
CL11085.Contig2_All	[P]GO:0042787//protein ubiquitination involved in ubiquitin-dependent protein catabolic process;GO:0000209//protein polyubiquitination;GO:0032436//positive regulation of proteasomal ubiquitin-dependent protein catabolic process;[C]GO:0005737//cytoplasm;GO:0000151//ubiquitin ligase complex;[F]GO:0061630//ubiquitin protein ligase activity;GO:0046872//metal ion binding;GO:0016874//ligase activity;GO…	biological_process;cellular_component;molecular_function	[C]cell;[P]biological regulation;cellular process;[F]catalytic activity;binding;	-1.86308	K11975//E3 ubiquitin-protein ligase RNF144 [EC:2.3.2.31]
CL11089.Contig1_All	[P]GO:0042254//ribosome biogenesis;[C]GO:0005840//ribosome;	cellular_component;biological_process	[C]cell;[P]cellular component organization or biogenesis;	-7.41389	K02941//large subunit ribosomal protein LP0+ko03010//Ribosome
CL1109.Contig11_All	[P]GO:0006810//transport;[C]GO:0016021//integral component of membrane;[F]GO:0016887//ATPase activity;GO:0005524//ATP binding;	biological_process;cellular_component;molecular_function	[C]membrane part;[P]localization;[F]catalytic activity;binding;	-7.37649	K05681//ATP-binding cassette, subfamily G (WHITE), member 2+ko02010//ABC transporters
CL1109.Contig12_All	[P]GO:0006810//transport;[C]GO:0016021//integral component of membrane;[F]GO:0005524//ATP binding;GO:0016887//ATPase activity;	cellular_component;biological_process;molecular_function	[C]membrane part;[P]localization;[F]catalytic activity;binding;	9.34937	K05681//ATP-binding cassette, subfamily G (WHITE), member 2+ko02010//ABC transporters
CL1109.Contig15_All	[P]GO:0006810//transport;[C]GO:0016021//integral component of membrane;[F]GO:0016887//ATPase activity;GO:0005524//ATP binding;	molecular_function;cellular_component;biological_process	[C]membrane part;[P]localization;[F]catalytic activity;binding;	-6.62416	K05681//ATP-binding cassette, subfamily G (WHITE), member 2+ko02010//ABC transporters
CL1109.Contig16_All	[P]GO:0006810//transport;[C]GO:0016021//integral component of membrane;[F]GO:0005524//ATP binding;GO:0016887//ATPase activity;	molecular_function;biological_process;cellular_component	[C]membrane part;[P]localization;[F]catalytic activity;binding;	-1.45604	K05681//ATP-binding cassette, subfamily G (WHITE), member 2+ko02010//ABC transporters
CL1109.Contig17_All	[P]GO:0006810//transport;[C]GO:0016021//integral component of membrane;[F]GO:0005524//ATP binding;GO:0016887//ATPase activity;	biological_process;cellular_component;molecular_function	[C]membrane part;[P]localization;[F]catalytic activity;binding;	-4.38895	K05681//ATP-binding cassette, subfamily G (WHITE), member 2+ko02010//ABC transporters;K21396//ATP-binding cassette, subfamily G (WHITE), eye pigment precursor transporter
CL1109.Contig19_All	[P]GO:0006810//transport;[C]GO:0016021//integral component of membrane;[F]GO:0005524//ATP binding;GO:0016887//ATPase activity;	molecular_function;biological_process;cellular_component	[C]membrane part;[P]localization;[F]catalytic activity;binding;	-1.74326	K05681//ATP-binding cassette, subfamily G (WHITE), member 2+ko02010//ABC transporters
CL1109.Contig21_All	[P]GO:0006810//transport;[C]GO:0016021//integral component of membrane;[F]GO:0016887//ATPase activity;GO:0005524//ATP binding;	biological_process;cellular_component;molecular_function	[C]membrane part;[P]localization;[F]binding;catalytic activity;	-1.01329	K21396//ATP-binding cassette, subfamily G (WHITE), eye pigment precursor transporter
CL1109.Contig22_All	[P]GO:0006810//transport;[C]GO:0016021//integral component of membrane;[F]GO:0005524//ATP binding;GO:0016887//ATPase activity;	cellular_component;molecular_function;biological_process	[C]membrane part;[P]localization;[F]catalytic activity;binding;	-2.32309	K05681//ATP-binding cassette, subfamily G (WHITE), member 2+ko02010//ABC transporters
CL1109.Contig28_All	[P]GO:0006810//transport;[C]GO:0016021//integral component of membrane;[F]GO:0016887//ATPase activity;GO:0005524//ATP binding;	cellular_component;biological_process;molecular_function	[C]membrane part;[P]localization;[F]binding;catalytic activity;	7.24671	K05681//ATP-binding cassette, subfamily G (WHITE), member 2+ko02010//ABC transporters
CL1109.Contig30_All	[P]GO:0006810//transport;[C]GO:0016021//integral component of membrane;[F]GO:0005524//ATP binding;GO:0016887//ATPase activity;	biological_process;molecular_function;cellular_component	[C]membrane part;[P]localization;[F]catalytic activity;binding;	-2.53514	K05681//ATP-binding cassette, subfamily G (WHITE), member 2+ko02010//ABC transporters
CL1109.Contig31_All	[P]GO:0006810//transport;[C]GO:0016021//integral component of membrane;[F]GO:0005524//ATP binding;GO:0016887//ATPase activity;	biological_process;cellular_component;molecular_function	[C]membrane part;[P]localization;[F]catalytic activity;binding;	1.3631	K05681//ATP-binding cassette, subfamily G (WHITE), member 2+ko02010//ABC transporters;K21396//ATP-binding cassette, subfamily G (WHITE), eye pigment precursor transporter
CL1109.Contig33_All	[P]GO:0006810//transport;[C]GO:0016021//integral component of membrane;[F]GO:0016887//ATPase activity;GO:0005524//ATP binding;	cellular_component;molecular_function;biological_process	[C]membrane part;[P]localization;[F]binding;catalytic activity;	7.65875	K05681//ATP-binding cassette, subfamily G (WHITE), member 2+ko02010//ABC transporters
CL1109.Contig34_All	[P]GO:0006810//transport;[C]GO:0016021//integral component of membrane;[F]GO:0005524//ATP binding;GO:0016887//ATPase activity;	cellular_component;molecular_function;biological_process	[C]membrane part;[P]localization;[F]binding;catalytic activity;	1.14567	K05681//ATP-binding cassette, subfamily G (WHITE), member 2+ko02010//ABC transporters
CL1109.Contig35_All	[P]GO:0006810//transport;[C]GO:0016021//integral component of membrane;[F]GO:0005524//ATP binding;GO:0016887//ATPase activity;	cellular_component;molecular_function;biological_process	[C]membrane part;[P]localization;[F]catalytic activity;binding;	-1.19202	K05681//ATP-binding cassette, subfamily G (WHITE), member 2+ko02010//ABC transporters;K21396//ATP-binding cassette, subfamily G (WHITE), eye pigment precursor transporter
CL1109.Contig39_All	[P]GO:0006810//transport;[C]GO:0016021//integral component of membrane;[F]GO:0005524//ATP binding;GO:0016887//ATPase activity;	biological_process;molecular_function;cellular_component	[C]membrane part;[P]localization;[F]binding;catalytic activity;	5.77492	K05681//ATP-binding cassette, subfamily G (WHITE), member 2+ko02010//ABC transporters
CL1109.Contig41_All	[P]GO:0006810//transport;[C]GO:0016021//integral component of membrane;[F]GO:0005524//ATP binding;GO:0016887//ATPase activity;	cellular_component;molecular_function;biological_process	[C]membrane part;[P]localization;[F]binding;catalytic activity;	-4.45052	K05681//ATP-binding cassette, subfamily G (WHITE), member 2+ko02010//ABC transporters
CL1109.Contig44_All	[P]GO:0006810//transport;[C]GO:0016021//integral component of membrane;[F]GO:0005524//ATP binding;GO:0016887//ATPase activity;	cellular_component;biological_process;molecular_function	[C]membrane part;[P]localization;[F]catalytic activity;binding;	-2.00849	K05681//ATP-binding cassette, subfamily G (WHITE), member 2+ko02010//ABC transporters
CL1109.Contig45_All	[P]GO:0006810//transport;[C]GO:0016021//integral component of membrane;[F]GO:0005524//ATP binding;GO:0016887//ATPase activity;	biological_process;cellular_component;molecular_function	[C]membrane part;[P]localization;[F]binding;catalytic activity;	-1.52959	K05681//ATP-binding cassette, subfamily G (WHITE), member 2+ko02010//ABC transporters;K21396//ATP-binding cassette, subfamily G (WHITE), eye pigment precursor transporter
CL1109.Contig47_All	[P]GO:0006810//transport;[C]GO:0016021//integral component of membrane;[F]GO:0005524//ATP binding;GO:0016887//ATPase activity;	biological_process;molecular_function;cellular_component	[C]membrane part;[P]localization;[F]catalytic activity;binding;	1.2362	K05681//ATP-binding cassette, subfamily G (WHITE), member 2+ko02010//ABC transporters
CL1109.Contig52_All	[P]GO:0006810//transport;[C]GO:0016021//integral component of membrane;[F]GO:0005524//ATP binding;GO:0016887//ATPase activity;	molecular_function;biological_process;cellular_component	[C]membrane part;[P]localization;[F]catalytic activity;binding;	1.55543	K21396//ATP-binding cassette, subfamily G (WHITE), eye pigment precursor transporter;K05681//ATP-binding cassette, subfamily G (WHITE), member 2+ko02010//ABC transporters
CL1109.Contig53_All	[P]GO:0006810//transport;[C]GO:0016021//integral component of membrane;[F]GO:0005524//ATP binding;GO:0016887//ATPase activity;	cellular_component;molecular_function;biological_process	[C]membrane part;[P]localization;[F]catalytic activity;binding;	4.44309	K05681//ATP-binding cassette, subfamily G (WHITE), member 2+ko02010//ABC transporters;K16296//serine carboxypeptidase-like clade I [EC:3.4.16.-]
CL1109.Contig54_All	[P]GO:0006810//transport;[C]GO:0016021//integral component of membrane;[F]GO:0005524//ATP binding;GO:0016887//ATPase activity;	molecular_function;biological_process;cellular_component	[C]membrane part;[P]localization;[F]catalytic activity;binding;	-4.64451	K16296//serine carboxypeptidase-like clade I [EC:3.4.16.-];K05681//ATP-binding cassette, subfamily G (WHITE), member 2+ko02010//ABC transporters;K17301//coatomer subunit beta
CL1109.Contig6_All	[P]GO:0006810//transport;[C]GO:0016021//integral component of membrane;[F]GO:0016887//ATPase activity;GO:0005524//ATP binding;	cellular_component;molecular_function;biological_process	[C]membrane part;[P]localization;[F]catalytic activity;binding;	-1.55663	K05681//ATP-binding cassette, subfamily G (WHITE), member 2+ko02010//ABC transporters
CL11097.Contig2_All	[P]GO:0009765//photosynthesis, light harvesting;GO:0009416//response to light stimulus;GO:0009768//photosynthesis, light harvesting in photosystem I;GO:0018298//protein-chromophore linkage;[C]GO:0009535//chloroplast thylakoid membrane;GO:0016021//integral component of membrane;GO:0010287//plastoglobule;GO:0009941//chloroplast envelope;GO:0009522//photosystem I;GO:0009523//photosystem II;[F]GO:003…	biological_process;cellular_component;molecular_function	[C]organelle part;cell;membrane part;[P]response to stimulus;cellular process;[F]binding;	-6.27102	K08913//light-harvesting complex II chlorophyll a/b binding protein 2+ko01100//Metabolic pathways+ko00196//Photosynthesis - antenna proteins;K08912//light-harvesting complex II chlorophyll a/b binding protein 1+ko01100//Metabolic pathways+ko00196//Photosynthesis - antenna proteins
CL11097.Contig3_All	[P]GO:0009768//photosynthesis, light harvesting in photosystem I;GO:0009416//response to light stimulus;GO:0009765//photosynthesis, light harvesting;GO:0018298//protein-chromophore linkage;[C]GO:0009522//photosystem I;GO:0009523//photosystem II;GO:0009941//chloroplast envelope;GO:0010287//plastoglobule;GO:0016021//integral component of membrane;GO:0009535//chloroplast thylakoid membrane;[F]GO:001…	molecular_function;cellular_component;biological_process	[C]cell;organelle part;membrane part;[P]response to stimulus;cellular process;[F]binding;	-5.20109	K08913//light-harvesting complex II chlorophyll a/b binding protein 2+ko01100//Metabolic pathways+ko00196//Photosynthesis - antenna proteins;K08912//light-harvesting complex II chlorophyll a/b binding protein 1+ko01100//Metabolic pathways+ko00196//Photosynthesis - antenna proteins
CL11097.Contig8_All	[P]GO:0018298//protein-chromophore linkage;GO:0009765//photosynthesis, light harvesting;[C]GO:0016021//integral component of membrane;GO:0009522//photosystem I;GO:0009535//chloroplast thylakoid membrane;GO:0009523//photosystem II;[F]GO:0016168//chlorophyll binding;	biological_process;cellular_component;molecular_function	[C]membrane part;cell;organelle part;[P]cellular process;[F]binding;	-8.42523	K08912//light-harvesting complex II chlorophyll a/b binding protein 1+ko01100//Metabolic pathways+ko00196//Photosynthesis - antenna proteins
CL11100.Contig1_All	[C]GO:0016021//integral component of membrane;	cellular_component	[C]membrane part;	-1.1124
CL11100.Contig2_All	[C]GO:0016021//integral component of membrane;	cellular_component	[C]membrane part;	-1.39415
CL11105.Contig2_All	[P]GO:0006486//protein glycosylation;[C]GO:0000139//Golgi membrane;GO:0016021//integral component of membrane;[F]GO:0008378//galactosyltransferase activity;	cellular_component;molecular_function;biological_process	[C]membrane part;organelle part;[P]cellular process;[F]catalytic activity;	-1.15124	K20855//beta-1,3-galactosyltransferase 1/2/3/4/5/7/8 [EC:2.4.1.-]
CL11112.Contig1_All	[C]GO:0000786//nucleosome;GO:0005634//nucleus;[F]GO:0003677//DNA binding;GO:0046982//protein heterodimerization activity;	molecular_function;cellular_component	[C]organelle part;cell;[F]binding;	-7.90422	K11252//histone H2B
CL11112.Contig2_All	[C]GO:0005634//nucleus;GO:0000786//nucleosome;[F]GO:0046982//protein heterodimerization activity;GO:0003677//DNA binding;	molecular_function;cellular_component	[C]organelle part;cell;[F]binding;	1.59991	K11252//histone H2B
CL11116.Contig2_All	[P]GO:0006355//regulation of transcription, DNA-templated;GO:0006351//transcription, DNA-templated;GO:0032502//developmental process;[C]GO:0005634//nucleus;[F]GO:0005524//ATP binding;	molecular_function;biological_process;cellular_component	[C]cell;[P]developmental process;cellular process;biological regulation;[F]binding;	-3.29686	K22382//WD repeat-containing protein 26
CL11116.Contig4_All	[P]GO:0006351//transcription, DNA-templated;GO:0006355//regulation of transcription, DNA-templated;GO:0032502//developmental process;[C]GO:0005634//nucleus;[F]GO:0005524//ATP binding;	cellular_component;molecular_function;biological_process	[C]cell;[P]cellular process;biological regulation;developmental process;[F]binding;	-2.43109	K22382//WD repeat-containing protein 26
CL11122.Contig3_All	[P]GO:0045454//cell redox homeostasis;[C]GO:0005783//endoplasmic reticulum;[F]GO:0003756//protein disulfide isomerase activity;	molecular_function;cellular_component;biological_process	[C]cell;[P]biological regulation;[F]catalytic activity;	1.25049	K09580//protein disulfide-isomerase A1 [EC:5.3.4.1]+ko04141//Protein processing in endoplasmic reticulum
CL11123.Contig1_All	[P]GO:0006412//translation;[C]GO:0015934//large ribosomal subunit;[F]GO:0003735//structural constituent of ribosome;	cellular_component;molecular_function;biological_process	[C]organelle part;[P]cellular process;[F]structural molecule activity;	-8.84176	K02900//large subunit ribosomal protein L27Ae+ko03010//Ribosome
CL11123.Contig2_All	[P]GO:0006412//translation;[C]GO:0015934//large ribosomal subunit;[F]GO:0003735//structural constituent of ribosome;	biological_process;molecular_function;cellular_component	[C]organelle part;[P]cellular process;[F]structural molecule activity;	-8.80294	K02900//large subunit ribosomal protein L27Ae+ko03010//Ribosome
CL11123.Contig3_All	[P]GO:0006412//translation;[C]GO:0015934//large ribosomal subunit;[F]GO:0003735//structural constituent of ribosome;	cellular_component;molecular_function;biological_process	[C]organelle part;[P]cellular process;[F]structural molecule activity;	-6.99886	K02900//large subunit ribosomal protein L27Ae+ko03010//Ribosome
CL11129.Contig1_All	[P]GO:0006629//lipid metabolic process;[F]GO:0004190//aspartic-type endopeptidase activity;	biological_process;molecular_function	[P]metabolic process;[F]catalytic activity;	-8.08054	K08245//phytepsin [EC:3.4.23.40]
CL11129.Contig2_All	[P]GO:0006629//lipid metabolic process;[F]GO:0004190//aspartic-type endopeptidase activity;	molecular_function;biological_process	[P]metabolic process;[F]catalytic activity;	-9.66059	K08245//phytepsin [EC:3.4.23.40]
CL11139.Contig1_All	[P]GO:0006564//L-serine biosynthetic process;[F]GO:0004617//phosphoglycerate dehydrogenase activity;GO:0051287//NAD binding;	biological_process;molecular_function	[P]cellular process;[F]binding;catalytic activity;	-8.02158	K00058//D-3-phosphoglycerate dehydrogenase / 2-oxoglutarate reductase [EC:1.1.1.95 1.1.1.399]+ko01230//Biosynthesis of amino acids+ko01100//Metabolic pathways+ko00260//Glycine, serine and threonine metabolism+ko01200//Carbon metabolism
CL1114.Contig10_All	[P]GO:0055085//transmembrane transport;[C]GO:0016021//integral component of membrane;	biological_process;cellular_component	[C]membrane part;[P]localization;	-1.01561	K19891//glucan endo-1,3-beta-glucosidase 1/2/3 [EC:3.2.1.39]+ko00500//Starch and sucrose metabolism
CL1114.Contig1_All	[P]GO:0055085//transmembrane transport;[C]GO:0016021//integral component of membrane;	cellular_component;biological_process	[C]membrane part;[P]localization;	1.03073
CL11141.Contig1_All	[P]GO:0002181//cytoplasmic translation;GO:0006412//translation;[C]GO:0015935//small ribosomal subunit;GO:0022627//cytosolic small ribosomal subunit;[F]GO:0003723//RNA binding;GO:0003735//structural constituent of ribosome;	molecular_function;biological_process;cellular_component	[C]organelle part;[P]cellular process;[F]structural molecule activity;binding;	7.29239	K02969//small subunit ribosomal protein S20e+ko03010//Ribosome
CL11141.Contig3_All	[P]GO:0002181//cytoplasmic translation;GO:0006412//translation;[C]GO:0022627//cytosolic small ribosomal subunit;GO:0015935//small ribosomal subunit;[F]GO:0003735//structural constituent of ribosome;GO:0003723//RNA binding;	cellular_component;biological_process;molecular_function	[C]organelle part;[P]cellular process;[F]structural molecule activity;binding;	5.26973	K02969//small subunit ribosomal protein S20e+ko03010//Ribosome
CL11141.Contig5_All	[P]GO:0006412//translation;GO:0002181//cytoplasmic translation;[C]GO:0022627//cytosolic small ribosomal subunit;GO:0015935//small ribosomal subunit;[F]GO:0003723//RNA binding;GO:0003735//structural constituent of ribosome;	cellular_component;molecular_function;biological_process	[C]organelle part;[P]cellular process;[F]structural molecule activity;binding;	5.54828	K02969//small subunit ribosomal protein S20e+ko03010//Ribosome
CL11146.Contig2_All	[P]GO:0006888//ER to Golgi vesicle-mediated transport;GO:0048280//vesicle fusion with Golgi apparatus;GO:0006896//Golgi to vacuole transport;GO:0006623//protein targeting to vacuole;GO:0042147//retrograde transport, endosome to Golgi;GO:0006891//intra-Golgi vesicle-mediated transport;[C]GO:0031902//late endosome membrane;GO:0009504//cell plate;GO:0031201//SNARE complex;GO:0016021//integral compon…	molecular_function;biological_process;cellular_component	[C]organelle part;cell;membrane part;[P]localization;cellular component organization or biogenesis;[F]binding;	-1.09286	K08494//novel plant SNARE
CL11149.Contig2_All	[C]GO:0005634//nucleus;[F]GO:0046872//metal ion binding;GO:0003677//DNA binding;	molecular_function;cellular_component	[C]cell;[F]binding;	1.66714	K13415//protein brassinosteroid insensitive 1 [EC:2.7.10.1 2.7.11.1]+ko04075//Plant hormone signal transduction
CL11149.Contig3_All	[C]GO:0005634//nucleus;[F]GO:0003677//DNA binding;GO:0046872//metal ion binding;	molecular_function;cellular_component	[C]cell;[F]binding;	-1.37301	K13415//protein brassinosteroid insensitive 1 [EC:2.7.10.1 2.7.11.1]+ko04075//Plant hormone signal transduction
CL11149.Contig4_All	[C]GO:0005634//nucleus;[F]GO:0046872//metal ion binding;GO:0003677//DNA binding;	molecular_function;cellular_component	[C]cell;[F]binding;	-1.32941	K13415//protein brassinosteroid insensitive 1 [EC:2.7.10.1 2.7.11.1]+ko04075//Plant hormone signal transduction
CL1115.Contig15_All	[P]GO:0006457//protein folding;[C]GO:0005737//cytoplasm;[F]GO:0005524//ATP binding;GO:0051082//unfolded protein binding;	cellular_component;molecular_function;biological_process	[C]cell;[P]cellular process;[F]binding;	-1.4596	K09498//T-complex protein 1 subunit zeta
CL1115.Contig17_All	[P]GO:0006457//protein folding;[C]GO:0005737//cytoplasm;[F]GO:0005524//ATP binding;GO:0051082//unfolded protein binding;	biological_process;cellular_component;molecular_function	[C]cell;[P]cellular process;[F]binding;	-6.20268	K09498//T-complex protein 1 subunit zeta
CL1115.Contig19_All	[P]GO:0006458//'de novo' protein folding;GO:0061077//chaperone-mediated protein folding;[C]GO:0005832//chaperonin-containing T-complex;[F]GO:0044183//protein binding involved in protein folding;GO:0005524//ATP binding;GO:0051082//unfolded protein binding;	cellular_component;molecular_function;biological_process	[C]cell;[P]cellular process;[F]binding;	-4.94947	K09498//T-complex protein 1 subunit zeta
CL1115.Contig1_All	[P]GO:0006457//protein folding;[C]GO:0005737//cytoplasm;[F]GO:0051082//unfolded protein binding;GO:0005524//ATP binding;	biological_process;cellular_component;molecular_function	[C]cell;[P]cellular process;[F]binding;	-3.25317	K09498//T-complex protein 1 subunit zeta
CL1115.Contig2_All	[P]GO:0006457//protein folding;[C]GO:0005737//cytoplasm;[F]GO:0051082//unfolded protein binding;GO:0005524//ATP binding;	biological_process;molecular_function;cellular_component	[C]cell;[P]cellular process;[F]binding;	-2.09441	K09498//T-complex protein 1 subunit zeta
CL1115.Contig6_All	[P]GO:0006457//protein folding;[C]GO:0005737//cytoplasm;[F]GO:0005524//ATP binding;GO:0051082//unfolded protein binding;	biological_process;molecular_function;cellular_component	[C]cell;[P]cellular process;[F]binding;	-2.13567	K09498//T-complex protein 1 subunit zeta
CL1115.Contig8_All	[P]GO:0006457//protein folding;[C]GO:0005737//cytoplasm;[F]GO:0005524//ATP binding;GO:0051082//unfolded protein binding;	biological_process;molecular_function;cellular_component	[C]cell;[P]cellular process;[F]binding;	-1.42038	K09498//T-complex protein 1 subunit zeta
CL1116.Contig3_All	[C]GO:0016021//integral component of membrane;[F]GO:0004040//amidase activity;	cellular_component;molecular_function	[C]membrane part;[F]catalytic activity;	-1.41961	K01426//amidase [EC:3.5.1.4]+ko00380//Tryptophan metabolism+ko00330//Arginine and proline metabolism+ko00360//Phenylalanine metabolism
CL1116.Contig4_All	[C]GO:0016021//integral component of membrane;[F]GO:0004040//amidase activity;	cellular_component;molecular_function	[C]membrane part;[F]catalytic activity;	-1.06875	K01426//amidase [EC:3.5.1.4]+ko00380//Tryptophan metabolism+ko00330//Arginine and proline metabolism+ko00360//Phenylalanine metabolism
CL1116.Contig5_All	[C]GO:0016021//integral component of membrane;[F]GO:0004040//amidase activity;	molecular_function;cellular_component	[C]membrane part;[F]catalytic activity;	2.19834	K01426//amidase [EC:3.5.1.4]+ko00380//Tryptophan metabolism+ko00330//Arginine and proline metabolism+ko00360//Phenylalanine metabolism
CL1116.Contig6_All	[C]GO:0016021//integral component of membrane;GO:0031359//integral component of chloroplast outer membrane;[F]GO:0004040//amidase activity;	cellular_component;molecular_function	[C]organelle part;membrane part;[F]catalytic activity;	1.39566	K01426//amidase [EC:3.5.1.4]+ko00380//Tryptophan metabolism+ko00330//Arginine and proline metabolism+ko00360//Phenylalanine metabolism
CL11163.Contig1_All	[P]GO:0006355//regulation of transcription, DNA-templated;[F]GO:0008270//zinc ion binding;	molecular_function;biological_process	[P]biological regulation;[F]binding;	-2.40572	K17604//zinc finger SWIM domain-containing protein 3
CL11163.Contig2_All	[C]GO:0016021//integral component of membrane;	cellular_component	[C]membrane part;	-1.19975
CL11164.Contig2_All	[P]GO:1990559//mitochondrial coenzyme A transmembrane transport;GO:0015866//ADP transport;GO:0006839//mitochondrial transport;GO:0035349//coenzyme A transmembrane transport;[C]GO:0005743//mitochondrial inner membrane;GO:0016021//integral component of membrane;[F]GO:0015217//ADP transmembrane transporter activity;GO:0015228//coenzyme A transmembrane transporter activity;GO:0080122//AMP transmembra…	cellular_component;biological_process;molecular_function	[C]organelle part;membrane part;[P]localization;[F]transporter activity;	2.62454	K15084//solute carrier family 25 (mitochondrial carrier protein), member 16
CL11164.Contig5_All	[P]GO:0055085//transmembrane transport;[C]GO:0005743//mitochondrial inner membrane;GO:0016021//integral component of membrane;	cellular_component;biological_process	[C]membrane part;organelle part;[P]localization;	-1.17449	K15084//solute carrier family 25 (mitochondrial carrier protein), member 16
CL11166.Contig2_All	[P]GO:0006412//translation;[C]GO:0005840//ribosome;[F]GO:0003735//structural constituent of ribosome;	molecular_function;biological_process;cellular_component	[C]cell;[P]cellular process;[F]structural molecule activity;	7.2822	K02957//small subunit ribosomal protein S15Ae+ko03010//Ribosome
CL1117.Contig8_All	[F]GO:0046983//protein dimerization activity;	molecular_function	[F]binding;	-1.20674	K04733//interleukin-1 receptor-associated kinase 4 [EC:2.7.11.1]
CL11184.Contig1_All	[P]GO:0000463//maturation of LSU-rRNA from tricistronic rRNA transcript (SSU-rRNA, 5.8S rRNA, LSU-rRNA);GO:0002181//cytoplasmic translation;[C]GO:0022625//cytosolic large ribosomal subunit;GO:0005840//ribosome;[F]GO:0003723//RNA binding;GO:0003735//structural constituent of ribosome;	cellular_component;molecular_function;biological_process	[C]cell;organelle part;[P]cellular process;cellular component organization or biogenesis;[F]binding;structural molecule activity;	6.10771	K02937//large subunit ribosomal protein L7e+ko03010//Ribosome
CL11188.Contig2_All	[C]GO:0016021//integral component of membrane;[F]GO:0005452//inorganic anion exchanger activity;	cellular_component;molecular_function	[C]membrane part;[F]transporter activity;	-1.56479	K04733//interleukin-1 receptor-associated kinase 4 [EC:2.7.11.1];K06573//solute carrier family 4 (anion exchanger), member 1
CL11188.Contig3_All	[C]GO:0016021//integral component of membrane;[F]GO:0005452//inorganic anion exchanger activity;	cellular_component;molecular_function	[C]membrane part;[F]transporter activity;	-1.13723	K06573//solute carrier family 4 (anion exchanger), member 1;K13862//solute carrier family 4 (sodium borate transporter), member 11;K04733//interleukin-1 receptor-associated kinase 4 [EC:2.7.11.1]
CL1119.Contig5_All	[P]GO:0006098//pentose-phosphate shunt;GO:0006006//glucose metabolic process;[F]GO:0004345//glucose-6-phosphate dehydrogenase activity;GO:0050661//NADP binding;	molecular_function;biological_process	[P]metabolic process;cellular process;[F]binding;catalytic activity;	-2.88501	K00036//glucose-6-phosphate 1-dehydrogenase [EC:1.1.1.49 1.1.1.363]+ko00030//Pentose phosphate pathway+ko01100//Metabolic pathways+ko01110//Biosynthesis of secondary metabolites+ko01200//Carbon metabolism+ko00480//Glutathione metabolism
CL11194.Contig1_All	[P]GO:0006457//protein folding;GO:0009408//response to heat;[F]GO:0046872//metal ion binding;GO:0051082//unfolded protein binding;GO:0031072//heat shock protein binding;GO:0005524//ATP binding;	biological_process;molecular_function	[P]response to stimulus;cellular process;[F]binding;	-5.48101	K09503//DnaJ homolog subfamily A member 2+ko04141//Protein processing in endoplasmic reticulum
CL1120.Contig1_All	[F]GO:0003955//NAD(P)H dehydrogenase (quinone) activity;GO:0010181//FMN binding;	molecular_function	[F]catalytic activity;binding;	-5.507	K03809//NAD(P)H dehydrogenase (quinone) [EC:1.6.5.2]+ko00130//Ubiquinone and other terpenoid-quinone biosynthesis+ko01110//Biosynthesis of secondary metabolites
CL1120.Contig4_All	[F]GO:0010181//FMN binding;GO:0003955//NAD(P)H dehydrogenase (quinone) activity;	molecular_function	[F]catalytic activity;binding;	1.54462	K03809//NAD(P)H dehydrogenase (quinone) [EC:1.6.5.2]+ko00130//Ubiquinone and other terpenoid-quinone biosynthesis+ko01110//Biosynthesis of secondary metabolites
CL11203.Contig2_All	[P]GO:0006629//lipid metabolic process;[F]GO:0008374//O-acyltransferase activity;	molecular_function;biological_process	[P]metabolic process;[F]catalytic activity;	-1.08745	K22389//phospholipase A1 [EC:3.1.1.32]+ko00592//alpha-Linolenic acid metabolism+ko01100//Metabolic pathways+ko01110//Biosynthesis of secondary metabolites+ko00564//Glycerophospholipid metabolism
CL11204.Contig3_All	[C]GO:0016021//integral component of membrane;[F]GO:0016874//ligase activity;	molecular_function;cellular_component	[C]membrane part;[F]catalytic activity;	-5.55514	K10666//E3 ubiquitin-protein ligase RNF5 [EC:2.3.2.27]+ko04141//Protein processing in endoplasmic reticulum
CL11208.Contig2_All	[C]GO:0016021//integral component of membrane;	cellular_component	[C]membrane part;	-2.52694	K06676//condensin complex subunit 2
CL1121.Contig4_All	[P]GO:0006629//lipid metabolic process;[C]GO:0016021//integral component of membrane;[F]GO:0008374//O-acyltransferase activity;	molecular_function;biological_process;cellular_component	[C]membrane part;[P]metabolic process;[F]catalytic activity;	-1.23603	K00679//phospholipid:diacylglycerol acyltransferase [EC:2.3.1.158]+ko01100//Metabolic pathways+ko00561//Glycerolipid metabolism
CL11212.Contig1_All	[C]GO:0016021//integral component of membrane;	cellular_component	[C]membrane part;	-1.91209
CL11212.Contig2_All	[C]GO:0016021//integral component of membrane;GO:0009534//chloroplast thylakoid;GO:0009706//chloroplast inner membrane;	cellular_component	[C]organelle part;membrane part;	-3.23042
CL11213.Contig2_All	[C]GO:0016021//integral component of membrane;GO:0005886//plasma membrane;	cellular_component	[C]membrane part;cell;	-1.52889
CL11217.Contig1_All	[C]GO:0016021//integral component of membrane;[F]GO:0005524//ATP binding;GO:0004672//protein kinase activity;	cellular_component;molecular_function	[C]membrane part;[F]catalytic activity;binding;	-2.82893	K13420//LRR receptor-like serine/threonine-protein kinase FLS2 [EC:2.7.11.1]+ko04016//MAPK signaling pathway - plant+ko04626//Plant-pathogen interaction
CL11225.Contig2_All	[P]GO:0006629//lipid metabolic process;[C]GO:0016021//integral component of membrane;[F]GO:0016787//hydrolase activity;	cellular_component;biological_process;molecular_function	[C]membrane part;[P]metabolic process;[F]catalytic activity;	-2.30948
CL11227.Contig1_All	[P]GO:0006075//(1->3)-beta-D-glucan biosynthetic process;[C]GO:0000148//1,3-beta-D-glucan synthase complex;GO:0016021//integral component of membrane;[F]GO:0003843//1,3-beta-D-glucan synthase activity;	biological_process;cellular_component;molecular_function	[C]cell;membrane part;[P]cellular process;[F]catalytic activity;	-1.07753	K11000//callose synthase [EC:2.4.1.-]
CL11227.Contig2_All	[P]GO:0006075//(1->3)-beta-D-glucan biosynthetic process;[C]GO:0016021//integral component of membrane;GO:0000148//1,3-beta-D-glucan synthase complex;[F]GO:0003843//1,3-beta-D-glucan synthase activity;	biological_process;cellular_component;molecular_function	[C]membrane part;cell;[P]cellular process;[F]catalytic activity;	4.93541	K11000//callose synthase [EC:2.4.1.-]
CL11227.Contig6_All	[P]GO:0006075//(1->3)-beta-D-glucan biosynthetic process;[C]GO:0016021//integral component of membrane;GO:0000148//1,3-beta-D-glucan synthase complex;[F]GO:0003843//1,3-beta-D-glucan synthase activity;	molecular_function;biological_process;cellular_component	[C]cell;membrane part;[P]cellular process;[F]catalytic activity;	-1.23745	K11000//callose synthase [EC:2.4.1.-]
CL11229.Contig1_All	[F]GO:0016301//kinase activity;	molecular_function	[F]catalytic activity;	-6.80294	K14753//guanine nucleotide-binding protein subunit beta-2-like 1 protein
CL11234.Contig1_All	[C]GO:0016021//integral component of membrane;[F]GO:0005388//calcium-transporting ATPase activity;GO:0005524//ATP binding;	molecular_function;cellular_component	[C]membrane part;[F]binding;transporter activity;	-1.38982	K01537//Ca2+-transporting ATPase [EC:3.6.3.8]
CL11234.Contig2_All	[C]GO:0016021//integral component of membrane;[F]GO:0005388//calcium-transporting ATPase activity;GO:0005524//ATP binding;	cellular_component;molecular_function	[C]membrane part;[F]transporter activity;binding;	-3.26937	K01537//Ca2+-transporting ATPase [EC:3.6.3.8]
CL11234.Contig3_All	[C]GO:0016021//integral component of membrane;[F]GO:0005388//calcium-transporting ATPase activity;GO:0005524//ATP binding;	cellular_component;molecular_function	[C]membrane part;[F]binding;transporter activity;	-2.11938	K01537//Ca2+-transporting ATPase [EC:3.6.3.8]
CL1124.Contig2_All	[C]GO:0016021//integral component of membrane;	cellular_component	[C]membrane part;	1.93474	K16573//gamma-tubulin complex component 6
CL1124.Contig4_All	[C]GO:0016021//integral component of membrane;	cellular_component	[C]membrane part;	-2.48008
CL1124.Contig5_All	[C]GO:0016021//integral component of membrane;	cellular_component	[C]membrane part;	-2.01076
CL1124.Contig6_All	[C]GO:0016021//integral component of membrane;	cellular_component	[C]membrane part;	-1.71779	K16573//gamma-tubulin complex component 6
CL1124.Contig8_All	[C]GO:0016021//integral component of membrane;	cellular_component	[C]membrane part;	-2.40975	K16573//gamma-tubulin complex component 6
CL1124.Contig9_All	[P]GO:0071554//cell wall organization or biogenesis;[C]GO:0005794//Golgi apparatus;GO:0016021//integral component of membrane;[F]GO:0016413//O-acetyltransferase activity;	molecular_function;cellular_component;biological_process	[C]cell;membrane part;[P]cellular process;[F]catalytic activity;	-2.84283
CL11249.Contig1_All	[F]GO:0016491//oxidoreductase activity;GO:0008270//zinc ion binding;	molecular_function	[F]binding;catalytic activity;	-1.16613	K00083//cinnamyl-alcohol dehydrogenase [EC:1.1.1.195]+ko01100//Metabolic pathways+ko01110//Biosynthesis of secondary metabolites+ko00940//Phenylpropanoid biosynthesis
CL11249.Contig2_All	[P]GO:0009809//lignin biosynthetic process;[F]GO:0016491//oxidoreductase activity;GO:0045551//cinnamyl-alcohol dehydrogenase activity;GO:0008270//zinc ion binding;GO:0052747//sinapyl alcohol dehydrogenase activity;	biological_process;molecular_function	[P]cellular process;[F]binding;catalytic activity;	-1.4285	K00083//cinnamyl-alcohol dehydrogenase [EC:1.1.1.195]+ko01100//Metabolic pathways+ko01110//Biosynthesis of secondary metabolites+ko00940//Phenylpropanoid biosynthesis
CL11249.Contig3_All	[P]GO:0009809//lignin biosynthetic process;[F]GO:0008270//zinc ion binding;GO:0016491//oxidoreductase activity;GO:0052747//sinapyl alcohol dehydrogenase activity;GO:0045551//cinnamyl-alcohol dehydrogenase activity;	biological_process;molecular_function	[P]cellular process;[F]binding;catalytic activity;	-1.22827	K00083//cinnamyl-alcohol dehydrogenase [EC:1.1.1.195]+ko01100//Metabolic pathways+ko01110//Biosynthesis of secondary metabolites+ko00940//Phenylpropanoid biosynthesis
CL11251.Contig1_All	[P]GO:0006412//translation;[C]GO:0005840//ribosome;[F]GO:0003735//structural constituent of ribosome;	biological_process;cellular_component;molecular_function	[C]cell;[P]cellular process;[F]structural molecule activity;	6.57073	K02991//small subunit ribosomal protein S6e+ko03010//Ribosome
CL11251.Contig2_All	[P]GO:0006412//translation;[C]GO:0005840//ribosome;[F]GO:0003735//structural constituent of ribosome;	cellular_component;biological_process;molecular_function	[C]cell;[P]cellular process;[F]structural molecule activity;	5.10853	K02991//small subunit ribosomal protein S6e+ko03010//Ribosome
CL11252.Contig2_All	[F]GO:0010181//FMN binding;	molecular_function	[F]binding;	-1.36111	K00275//pyridoxamine 5'-phosphate oxidase [EC:1.4.3.5]+ko00750//Vitamin B6 metabolism+ko01100//Metabolic pathways
CL11253.Contig1_All	[P]GO:0006355//regulation of transcription, DNA-templated;[C]GO:0005634//nucleus;[F]GO:0003677//DNA binding;	cellular_component;biological_process;molecular_function	[C]cell;[P]biological regulation;[F]binding;	-3.53574	K16670//homeobox protein Meis2;K15613//homeobox protein Meis1
CL11253.Contig7_All	[P]GO:0006355//regulation of transcription, DNA-templated;[C]GO:0005634//nucleus;[F]GO:0003677//DNA binding;	cellular_component;molecular_function;biological_process	[C]cell;[P]biological regulation;[F]binding;	-1.40368	K16670//homeobox protein Meis2;K15613//homeobox protein Meis1
CL11258.Contig2_All	[C]GO:0016021//integral component of membrane;	cellular_component	[C]membrane part;	1.14925	K22193//golgi pH regulator
CL11261.Contig13_All	[P]GO:0009742//brassinosteroid mediated signaling pathway;[F]GO:0004721//phosphoprotein phosphatase activity;	biological_process;molecular_function	[P]biological regulation;[F]catalytic activity;	1.18841	K01090//protein phosphatase [EC:3.1.3.16]
CL11261.Contig8_All	[P]GO:0009742//brassinosteroid mediated signaling pathway;[F]GO:0004721//phosphoprotein phosphatase activity;	biological_process;molecular_function	[P]biological regulation;[F]catalytic activity;	-6.05059	K01090//protein phosphatase [EC:3.1.3.16]
CL11261.Contig9_All	[P]GO:0009742//brassinosteroid mediated signaling pathway;[F]GO:0004721//phosphoprotein phosphatase activity;	biological_process;molecular_function	[P]biological regulation;[F]catalytic activity;	1.10077	K01090//protein phosphatase [EC:3.1.3.16]
CL11267.Contig1_All	[P]GO:0006438//valyl-tRNA aminoacylation;[C]GO:0005737//cytoplasm;[F]GO:0005524//ATP binding;GO:0004832//valine-tRNA ligase activity;	biological_process;molecular_function;cellular_component	[C]cell;[P]cellular process;[F]catalytic activity;binding;	-1.03238	K11364//SAGA-associated factor 29
CL11267.Contig2_All	[P]GO:0006438//valyl-tRNA aminoacylation;[C]GO:0005737//cytoplasm;[F]GO:0005524//ATP binding;GO:0004832//valine-tRNA ligase activity;	cellular_component;molecular_function;biological_process	[C]cell;[P]cellular process;[F]binding;catalytic activity;	-1.03714	K11364//SAGA-associated factor 29
CL11268.Contig2_All	[P]GO:0009664//plant-type cell wall organization;[F]GO:0005199//structural constituent of cell wall;	molecular_function;biological_process	[P]cellular component organization or biogenesis;[F]structural molecule activity;	-5.25577	K03006//DNA-directed RNA polymerase II subunit RPB1 [EC:2.7.7.6]+ko00230//Purine metabolism+ko03020//RNA polymerase+ko01100//Metabolic pathways+ko00240//Pyrimidine metabolism;K11367//chromodomain-helicase-DNA-binding protein 1 [EC:3.6.4.12];K09260//MADS-box transcription enhancer factor 2A
CL1127.Contig2_All	[C]GO:0016021//integral component of membrane;[F]GO:0016765//transferase activity, transferring alkyl or aryl (other than methyl) groups;	molecular_function;cellular_component	[C]membrane part;[F]catalytic activity;	-6.02203	K09833//homogentisate phytyltransferase / homogentisate geranylgeranyltransferase [EC:2.5.1.115 2.5.1.116]+ko00130//Ubiquinone and other terpenoid-quinone biosynthesis+ko01100//Metabolic pathways+ko01110//Biosynthesis of secondary metabolites
CL1127.Contig4_All	[C]GO:0016021//integral component of membrane;[F]GO:0016765//transferase activity, transferring alkyl or aryl (other than methyl) groups;	molecular_function;cellular_component	[C]membrane part;[F]catalytic activity;	-1.46645	K09833//homogentisate phytyltransferase / homogentisate geranylgeranyltransferase [EC:2.5.1.115 2.5.1.116]+ko00130//Ubiquinone and other terpenoid-quinone biosynthesis+ko01100//Metabolic pathways+ko01110//Biosynthesis of secondary metabolites
CL11272.Contig1_All	[P]GO:0071555//cell wall organization;GO:0005975//carbohydrate metabolic process;[C]GO:0005576//extracellular region;[F]GO:0004650//polygalacturonase activity;	cellular_component;molecular_function;biological_process	[C]extracellular region;[P]metabolic process;cellular component organization or biogenesis;[F]catalytic activity;	-1.2733	K01184//polygalacturonase [EC:3.2.1.15]+ko00040//Pentose and glucuronate interconversions+ko01100//Metabolic pathways
CL11272.Contig4_All	[C]GO:0005622//intracellular;[F]GO:0004707//MAP kinase activity;GO:0005524//ATP binding;	molecular_function;cellular_component	[C]cell;[F]binding;signal transducer activity;	-2.5335	K20600//mitogen-activated protein kinase 4 [EC:2.7.11.24]+ko04016//MAPK signaling pathway - plant;K04464//mitogen-activated protein kinase 7 [EC:2.7.11.24]
CL11272.Contig6_All	[C]GO:0005622//intracellular;[F]GO:0004707//MAP kinase activity;GO:0005524//ATP binding;	cellular_component;molecular_function	[C]cell;[F]signal transducer activity;binding;	-1.72368	K20600//mitogen-activated protein kinase 4 [EC:2.7.11.24]+ko04016//MAPK signaling pathway - plant
CL11277.Contig2_All	[F]GO:0046872//metal ion binding;	molecular_function	[F]binding;	-2.10448
CL11277.Contig3_All	[F]GO:0046872//metal ion binding;	molecular_function	[F]binding;	-1.97062
CL1128.Contig15_All	[C]GO:0016021//integral component of membrane;	cellular_component	[C]membrane part;	4.18324
CL1128.Contig16_All	[C]GO:0016021//integral component of membrane;	cellular_component	[C]membrane part;	9.17318
CL1128.Contig26_All	[C]GO:0016021//integral component of membrane;	cellular_component	[C]membrane part;	-4.72254
CL1128.Contig28_All	[C]GO:0016021//integral component of membrane;	cellular_component	[C]membrane part;	-7.78087
CL1128.Contig33_All	[C]GO:0016021//integral component of membrane;	cellular_component	[C]membrane part;	-5.77272
CL1128.Contig37_All	[C]GO:0016021//integral component of membrane;	cellular_component	[C]membrane part;	5.03847
CL1128.Contig42_All	[C]GO:0016021//integral component of membrane;	cellular_component	[C]membrane part;	-6.20228
CL1128.Contig45_All	[C]GO:0016021//integral component of membrane;	cellular_component	[C]membrane part;	-8.65494
CL11282.Contig1_All	[P]GO:0006006//glucose metabolic process;[F]GO:0051287//NAD binding;GO:0050661//NADP binding;GO:0016620//oxidoreductase activity, acting on the aldehyde or oxo group of donors, NAD or NADP as acceptor;	molecular_function;biological_process	[P]metabolic process;[F]catalytic activity;binding;	-3.40752	K05298//glyceraldehyde-3-phosphate dehydrogenase (NADP+) (phosphorylating) [EC:1.2.1.13]+ko01100//Metabolic pathways+ko00710//Carbon fixation in photosynthetic organisms+ko01200//Carbon metabolism
CL11286.Contig1_All	[P]GO:0006457//protein folding;[F]GO:0003755//peptidyl-prolyl cis-trans isomerase activity;	molecular_function;biological_process	[P]cellular process;[F]catalytic activity;	-9.54121	K12733//peptidyl-prolyl cis-trans isomerase-like 1 [EC:5.2.1.8]+ko03040//Spliceosome
CL11286.Contig2_All	[P]GO:0006457//protein folding;[F]GO:0003755//peptidyl-prolyl cis-trans isomerase activity;	molecular_function;biological_process	[P]cellular process;[F]catalytic activity;	-8.32536	K12736//peptidylprolyl isomerase domain and WD repeat-containing protein 1 [EC:5.2.1.8];K12733//peptidyl-prolyl cis-trans isomerase-like 1 [EC:5.2.1.8]+ko03040//Spliceosome
CL1129.Contig1_All	[C]GO:0016021//integral component of membrane;[F]GO:0046873//metal ion transmembrane transporter activity;	cellular_component;molecular_function	[C]membrane part;[F]transporter activity;	-7.37878	K14713//solute carrier family 39 (zinc transporter), member 7
CL1129.Contig4_All	[C]GO:0016021//integral component of membrane;[F]GO:0046873//metal ion transmembrane transporter activity;	molecular_function;cellular_component	[C]membrane part;[F]transporter activity;	7.57178	K14713//solute carrier family 39 (zinc transporter), member 7
CL1129.Contig9_All	[C]GO:0016021//integral component of membrane;[F]GO:0046873//metal ion transmembrane transporter activity;	molecular_function;cellular_component	[C]membrane part;[F]transporter activity;	-4.76789	K14713//solute carrier family 39 (zinc transporter), member 7
CL11292.Contig2_All	[C]GO:0016021//integral component of membrane;[F]GO:0008270//zinc ion binding;	molecular_function;cellular_component	[C]membrane part;[F]binding;	2.33952	K15407//queuine tRNA-ribosyltransferase subunit QTRTD1 [EC:2.4.2.29]
CL11295.Contig3_All	[F]GO:0004190//aspartic-type endopeptidase activity;	molecular_function	[F]catalytic activity;	-1.3162	K22683//aspartyl protease family protein [EC:3.4.23.-]
CL11297.Contig1_All	[P]GO:0006546//glycine catabolic process;[C]GO:0005739//mitochondrion;[F]GO:0004375//glycine dehydrogenase (decarboxylating) activity;	biological_process;molecular_function;cellular_component	[C]cell;[P]biological regulation;[F]catalytic activity;	-1.23137	K00281//glycine dehydrogenase [EC:1.4.4.2]+ko01100//Metabolic pathways+ko01110//Biosynthesis of secondary metabolites+ko00260//Glycine, serine and threonine metabolism+ko01200//Carbon metabolism+ko00630//Glyoxylate and dicarboxylate metabolism
CL11297.Contig2_All	[P]GO:0006546//glycine catabolic process;[C]GO:0005739//mitochondrion;[F]GO:0004375//glycine dehydrogenase (decarboxylating) activity;	cellular_component;molecular_function;biological_process	[C]cell;[P]biological regulation;[F]catalytic activity;	-1.15599	K00281//glycine dehydrogenase [EC:1.4.4.2]+ko01100//Metabolic pathways+ko01110//Biosynthesis of secondary metabolites+ko00260//Glycine, serine and threonine metabolism+ko01200//Carbon metabolism+ko00630//Glyoxylate and dicarboxylate metabolism
CL11297.Contig5_All	[P]GO:0006546//glycine catabolic process;[C]GO:0005739//mitochondrion;[F]GO:0004375//glycine dehydrogenase (decarboxylating) activity;	molecular_function;biological_process;cellular_component	[C]cell;[P]biological regulation;[F]catalytic activity;	-3.0531	K00281//glycine dehydrogenase [EC:1.4.4.2]+ko01100//Metabolic pathways+ko01110//Biosynthesis of secondary metabolites+ko00260//Glycine, serine and threonine metabolism+ko01200//Carbon metabolism+ko00630//Glyoxylate and dicarboxylate metabolism
CL11300.Contig4_All	[C]GO:0016021//integral component of membrane;	cellular_component	[C]membrane part;	-7.23025	K01640//hydroxymethylglutaryl-CoA lyase [EC:4.1.3.4]+ko04146//Peroxisome+ko00280//Valine, leucine and isoleucine degradation+ko01100//Metabolic pathways+ko00650//Butanoate metabolism+ko00072//Synthesis and degradation of ketone bodies
CL11308.Contig1_All	[P]GO:0055085//transmembrane transport;[C]GO:0016021//integral component of membrane;	biological_process;cellular_component	[C]membrane part;[P]localization;	-5.66543
CL1131.Contig26_All	[C]GO:0005737//cytoplasm;[F]GO:0003746//translation elongation factor activity;	cellular_component;molecular_function	[C]cell;[F]binding;	1.8712	K02356//elongation factor P;K01687//dihydroxy-acid dehydratase [EC:4.2.1.9]+ko00290//Valine, leucine and isoleucine biosynthesis+ko00770//Pantothenate and CoA biosynthesis+ko01230//Biosynthesis of amino acids+ko01100//Metabolic pathways+ko01110//Biosynthesis of secondary metabolites+ko01210//2-Oxocarboxylic acid metabolism
CL1131.Contig27_All	[C]GO:0005737//cytoplasm;[F]GO:0003746//translation elongation factor activity;	molecular_function;cellular_component	[C]cell;[F]binding;	-5.15415	K02356//elongation factor P
CL1131.Contig2_All	[C]GO:0005737//cytoplasm;[F]GO:0003746//translation elongation factor activity;	molecular_function;cellular_component	[C]cell;[F]binding;	-6.16154	K02356//elongation factor P
CL1131.Contig3_All	[C]GO:0005737//cytoplasm;[F]GO:0003746//translation elongation factor activity;	cellular_component;molecular_function	[C]cell;[F]binding;	-1.26233	K02356//elongation factor P
CL11310.Contig1_All	[F]GO:0005525//GTP binding;GO:0003924//GTPase activity;	molecular_function	[F]binding;catalytic activity;	-3.01658	K07910//Ras-related protein Rab-18
CL11310.Contig2_All	[F]GO:0005525//GTP binding;GO:0003924//GTPase activity;	molecular_function	[F]catalytic activity;binding;	-3.71334	K07910//Ras-related protein Rab-18
CL11313.Contig2_All	[C]GO:0016021//integral component of membrane;[F]GO:0005524//ATP binding;GO:0008237//metallopeptidase activity;	cellular_component;molecular_function	[C]membrane part;[F]catalytic activity;binding;	-3.06597	K08900//mitochondrial chaperone BCS1
CL11315.Contig18_All	[C]GO:0016021//integral component of membrane;[F]GO:0019706//protein-cysteine S-palmitoyltransferase activity;	cellular_component;molecular_function	[C]membrane part;[F]catalytic activity;	-5.7495	K20032//palmitoyltransferase ZDHHC13/17 [EC:2.3.1.225]
CL11315.Contig29_All	[C]GO:0016021//integral component of membrane;[F]GO:0019706//protein-cysteine S-palmitoyltransferase activity;	molecular_function;cellular_component	[C]membrane part;[F]catalytic activity;	-4.42906	K20032//palmitoyltransferase ZDHHC13/17 [EC:2.3.1.225]
CL11315.Contig30_All	[C]GO:0016021//integral component of membrane;[F]GO:0019706//protein-cysteine S-palmitoyltransferase activity;	cellular_component;molecular_function	[C]membrane part;[F]catalytic activity;	-1.70457	K20032//palmitoyltransferase ZDHHC13/17 [EC:2.3.1.225]
CL11316.Contig2_All	[F]GO:0016757//transferase activity, transferring glycosyl groups;	molecular_function	[F]catalytic activity;	-1.7185	K18207//protein O-mannose beta-1,4-N-acetylglucosaminyltransferase [EC:2.4.1.312]+ko00515//Mannose type O-glycan biosynthesis+ko01100//Metabolic pathways;K18134//EGF domain-specific O-GlcNAc transferase [EC:2.4.1.255]+ko00514//Other types of O-glycan biosynthesis
CL11317.Contig1_All	[P]GO:0006183//GTP biosynthetic process;GO:0006228//UTP biosynthetic process;GO:0006241//CTP biosynthetic process;[F]GO:0004550//nucleoside diphosphate kinase activity;GO:0005524//ATP binding;	biological_process;molecular_function	[P]cellular process;[F]binding;catalytic activity;	6.55192	K00940//nucleoside-diphosphate kinase [EC:2.7.4.6]+ko04016//MAPK signaling pathway - plant+ko00230//Purine metabolism+ko01100//Metabolic pathways+ko01110//Biosynthesis of secondary metabolites+ko00240//Pyrimidine metabolism
CL11317.Contig2_All	[P]GO:0006183//GTP biosynthetic process;GO:0006241//CTP biosynthetic process;GO:0006228//UTP biosynthetic process;[F]GO:0004550//nucleoside diphosphate kinase activity;GO:0005524//ATP binding;	biological_process;molecular_function	[P]cellular process;[F]binding;catalytic activity;	8.40787	K00940//nucleoside-diphosphate kinase [EC:2.7.4.6]+ko04016//MAPK signaling pathway - plant+ko00230//Purine metabolism+ko01100//Metabolic pathways+ko01110//Biosynthesis of secondary metabolites+ko00240//Pyrimidine metabolism
CL11318.Contig1_All	[F]GO:0003924//GTPase activity;GO:0005525//GTP binding;	molecular_function	[F]catalytic activity;binding;	-5.82893	K07874//Ras-related protein Rab-1A
CL11318.Contig2_All	[F]GO:0003924//GTPase activity;GO:0005525//GTP binding;	molecular_function	[F]binding;catalytic activity;	-5.77646	K07874//Ras-related protein Rab-1A
CL11319.Contig6_All	[F]GO:0004386//helicase activity;GO:0003676//nucleic acid binding;GO:0005524//ATP binding;	molecular_function	[F]binding;catalytic activity;	-2.64766	K13181//ATP-dependent RNA helicase DDX27 [EC:3.6.4.13]
CL1132.Contig17_All	[P]GO:0032264//IMP salvage;[C]GO:0016021//integral component of membrane;[F]GO:0003876//AMP deaminase activity;	cellular_component;biological_process;molecular_function	[C]membrane part;[P]cellular process;[F]catalytic activity;	1.36897	K01490//AMP deaminase [EC:3.5.4.6]+ko00230//Purine metabolism+ko01100//Metabolic pathways+ko01110//Biosynthesis of secondary metabolites
CL1132.Contig1_All	[P]GO:0032264//IMP salvage;[C]GO:0016021//integral component of membrane;[F]GO:0003876//AMP deaminase activity;	cellular_component;molecular_function;biological_process	[C]membrane part;[P]cellular process;[F]catalytic activity;	-8.34378	K01490//AMP deaminase [EC:3.5.4.6]+ko00230//Purine metabolism+ko01100//Metabolic pathways+ko01110//Biosynthesis of secondary metabolites
CL1132.Contig9_All	[P]GO:0032264//IMP salvage;[C]GO:0016021//integral component of membrane;[F]GO:0003876//AMP deaminase activity;	molecular_function;cellular_component;biological_process	[C]membrane part;[P]cellular process;[F]catalytic activity;	1.28774	K01490//AMP deaminase [EC:3.5.4.6]+ko00230//Purine metabolism+ko01100//Metabolic pathways+ko01110//Biosynthesis of secondary metabolites
CL11321.Contig1_All	[C]GO:0005789//endoplasmic reticulum membrane;GO:0016021//integral component of membrane;[F]GO:0016757//transferase activity, transferring glycosyl groups;	molecular_function;cellular_component	[C]organelle part;membrane part;[F]catalytic activity;	-6.37913
CL11324.Contig4_All	[F]GO:0008270//zinc ion binding;GO:0016787//hydrolase activity;	molecular_function	[F]catalytic activity;binding;	-1.91619	K12951//cobalt/nickel-transporting P-type ATPase D [EC:3.6.3.-];K11991//tRNA(adenine34) deaminase [EC:3.5.4.33]
CL11328.Contig1_All	[F]GO:0046983//protein dimerization activity;	molecular_function	[F]binding;	-1.80665
CL11328.Contig2_All	[F]GO:0046983//protein dimerization activity;	molecular_function	[F]binding;	-1.77513
CL1133.Contig13_All	[F]GO:0020037//heme binding;GO:0016705//oxidoreductase activity, acting on paired donors, with incorporation or reduction of molecular oxygen;GO:0004497//monooxygenase activity;GO:0005506//iron ion binding;	molecular_function	[F]catalytic activity;binding;	4.68771	K20667//beta-amyrin 28-monooxygenase [EC:1.14.13.201]
CL1133.Contig14_All	[F]GO:0005506//iron ion binding;GO:0020037//heme binding;GO:0016705//oxidoreductase activity, acting on paired donors, with incorporation or reduction of molecular oxygen;GO:0004497//monooxygenase activity;	molecular_function	[F]binding;catalytic activity;	-2.12701	K20667//beta-amyrin 28-monooxygenase [EC:1.14.13.201]
CL1133.Contig15_All	[F]GO:0005506//iron ion binding;GO:0020037//heme binding;GO:0004497//monooxygenase activity;GO:0016705//oxidoreductase activity, acting on paired donors, with incorporation or reduction of molecular oxygen;	molecular_function	[F]catalytic activity;binding;	6.07435	K20667//beta-amyrin 28-monooxygenase [EC:1.14.13.201]
CL1133.Contig19_All	[P]GO:0009052//pentose-phosphate shunt, non-oxidative branch;[F]GO:0004751//ribose-5-phosphate isomerase activity;	biological_process;molecular_function	[P]cellular process;[F]catalytic activity;	-1.7429	K01807//ribose 5-phosphate isomerase A [EC:5.3.1.6]+ko00030//Pentose phosphate pathway+ko01230//Biosynthesis of amino acids+ko01100//Metabolic pathways+ko01110//Biosynthesis of secondary metabolites+ko00710//Carbon fixation in photosynthetic organisms+ko01200//Carbon metabolism
CL1133.Contig1_All	[P]GO:0009052//pentose-phosphate shunt, non-oxidative branch;[F]GO:0004751//ribose-5-phosphate isomerase activity;	molecular_function;biological_process	[P]cellular process;[F]catalytic activity;	5.87615	K01807//ribose 5-phosphate isomerase A [EC:5.3.1.6]+ko00030//Pentose phosphate pathway+ko01230//Biosynthesis of amino acids+ko01100//Metabolic pathways+ko01110//Biosynthesis of secondary metabolites+ko00710//Carbon fixation in photosynthetic organisms+ko01200//Carbon metabolism
CL1133.Contig2_All	[P]GO:0009052//pentose-phosphate shunt, non-oxidative branch;[F]GO:0004751//ribose-5-phosphate isomerase activity;	molecular_function;biological_process	[P]cellular process;[F]catalytic activity;	-6.47641	K01807//ribose 5-phosphate isomerase A [EC:5.3.1.6]+ko00030//Pentose phosphate pathway+ko01230//Biosynthesis of amino acids+ko01100//Metabolic pathways+ko01110//Biosynthesis of secondary metabolites+ko00710//Carbon fixation in photosynthetic organisms+ko01200//Carbon metabolism
CL1133.Contig7_All	[P]GO:0009052//pentose-phosphate shunt, non-oxidative branch;[F]GO:0004751//ribose-5-phosphate isomerase activity;	molecular_function;biological_process	[P]cellular process;[F]catalytic activity;	1.55385	K01807//ribose 5-phosphate isomerase A [EC:5.3.1.6]+ko00030//Pentose phosphate pathway+ko01230//Biosynthesis of amino acids+ko01100//Metabolic pathways+ko01110//Biosynthesis of secondary metabolites+ko00710//Carbon fixation in photosynthetic organisms+ko01200//Carbon metabolism
CL1133.Contig9_All	[P]GO:0009052//pentose-phosphate shunt, non-oxidative branch;[F]GO:0004751//ribose-5-phosphate isomerase activity;	biological_process;molecular_function	[P]cellular process;[F]catalytic activity;	-3.2451	K01807//ribose 5-phosphate isomerase A [EC:5.3.1.6]+ko00030//Pentose phosphate pathway+ko01230//Biosynthesis of amino acids+ko01100//Metabolic pathways+ko01110//Biosynthesis of secondary metabolites+ko00710//Carbon fixation in photosynthetic organisms+ko01200//Carbon metabolism
CL11331.Contig2_All	[C]GO:0010287//plastoglobule;	cellular_component	[C]organelle part;	1.38491
CL11332.Contig3_All	[P]GO:0035065//regulation of histone acetylation;GO:0006351//transcription, DNA-templated;GO:0006357//regulation of transcription from RNA polymerase II promoter;[C]GO:0005634//nucleus;[F]GO:0003713//transcription coactivator activity;GO:0008270//zinc ion binding;GO:0003677//DNA binding;	cellular_component;molecular_function;biological_process	[C]cell;[P]cellular process;biological regulation;[F]transcription regulator activity;binding;	1.37354	K11314//transcriptional adapter 2-alpha
CL11337.Contig1_All	[C]GO:0016021//integral component of membrane;	cellular_component	[C]membrane part;	-7.39069	K22048//mechanosensitive ion channel protein 4/5/6/7/8/9/10
CL11337.Contig2_All	[C]GO:0016021//integral component of membrane;	cellular_component	[C]membrane part;	-9.02225	K01640//hydroxymethylglutaryl-CoA lyase [EC:4.1.3.4]+ko04146//Peroxisome+ko00280//Valine, leucine and isoleucine degradation+ko01100//Metabolic pathways+ko00650//Butanoate metabolism+ko00072//Synthesis and degradation of ketone bodies;K22048//mechanosensitive ion channel protein 4/5/6/7/8/9/10
CL11337.Contig3_All	[C]GO:0016021//integral component of membrane;	cellular_component	[C]membrane part;	-7.16766
CL11337.Contig4_All	[C]GO:0016021//integral component of membrane;	cellular_component	[C]membrane part;	-5.56878	K22048//mechanosensitive ion channel protein 4/5/6/7/8/9/10
CL1134.Contig10_All	[F]GO:0003824//catalytic activity;	molecular_function	[F]catalytic activity;	1.94841
CL1134.Contig12_All	[F]GO:0003824//catalytic activity;	molecular_function	[F]catalytic activity;	4.39391
CL1134.Contig13_All	[F]GO:0003824//catalytic activity;	molecular_function	[F]catalytic activity;	7.55887
CL1134.Contig14_All	[F]GO:0003824//catalytic activity;	molecular_function	[F]catalytic activity;	-1.85136
CL1134.Contig15_All	[F]GO:0003824//catalytic activity;	molecular_function	[F]catalytic activity;	1.52318
CL1134.Contig19_All	[F]GO:0003824//catalytic activity;	molecular_function	[F]catalytic activity;	1.58977
CL1134.Contig1_All	[F]GO:0003824//catalytic activity;	molecular_function	[F]catalytic activity;	-1.39701
CL1134.Contig2_All	[F]GO:0003824//catalytic activity;	molecular_function	[F]catalytic activity;	-1.28354
CL1134.Contig3_All	[F]GO:0003824//catalytic activity;	molecular_function	[F]catalytic activity;	-2.37092
CL1134.Contig4_All	[F]GO:0003824//catalytic activity;	molecular_function	[F]catalytic activity;	-2.4054
CL1134.Contig8_All	[F]GO:0003824//catalytic activity;	molecular_function	[F]catalytic activity;	-1.39518
CL11343.Contig1_All	[C]GO:0016021//integral component of membrane;	cellular_component	[C]membrane part;	-1.84388	K19041//E3 ubiquitin-protein ligase RNF38/44 [EC:2.3.2.27]
CL11347.Contig2_All	[C]GO:0016021//integral component of membrane;	cellular_component	[C]membrane part;	-1.253
CL11347.Contig3_All	[C]GO:0016021//integral component of membrane;	cellular_component	[C]membrane part;	-1.32637
CL11347.Contig5_All	[C]GO:0016021//integral component of membrane;	cellular_component	[C]membrane part;	-1.21876
CL11349.Contig1_All	[P]GO:0006355//regulation of transcription, DNA-templated;GO:0006367//transcription initiation from RNA polymerase II promoter;[C]GO:0005634//nucleus;GO:0005673//transcription factor TFIIE complex;[F]GO:0003677//DNA binding;	cellular_component;molecular_function;biological_process	[C]organelle part;cell;[P]biological regulation;cellular process;[F]binding;	1.19819	K03137//transcription initiation factor TFIIE subunit beta+ko03022//Basal transcription factors
CL11349.Contig2_All	[P]GO:0006355//regulation of transcription, DNA-templated;GO:0006367//transcription initiation from RNA polymerase II promoter;[C]GO:0005673//transcription factor TFIIE complex;[F]GO:0003677//DNA binding;	biological_process;cellular_component;molecular_function	[C]organelle part;[P]cellular process;biological regulation;[F]binding;	-5.7818	K03137//transcription initiation factor TFIIE subunit beta+ko03022//Basal transcription factors
CL11349.Contig3_All	[P]GO:0006367//transcription initiation from RNA polymerase II promoter;GO:0006355//regulation of transcription, DNA-templated;[C]GO:0005634//nucleus;GO:0005673//transcription factor TFIIE complex;[F]GO:0003677//DNA binding;	biological_process;cellular_component;molecular_function	[C]organelle part;cell;[P]biological regulation;cellular process;[F]binding;	-1.74088	K03137//transcription initiation factor TFIIE subunit beta+ko03022//Basal transcription factors
CL11349.Contig5_All	[P]GO:0006367//transcription initiation from RNA polymerase II promoter;GO:0006355//regulation of transcription, DNA-templated;[C]GO:0005673//transcription factor TFIIE complex;GO:0005634//nucleus;[F]GO:0003677//DNA binding;	cellular_component;biological_process;molecular_function	[C]organelle part;cell;[P]cellular process;biological regulation;[F]binding;	-1.60375	K03137//transcription initiation factor TFIIE subunit beta+ko03022//Basal transcription factors
CL1136.Contig11_All	[P]GO:0016042//lipid catabolic process;GO:0035556//intracellular signal transduction;[C]GO:0005622//intracellular;[F]GO:0004435//phosphatidylinositol phospholipase C activity;GO:0004871//signal transducer activity;	cellular_component;molecular_function;biological_process	[C]cell;[P]metabolic process;biological regulation;[F]signal transducer activity;catalytic activity;	1.0805	K05857//phosphatidylinositol phospholipase C, delta [EC:3.1.4.11]+ko01100//Metabolic pathways+ko04933//AGE-RAGE signaling pathway in diabetic complications+ko04070//Phosphatidylinositol signaling system+ko00562//Inositol phosphate metabolism
CL1136.Contig12_All	[P]GO:0016042//lipid catabolic process;GO:0035556//intracellular signal transduction;[C]GO:0005622//intracellular;[F]GO:0004871//signal transducer activity;GO:0004435//phosphatidylinositol phospholipase C activity;	biological_process;cellular_component;molecular_function	[C]cell;[P]biological regulation;metabolic process;[F]catalytic activity;signal transducer activity;	-1.49902	K05857//phosphatidylinositol phospholipase C, delta [EC:3.1.4.11]+ko01100//Metabolic pathways+ko04933//AGE-RAGE signaling pathway in diabetic complications+ko04070//Phosphatidylinositol signaling system+ko00562//Inositol phosphate metabolism
CL1136.Contig15_All	[P]GO:0035556//intracellular signal transduction;GO:0016042//lipid catabolic process;[C]GO:0005622//intracellular;[F]GO:0004435//phosphatidylinositol phospholipase C activity;GO:0004871//signal transducer activity;	molecular_function;biological_process;cellular_component	[C]cell;[P]metabolic process;biological regulation;[F]signal transducer activity;catalytic activity;	-1.59865	K05857//phosphatidylinositol phospholipase C, delta [EC:3.1.4.11]+ko01100//Metabolic pathways+ko04933//AGE-RAGE signaling pathway in diabetic complications+ko04070//Phosphatidylinositol signaling system+ko00562//Inositol phosphate metabolism
CL1136.Contig22_All	[P]GO:0035556//intracellular signal transduction;GO:0016042//lipid catabolic process;[C]GO:0005622//intracellular;[F]GO:0004871//signal transducer activity;GO:0004435//phosphatidylinositol phospholipase C activity;	molecular_function;cellular_component;biological_process	[C]cell;[P]biological regulation;metabolic process;[F]signal transducer activity;catalytic activity;	1.35946	K05857//phosphatidylinositol phospholipase C, delta [EC:3.1.4.11]+ko01100//Metabolic pathways+ko04933//AGE-RAGE signaling pathway in diabetic complications+ko04070//Phosphatidylinositol signaling system+ko00562//Inositol phosphate metabolism
CL1136.Contig6_All	[P]GO:0016042//lipid catabolic process;GO:0035556//intracellular signal transduction;[C]GO:0005622//intracellular;[F]GO:0004435//phosphatidylinositol phospholipase C activity;GO:0004871//signal transducer activity;	biological_process;cellular_component;molecular_function	[C]cell;[P]biological regulation;metabolic process;[F]catalytic activity;signal transducer activity;	-1.76212	K05857//phosphatidylinositol phospholipase C, delta [EC:3.1.4.11]+ko01100//Metabolic pathways+ko04933//AGE-RAGE signaling pathway in diabetic complications+ko04070//Phosphatidylinositol signaling system+ko00562//Inositol phosphate metabolism
CL11371.Contig5_All	[P]GO:0006412//translation;[C]GO:0005840//ribosome;[F]GO:0003735//structural constituent of ribosome;	molecular_function;biological_process;cellular_component	[C]cell;[P]cellular process;[F]structural molecule activity;	1.09334	K02902//large subunit ribosomal protein L28+ko03010//Ribosome
CL1138.Contig14_All	[F]GO:0003723//RNA binding;GO:0046872//metal ion binding;	molecular_function	[F]binding;	-7.62771	K13094//RNA-binding protein 5/10
CL1138.Contig16_All	[F]GO:0003723//RNA binding;GO:0046872//metal ion binding;	molecular_function	[F]binding;	6.51074	K13094//RNA-binding protein 5/10
CL1138.Contig19_All	[F]GO:0046872//metal ion binding;GO:0003723//RNA binding;	molecular_function	[F]binding;	1.00113	K13094//RNA-binding protein 5/10
CL1138.Contig39_All	[F]GO:0003723//RNA binding;GO:0046872//metal ion binding;	molecular_function	[F]binding;	1.67966	K13094//RNA-binding protein 5/10
CL11381.Contig2_All	[F]GO:0005524//ATP binding;GO:0004674//protein serine/threonine kinase activity;	molecular_function	[F]catalytic activity;binding;	-5.48101	K08794//calcium/calmodulin-dependent protein kinase I [EC:2.7.11.17];K08850//aurora kinase, other [EC:2.7.11.1];K06276//3-phosphoinositide dependent protein kinase-1 [EC:2.7.11.1]
CL11382.Contig1_All	[F]GO:0005509//calcium ion binding;	molecular_function	[F]binding;	-9.22125	K02183//calmodulin+ko04016//MAPK signaling pathway - plant+ko04626//Plant-pathogen interaction+ko04070//Phosphatidylinositol signaling system
CL11384.Contig4_All	[F]GO:0008270//zinc ion binding;	molecular_function	[F]binding;	-1.00397	K06874//zinc finger protein
CL11384.Contig6_All	[F]GO:0008270//zinc ion binding;	molecular_function	[F]binding;	-2.35521	K06874//zinc finger protein
CL11384.Contig7_All	[F]GO:0008270//zinc ion binding;	molecular_function	[F]binding;	-5.06159	K06874//zinc finger protein
CL11386.Contig3_All	[C]GO:0005739//mitochondrion;	cellular_component	[C]cell;	1.07918
CL11386.Contig5_All	[C]GO:0005739//mitochondrion;	cellular_component	[C]cell;	-2.50661
CL11386.Contig6_All	[C]GO:0005739//mitochondrion;	cellular_component	[C]cell;	-1.08558
CL11386.Contig7_All	[C]GO:0005739//mitochondrion;	cellular_component	[C]cell;	1.06477
CL11390.Contig3_All	[C]GO:0005634//nucleus;[F]GO:0008270//zinc ion binding;	cellular_component;molecular_function	[C]cell;[F]binding;	-1.55693
CL114.Contig1_All	[F]GO:0008236//serine-type peptidase activity;	molecular_function	[F]catalytic activity;	-3.74324	K01285//lysosomal Pro-X carboxypeptidase [EC:3.4.16.2]
CL11402.Contig1_All	[P]GO:0006412//translation;[C]GO:0005840//ribosome;[F]GO:0003735//structural constituent of ribosome;	biological_process;cellular_component;molecular_function	[C]cell;[P]cellular process;[F]structural molecule activity;	4.63835	K02983//small subunit ribosomal protein S30e+ko03010//Ribosome
CL11404.Contig2_All	[P]GO:0070973//protein localization to endoplasmic reticulum exit site;GO:0006886//intracellular protein transport;GO:0006888//ER to Golgi vesicle-mediated transport;[C]GO:0005789//endoplasmic reticulum membrane;GO:0016021//integral component of membrane;	cellular_component;biological_process	[C]membrane part;organelle part;[P]localization;	-1.33896	K00472//prolyl 4-hydroxylase [EC:1.14.11.2]+ko00330//Arginine and proline metabolism+ko01100//Metabolic pathways
CL11405.Contig2_All	[C]GO:0016021//integral component of membrane;[F]GO:0003676//nucleic acid binding;	molecular_function;cellular_component	[C]membrane part;[F]binding;	1.04718
CL11408.Contig2_All	[C]GO:0016021//integral component of membrane;	cellular_component	[C]membrane part;	-1.85759
CL1141.Contig6_All	[C]GO:0016021//integral component of membrane;[F]GO:0005524//ATP binding;GO:0042626//ATPase activity, coupled to transmembrane movement of substances;	molecular_function;cellular_component	[C]membrane part;[F]transporter activity;binding;	7.66842	K05657//ATP-binding cassette, subfamily B (MDR/TAP), member 10+ko02010//ABC transporters;K05655//ATP-binding cassette, subfamily B (MDR/TAP), member 8+ko02010//ABC transporters
CL1141.Contig8_All	[C]GO:0016021//integral component of membrane;[F]GO:0005524//ATP binding;GO:0042626//ATPase activity, coupled to transmembrane movement of substances;	molecular_function;cellular_component	[C]membrane part;[F]binding;transporter activity;	-1.03778	K05657//ATP-binding cassette, subfamily B (MDR/TAP), member 10+ko02010//ABC transporters;K05655//ATP-binding cassette, subfamily B (MDR/TAP), member 8+ko02010//ABC transporters
CL1141.Contig9_All	[C]GO:0016021//integral component of membrane;[F]GO:0005524//ATP binding;GO:0042626//ATPase activity, coupled to transmembrane movement of substances;	cellular_component;molecular_function	[C]membrane part;[F]binding;transporter activity;	-6.39453	K05657//ATP-binding cassette, subfamily B (MDR/TAP), member 10+ko02010//ABC transporters
CL11416.Contig2_All	[C]GO:0005737//cytoplasm;	cellular_component	[C]cell;	-1.05325	K14801//pre-rRNA-processing protein TSR4
CL11423.Contig3_All	[F]GO:0004764//shikimate 3-dehydrogenase (NADP+) activity;GO:0003855//3-dehydroquinate dehydratase activity;	molecular_function	[F]catalytic activity;	-1.06618	K13832//3-dehydroquinate dehydratase / shikimate dehydrogenase [EC:4.2.1.10 1.1.1.25]+ko01230//Biosynthesis of amino acids+ko01100//Metabolic pathways+ko01110//Biosynthesis of secondary metabolites+ko00400//Phenylalanine, tyrosine and tryptophan biosynthesis
CL11423.Contig9_All	[F]GO:0004764//shikimate 3-dehydrogenase (NADP+) activity;GO:0003855//3-dehydroquinate dehydratase activity;	molecular_function	[F]catalytic activity;	1.27353	K13832//3-dehydroquinate dehydratase / shikimate dehydrogenase [EC:4.2.1.10 1.1.1.25]+ko01230//Biosynthesis of amino acids+ko01100//Metabolic pathways+ko01110//Biosynthesis of secondary metabolites+ko00400//Phenylalanine, tyrosine and tryptophan biosynthesis
CL1143.Contig12_All	[C]GO:0016021//integral component of membrane;	cellular_component	[C]membrane part;	-1.42639	K03252//translation initiation factor 3 subunit C+ko03013//RNA transport
CL1143.Contig15_All	[C]GO:0016021//integral component of membrane;	cellular_component	[C]membrane part;	-1.28047	K03252//translation initiation factor 3 subunit C+ko03013//RNA transport
CL1143.Contig19_All	[C]GO:0016021//integral component of membrane;	cellular_component	[C]membrane part;	-3.25771	K03252//translation initiation factor 3 subunit C+ko03013//RNA transport
CL1143.Contig20_All	[C]GO:0016021//integral component of membrane;	cellular_component	[C]membrane part;	-2.10573	K03252//translation initiation factor 3 subunit C+ko03013//RNA transport
CL1143.Contig22_All	[C]GO:0016021//integral component of membrane;	cellular_component	[C]membrane part;	1.03958	K03252//translation initiation factor 3 subunit C+ko03013//RNA transport
CL11430.Contig2_All	[P]GO:0055129//L-proline biosynthetic process;[F]GO:0004735//pyrroline-5-carboxylate reductase activity;	biological_process;molecular_function	[P]cellular process;[F]catalytic activity;	-1.22876	K00286//pyrroline-5-carboxylate reductase [EC:1.5.1.2]+ko00330//Arginine and proline metabolism+ko01230//Biosynthesis of amino acids+ko01100//Metabolic pathways+ko01110//Biosynthesis of secondary metabolites
CL11431.Contig2_All	[F]GO:0008168//methyltransferase activity;GO:0008234//cysteine-type peptidase activity;	molecular_function	[F]catalytic activity;	-6.06597	K21952//CASK-interacting protein
CL11432.Contig1_All	[P]GO:0006030//chitin metabolic process;[C]GO:0005576//extracellular region;[F]GO:0008061//chitin binding;	biological_process;cellular_component;molecular_function	[C]extracellular region;[P]cellular process;[F]binding;	4.74643	K22020//mucin-19
CL1144.Contig10_All	[P]GO:0006355//regulation of transcription, DNA-templated;[C]GO:0005634//nucleus;[F]GO:0004402//histone acetyltransferase activity;GO:0008270//zinc ion binding;GO:0003712//transcription cofactor activity;	cellular_component;biological_process;molecular_function	[C]cell;[P]biological regulation;[F]catalytic activity;binding;transcription regulator activity;	3.36488	K10523//speckle-type POZ protein
CL1144.Contig1_All	[P]GO:0006355//regulation of transcription, DNA-templated;[C]GO:0005634//nucleus;[F]GO:0003712//transcription cofactor activity;GO:0004402//histone acetyltransferase activity;GO:0008270//zinc ion binding;	cellular_component;biological_process;molecular_function	[C]cell;[P]biological regulation;[F]transcription regulator activity;catalytic activity;binding;	2.86338	K10523//speckle-type POZ protein;K02987//small subunit ribosomal protein S4e+ko03010//Ribosome
CL1144.Contig2_All	[P]GO:0006355//regulation of transcription, DNA-templated;[C]GO:0005634//nucleus;[F]GO:0003712//transcription cofactor activity;GO:0004402//histone acetyltransferase activity;GO:0008270//zinc ion binding;	cellular_component;biological_process;molecular_function	[C]cell;[P]biological regulation;[F]transcription regulator activity;binding;catalytic activity;	3.17886	K10523//speckle-type POZ protein;K02987//small subunit ribosomal protein S4e+ko03010//Ribosome
CL1144.Contig3_All	[P]GO:0006355//regulation of transcription, DNA-templated;[C]GO:0005634//nucleus;[F]GO:0008270//zinc ion binding;GO:0003712//transcription cofactor activity;GO:0004402//histone acetyltransferase activity;	biological_process;cellular_component;molecular_function	[C]cell;[P]biological regulation;[F]binding;catalytic activity;transcription regulator activity;	2.2429	K10523//speckle-type POZ protein;K02987//small subunit ribosomal protein S4e+ko03010//Ribosome
CL1144.Contig4_All	[P]GO:0006355//regulation of transcription, DNA-templated;[C]GO:0005634//nucleus;[F]GO:0004402//histone acetyltransferase activity;GO:0008270//zinc ion binding;GO:0003712//transcription cofactor activity;	molecular_function;biological_process;cellular_component	[C]cell;[P]biological regulation;[F]binding;transcription regulator activity;catalytic activity;	2.6549	K10523//speckle-type POZ protein;K02987//small subunit ribosomal protein S4e+ko03010//Ribosome
CL1144.Contig5_All	[P]GO:0006355//regulation of transcription, DNA-templated;[C]GO:0005634//nucleus;[F]GO:0004402//histone acetyltransferase activity;GO:0008270//zinc ion binding;GO:0003712//transcription cofactor activity;	cellular_component;molecular_function;biological_process	[C]cell;[P]biological regulation;[F]catalytic activity;transcription regulator activity;binding;	2.02413	K10523//speckle-type POZ protein;K02987//small subunit ribosomal protein S4e+ko03010//Ribosome
CL1144.Contig6_All	[P]GO:0006355//regulation of transcription, DNA-templated;[C]GO:0005634//nucleus;[F]GO:0004402//histone acetyltransferase activity;GO:0008270//zinc ion binding;GO:0003712//transcription cofactor activity;	biological_process;molecular_function;cellular_component	[C]cell;[P]biological regulation;[F]transcription regulator activity;catalytic activity;binding;	3.5076	K10523//speckle-type POZ protein;K02987//small subunit ribosomal protein S4e+ko03010//Ribosome
CL1144.Contig7_All	[P]GO:0006355//regulation of transcription, DNA-templated;[C]GO:0005634//nucleus;[F]GO:0003712//transcription cofactor activity;GO:0008270//zinc ion binding;GO:0004402//histone acetyltransferase activity;	cellular_component;molecular_function;biological_process	[C]cell;[P]biological regulation;[F]catalytic activity;transcription regulator activity;binding;	5.0291	K10523//speckle-type POZ protein;K02987//small subunit ribosomal protein S4e+ko03010//Ribosome
CL1144.Contig8_All	[P]GO:0006355//regulation of transcription, DNA-templated;[C]GO:0005634//nucleus;[F]GO:0004402//histone acetyltransferase activity;GO:0003712//transcription cofactor activity;GO:0008270//zinc ion binding;	cellular_component;molecular_function;biological_process	[C]cell;[P]biological regulation;[F]binding;catalytic activity;transcription regulator activity;	2.23943	K10523//speckle-type POZ protein
CL1144.Contig9_All	[P]GO:0006355//regulation of transcription, DNA-templated;[C]GO:0005634//nucleus;[F]GO:0008270//zinc ion binding;GO:0003712//transcription cofactor activity;GO:0004402//histone acetyltransferase activity;	biological_process;molecular_function;cellular_component	[C]cell;[P]biological regulation;[F]transcription regulator activity;binding;catalytic activity;	10.0334	K10523//speckle-type POZ protein
CL11441.Contig1_All	[F]GO:0008237//metallopeptidase activity;	molecular_function	[F]catalytic activity;	-7.1915	K21952//CASK-interacting protein
CL11445.Contig1_All	[F]GO:0003743//translation initiation factor activity;	molecular_function	[F]binding;	-2.05122
CL11456.Contig1_All	[P]GO:0006412//translation;[C]GO:0005840//ribosome;[F]GO:0003735//structural constituent of ribosome;	molecular_function;cellular_component;biological_process	[C]cell;[P]cellular process;[F]structural molecule activity;	-8.77646	K02925//large subunit ribosomal protein L3e+ko03010//Ribosome
CL11456.Contig2_All	[P]GO:0006412//translation;[C]GO:0005840//ribosome;[F]GO:0003735//structural constituent of ribosome;	molecular_function;biological_process;cellular_component	[C]cell;[P]cellular process;[F]structural molecule activity;	-9.4851	K02925//large subunit ribosomal protein L3e+ko03010//Ribosome
CL11457.Contig5_All	[C]GO:0016021//integral component of membrane;[F]GO:0015299//solute:proton antiporter activity;	cellular_component;molecular_function	[C]membrane part;[F]transporter activity;	-2.29215
CL1146.Contig1_All	[P]GO:0006355//regulation of transcription, DNA-templated;[F]GO:0003690//double-stranded DNA binding;	biological_process;molecular_function	[P]biological regulation;[F]binding;	2.05149	K15032//mTERF domain-containing protein, mitochondrial
CL1146.Contig28_All	[F]GO:0016491//oxidoreductase activity;	molecular_function	[F]catalytic activity;	-1.15493	K19784//chromate reductase, NAD(P)H dehydrogenase (quinone)
CL1146.Contig35_All	[P]GO:0046951//ketone body biosynthetic process;[C]GO:0005739//mitochondrion;[F]GO:0004419//hydroxymethylglutaryl-CoA lyase activity;	molecular_function;cellular_component;biological_process	[C]cell;[P]cellular process;[F]catalytic activity;	7.30161	K01640//hydroxymethylglutaryl-CoA lyase [EC:4.1.3.4]+ko04146//Peroxisome+ko00280//Valine, leucine and isoleucine degradation+ko01100//Metabolic pathways+ko00650//Butanoate metabolism+ko00072//Synthesis and degradation of ketone bodies;K15032//mTERF domain-containing protein, mitochondrial
CL1146.Contig5_All	[P]GO:0043928//exonucleolytic nuclear-transcribed mRNA catabolic process involved in deadenylation-dependent decay;GO:0017148//negative regulation of translation;[C]GO:0030015//CCR4-NOT core complex;GO:0000932//P-body;[F]GO:0004535//poly(A)-specific ribonuclease activity;GO:0003676//nucleic acid binding;	cellular_component;molecular_function;biological_process	[C]cell;[P]biological regulation;[F]catalytic activity;binding;	-1.19488	K12581//CCR4-NOT transcription complex subunit 7/8+ko03018//RNA degradation
CL11462.Contig1_All	[P]GO:0007165//signal transduction;	biological_process	[P]biological regulation;	-7.43097	K04536//guanine nucleotide-binding protein G(I)/G(S)/G(T) subunit beta-1
CL11472.Contig2_All	[F]GO:0004848//ureidoglycolate hydrolase activity;	molecular_function	[F]catalytic activity;	1.84271
CL11473.Contig3_All	[C]GO:0005763//mitochondrial small ribosomal subunit;[F]GO:0003735//structural constituent of ribosome;	cellular_component;molecular_function	[C]organelle part;[F]structural molecule activity;	-1.32874	K17413//small subunit ribosomal protein S35
CL11476.Contig1_All	[F]GO:0004722//protein serine/threonine phosphatase activity;	molecular_function	[F]catalytic activity;	-9.28353	K14803//protein phosphatase PTC2/3 [EC:3.1.3.16];K17506//protein phosphatase 1L [EC:3.1.3.16]
CL11482.Contig3_All	[P]GO:0006631//fatty acid metabolic process;[C]GO:0016021//integral component of membrane;[F]GO:0003857//3-hydroxyacyl-CoA dehydrogenase activity;	biological_process;cellular_component;molecular_function	[C]membrane part;[P]cellular process;[F]catalytic activity;	-1.45292	K10527//enoyl-CoA hydratase/3-hydroxyacyl-CoA dehydrogenase [EC:4.2.1.17 1.1.1.35 1.1.1.211]+ko00592//alpha-Linolenic acid metabolism+ko01100//Metabolic pathways+ko01110//Biosynthesis of secondary metabolites+ko01212//Fatty acid metabolism+ko00071//Fatty acid degradation
CL11482.Contig4_All	[P]GO:0006631//fatty acid metabolic process;[C]GO:0016021//integral component of membrane;[F]GO:0003857//3-hydroxyacyl-CoA dehydrogenase activity;	cellular_component;molecular_function;biological_process	[C]membrane part;[P]cellular process;[F]catalytic activity;	-1.23428	K10527//enoyl-CoA hydratase/3-hydroxyacyl-CoA dehydrogenase [EC:4.2.1.17 1.1.1.35 1.1.1.211]+ko00592//alpha-Linolenic acid metabolism+ko01100//Metabolic pathways+ko01110//Biosynthesis of secondary metabolites+ko01212//Fatty acid metabolism+ko00071//Fatty acid degradation
CL11486.Contig1_All	[C]GO:0016021//integral component of membrane;[F]GO:0019706//protein-cysteine S-palmitoyltransferase activity;	cellular_component;molecular_function	[C]membrane part;[F]catalytic activity;	-9.83314	K18932//palmitoyltransferase [EC:2.3.1.225]
CL11492.Contig1_All	[P]GO:0008152//metabolic process;[F]GO:0016758//transferase activity, transferring hexosyl groups;	molecular_function;biological_process	[P]metabolic process;[F]catalytic activity;	-1.61519	K21371//crocetin glucosyltransferase [EC:2.4.1.271]
CL11492.Contig2_All	[P]GO:0008152//metabolic process;[F]GO:0016758//transferase activity, transferring hexosyl groups;	molecular_function;biological_process	[P]metabolic process;[F]catalytic activity;	-1.37378	K21371//crocetin glucosyltransferase [EC:2.4.1.271]
CL11496.Contig1_All	[P]GO:0006914//autophagy;	biological_process	[P]cellular process;	-2.37067	K08341//GABA(A) receptor-associated protein+ko04136//Autophagy - other
CL11498.Contig1_All	[P]GO:0009664//plant-type cell wall organization;[C]GO:0005618//cell wall;GO:0005576//extracellular region;GO:0016020//membrane;	biological_process;cellular_component	[C]extracellular region;membrane;cell;[P]cellular component organization or biogenesis;	-2.38335	K20628//expansin
CL11498.Contig2_All	[P]GO:0009664//plant-type cell wall organization;[C]GO:0005618//cell wall;GO:0005576//extracellular region;GO:0016020//membrane;	biological_process;cellular_component	[C]extracellular region;cell;membrane;[P]cellular component organization or biogenesis;	-2.86853	K20628//expansin
CL115.Contig10_All	[F]GO:0004185//serine-type carboxypeptidase activity;	molecular_function	[F]catalytic activity;	-7.06968	K16296//serine carboxypeptidase-like clade I [EC:3.4.16.-]
CL115.Contig15_All	[F]GO:0004185//serine-type carboxypeptidase activity;	molecular_function	[F]catalytic activity;	-1.71067	K16296//serine carboxypeptidase-like clade I [EC:3.4.16.-]
CL115.Contig1_All	[F]GO:0003729//mRNA binding;	molecular_function	[F]binding;	6.16627	K16296//serine carboxypeptidase-like clade I [EC:3.4.16.-]
CL115.Contig21_All	[F]GO:0004185//serine-type carboxypeptidase activity;	molecular_function	[F]catalytic activity;	-3.21495	K16296//serine carboxypeptidase-like clade I [EC:3.4.16.-]
CL115.Contig3_All	[F]GO:0004185//serine-type carboxypeptidase activity;	molecular_function	[F]catalytic activity;	-2.51284	K16296//serine carboxypeptidase-like clade I [EC:3.4.16.-]
CL115.Contig5_All	[F]GO:0004185//serine-type carboxypeptidase activity;	molecular_function	[F]catalytic activity;	-2.50391	K16296//serine carboxypeptidase-like clade I [EC:3.4.16.-]
CL115.Contig6_All	[F]GO:0003729//mRNA binding;	molecular_function	[F]binding;	3.98509	K16296//serine carboxypeptidase-like clade I [EC:3.4.16.-]
CL115.Contig8_All	[F]GO:0004185//serine-type carboxypeptidase activity;	molecular_function	[F]catalytic activity;	-3.3104	K16296//serine carboxypeptidase-like clade I [EC:3.4.16.-]
CL11503.Contig2_All	[F]GO:0005524//ATP binding;GO:0004672//protein kinase activity;	molecular_function	[F]catalytic activity;binding;	-2.71616	K04733//interleukin-1 receptor-associated kinase 4 [EC:2.7.11.1]
CL11512.Contig1_All	[P]GO:0030245//cellulose catabolic process;[F]GO:0008810//cellulase activity;	biological_process;molecular_function	[P]cellular process;[F]catalytic activity;	-1.53179	K01179//endoglucanase [EC:3.2.1.4]+ko01100//Metabolic pathways+ko00500//Starch and sucrose metabolism
CL11512.Contig2_All	[P]GO:0030245//cellulose catabolic process;[F]GO:0008810//cellulase activity;	molecular_function;biological_process	[P]cellular process;[F]catalytic activity;	-1.38579	K01179//endoglucanase [EC:3.2.1.4]+ko01100//Metabolic pathways+ko00500//Starch and sucrose metabolism
CL11513.Contig1_All	[P]GO:0005975//carbohydrate metabolic process;GO:0006098//pentose-phosphate shunt;[C]GO:0005737//cytoplasm;[F]GO:0004801//sedoheptulose-7-phosphate:D-glyceraldehyde-3-phosphate glyceronetransferase activity;	cellular_component;molecular_function;biological_process	[C]cell;[P]cellular process;metabolic process;[F]catalytic activity;	1.18882	K00616//transaldolase [EC:2.2.1.2]+ko00030//Pentose phosphate pathway+ko01230//Biosynthesis of amino acids+ko01100//Metabolic pathways+ko01110//Biosynthesis of secondary metabolites+ko01200//Carbon metabolism
CL11516.Contig2_All	[C]GO:0016021//integral component of membrane;GO:0016020//membrane;[F]GO:0015079//potassium ion transmembrane transporter activity;	cellular_component;molecular_function	[C]membrane part;membrane;[F]transporter activity;	-1.94201	K03549//KUP system potassium uptake protein
CL1152.Contig13_All	[C]GO:0016021//integral component of membrane;	cellular_component	[C]membrane part;	4.36634
CL1152.Contig14_All	[C]GO:0016021//integral component of membrane;	cellular_component	[C]membrane part;	7.6412
CL1152.Contig15_All	[C]GO:0016021//integral component of membrane;	cellular_component	[C]membrane part;	4.864
CL1152.Contig16_All	[C]GO:0016021//integral component of membrane;	cellular_component	[C]membrane part;	-2.02379
CL1152.Contig23_All	[C]GO:0016021//integral component of membrane;	cellular_component	[C]membrane part;	-5.38895
CL1152.Contig24_All	[C]GO:0016021//integral component of membrane;	cellular_component	[C]membrane part;	-1.49737
CL1152.Contig25_All	[C]GO:0016021//integral component of membrane;	cellular_component	[C]membrane part;	-4.5489
CL1152.Contig32_All	[C]GO:0016021//integral component of membrane;	cellular_component	[C]membrane part;	-6.31467
CL1152.Contig36_All	[C]GO:0016021//integral component of membrane;	cellular_component	[C]membrane part;	-5.32316
CL1152.Contig45_All	[C]GO:0016021//integral component of membrane;	cellular_component	[C]membrane part;	1.97525
CL1152.Contig46_All	[C]GO:0016021//integral component of membrane;	cellular_component	[C]membrane part;	-2.06868
CL1152.Contig48_All	[C]GO:0016021//integral component of membrane;	cellular_component	[C]membrane part;	-5.1923
CL1152.Contig4_All	[C]GO:0016021//integral component of membrane;	cellular_component	[C]membrane part;	4.55495
CL1152.Contig54_All	[C]GO:0016021//integral component of membrane;	cellular_component	[C]membrane part;	-4.93327
CL1152.Contig58_All	[C]GO:0016021//integral component of membrane;	cellular_component	[C]membrane part;	-1.55382
CL1152.Contig8_All	[C]GO:0016021//integral component of membrane;	cellular_component	[C]membrane part;	-2.44114
CL11522.Contig1_All	[P]GO:0006457//protein folding;GO:0006950//response to stress;[F]GO:0051082//unfolded protein binding;GO:0005524//ATP binding;	molecular_function;biological_process	[P]cellular process;response to stimulus;[F]binding;	-7.84176	K09488//TNF receptor-associated protein 1
CL11522.Contig2_All	[P]GO:0006950//response to stress;GO:0006457//protein folding;[F]GO:0051082//unfolded protein binding;GO:0005524//ATP binding;	biological_process;molecular_function	[P]response to stimulus;cellular process;[F]binding;	-8.70808	K09488//TNF receptor-associated protein 1
CL11523.Contig1_All	[F]GO:0046872//metal ion binding;GO:0003723//RNA binding;	molecular_function	[F]binding;	-1.01324	K12872//pre-mRNA-splicing factor RBM22/SLT11+ko03040//Spliceosome
CL1153.Contig1_All	[P]GO:0006351//transcription, DNA-templated;[C]GO:0005634//nucleus;[F]GO:0003700//DNA binding transcription factor activity;GO:0043565//sequence-specific DNA binding;	molecular_function;biological_process;cellular_component	[C]cell;[P]cellular process;[F]binding;transcription regulator activity;	-5.36924	K13459//disease resistance protein RPS2+ko04626//Plant-pathogen interaction;K16225//probable WRKY transcription factor 52+ko04626//Plant-pathogen interaction;K19613//leucine-rich repeat protein SHOC2
CL11530.Contig1_All	[P]GO:0019538//protein metabolic process;[F]GO:0005524//ATP binding;	biological_process;molecular_function	[P]metabolic process;[F]binding;	-1.1352	K03695//ATP-dependent Clp protease ATP-binding subunit ClpB
CL11532.Contig2_All	[C]GO:0016021//integral component of membrane;[F]GO:0020037//heme binding;GO:0016705//oxidoreductase activity, acting on paired donors, with incorporation or reduction of molecular oxygen;GO:0004497//monooxygenase activity;GO:0005506//iron ion binding;	molecular_function;cellular_component	[C]membrane part;[F]catalytic activity;binding;	-2.64671	K22812//thalianol hydroxylase
CL11540.Contig3_All	[F]GO:0016787//hydrolase activity;	molecular_function	[F]catalytic activity;	-1.56649	K08311//putative (di)nucleoside polyphosphate hydrolase [EC:3.6.1.-]+ko03018//RNA degradation
CL11540.Contig4_All	[F]GO:0016787//hydrolase activity;	molecular_function	[F]catalytic activity;	-1.6329
CL11542.Contig1_All	[P]GO:0015991//ATP hydrolysis coupled proton transport;[C]GO:0033179//proton-transporting V-type ATPase, V0 domain;GO:0005774//vacuolar membrane;GO:0016021//integral component of membrane;[F]GO:0015078//hydrogen ion transmembrane transporter activity;	cellular_component;biological_process;molecular_function	[C]macromolecular complex;membrane part;organelle part;[P]localization;[F]transporter activity;	6.67886	K02155//V-type H+-transporting ATPase 16kDa proteolipid subunit+ko04145//Phagosome+ko01100//Metabolic pathways+ko00190//Oxidative phosphorylation
CL1155.Contig27_All	[P]GO:0006574//valine catabolic process;[F]GO:0008442//3-hydroxyisobutyrate dehydrogenase activity;GO:0051287//NAD binding;GO:0004616//phosphogluconate dehydrogenase (decarboxylating) activity;	molecular_function;biological_process	[P]cellular process;[F]catalytic activity;binding;	-1.72864	K00020//3-hydroxyisobutyrate dehydrogenase [EC:1.1.1.31]+ko00280//Valine, leucine and isoleucine degradation+ko01100//Metabolic pathways
CL1155.Contig2_All	[P]GO:0006574//valine catabolic process;[F]GO:0051287//NAD binding;GO:0008442//3-hydroxyisobutyrate dehydrogenase activity;GO:0004616//phosphogluconate dehydrogenase (decarboxylating) activity;	molecular_function;biological_process	[P]cellular process;[F]catalytic activity;binding;	-5.09711	K00020//3-hydroxyisobutyrate dehydrogenase [EC:1.1.1.31]+ko00280//Valine, leucine and isoleucine degradation+ko01100//Metabolic pathways
CL1155.Contig30_All	[P]GO:0006574//valine catabolic process;[F]GO:0004616//phosphogluconate dehydrogenase (decarboxylating) activity;GO:0008442//3-hydroxyisobutyrate dehydrogenase activity;GO:0051287//NAD binding;	biological_process;molecular_function	[P]cellular process;[F]catalytic activity;binding;	1.53473	K00020//3-hydroxyisobutyrate dehydrogenase [EC:1.1.1.31]+ko00280//Valine, leucine and isoleucine degradation+ko01100//Metabolic pathways
CL11553.Contig3_All	[C]GO:0016021//integral component of membrane;	cellular_component	[C]membrane part;	-2.19671	K08150//MFS transporter, SP family, solute carrier family 2 (myo-inositol transporter), member 13
CL11553.Contig4_All	[C]GO:0016021//integral component of membrane;	cellular_component	[C]membrane part;	-2.25478	K08150//MFS transporter, SP family, solute carrier family 2 (myo-inositol transporter), member 13
CL11559.Contig2_All	[F]GO:0004674//protein serine/threonine kinase activity;GO:0005524//ATP binding;	molecular_function	[F]binding;catalytic activity;	-1.74569	K20716//mitogen-activated protein kinase kinase kinase 17/18+ko04016//MAPK signaling pathway - plant
CL1156.Contig1_All	[P]GO:0006303//double-strand break repair via nonhomologous end joining;GO:0000723//telomere maintenance;[C]GO:0043564//Ku70:Ku80 complex;GO:0016021//integral component of membrane;[F]GO:0042162//telomeric DNA binding;GO:0004003//ATP-dependent DNA helicase activity;GO:0003684//damaged DNA binding;	biological_process;cellular_component;molecular_function	[C]membrane part;organelle part;[P]cellular process;cellular component organization or biogenesis;[F]catalytic activity;binding;	-6.20744	K10884//ATP-dependent DNA helicase 2 subunit 1+ko03450//Non-homologous end-joining
CL1156.Contig6_All	[P]GO:0000723//telomere maintenance;GO:0006303//double-strand break repair via nonhomologous end joining;[C]GO:0016021//integral component of membrane;GO:0043564//Ku70:Ku80 complex;[F]GO:0042162//telomeric DNA binding;GO:0003684//damaged DNA binding;GO:0004003//ATP-dependent DNA helicase activity;	molecular_function;cellular_component;biological_process	[C]organelle part;membrane part;[P]cellular component organization or biogenesis;cellular process;[F]catalytic activity;binding;	-2.59054	K10884//ATP-dependent DNA helicase 2 subunit 1+ko03450//Non-homologous end-joining
CL1156.Contig9_All	[P]GO:0000723//telomere maintenance;GO:0006303//double-strand break repair via nonhomologous end joining;[C]GO:0016021//integral component of membrane;GO:0043564//Ku70:Ku80 complex;[F]GO:0042162//telomeric DNA binding;GO:0004003//ATP-dependent DNA helicase activity;GO:0003684//damaged DNA binding;	biological_process;cellular_component;molecular_function	[C]membrane part;organelle part;[P]cellular component organization or biogenesis;cellular process;[F]catalytic activity;binding;	-2.8424	K10884//ATP-dependent DNA helicase 2 subunit 1+ko03450//Non-homologous end-joining
CL11560.Contig2_All	[C]GO:0005634//nucleus;[F]GO:0003676//nucleic acid binding;	molecular_function;cellular_component	[C]cell;[F]binding;	-2.0559	K12830//splicing factor 3B subunit 3+ko03040//Spliceosome
CL1157.Contig1_All	[C]GO:0009579//thylakoid;GO:0009570//chloroplast stroma;[F]GO:0046863//ribulose-1,5-bisphosphate carboxylase/oxygenase activator activity;GO:0005524//ATP binding;	molecular_function;cellular_component	[C]cell;organelle part;[F]molecular function regulator;binding;	-2.21183	K02960//small subunit ribosomal protein S16e+ko03010//Ribosome
CL1157.Contig2_All	[C]GO:0009570//chloroplast stroma;GO:0009579//thylakoid;[F]GO:0005524//ATP binding;GO:0046863//ribulose-1,5-bisphosphate carboxylase/oxygenase activator activity;	molecular_function;cellular_component	[C]organelle part;cell;[F]binding;molecular function regulator;	-7.87956	K02960//small subunit ribosomal protein S16e+ko03010//Ribosome
CL1157.Contig4_All	[C]GO:0009570//chloroplast stroma;GO:0009579//thylakoid;[F]GO:0046863//ribulose-1,5-bisphosphate carboxylase/oxygenase activator activity;GO:0005524//ATP binding;	molecular_function;cellular_component	[C]organelle part;cell;[F]binding;molecular function regulator;	-2.29786	K02960//small subunit ribosomal protein S16e+ko03010//Ribosome
CL1157.Contig5_All	[F]GO:0005524//ATP binding;	molecular_function	[F]binding;	-3.98912	K02960//small subunit ribosomal protein S16e+ko03010//Ribosome
CL11572.Contig1_All	[P]GO:0006096//glycolytic process;[F]GO:0004332//fructose-bisphosphate aldolase activity;	molecular_function;biological_process	[P]cellular process;[F]catalytic activity;	-8.18648	K01623//fructose-bisphosphate aldolase, class I [EC:4.1.2.13]+ko00010//Glycolysis / Gluconeogenesis+ko00030//Pentose phosphate pathway+ko01230//Biosynthesis of amino acids+ko01100//Metabolic pathways+ko00051//Fructose and mannose metabolism+ko01110//Biosynthesis of secondary metabolites+ko00710//Carbon fixation in photosynthetic organisms+ko01200//Carbon metabolism
CL11572.Contig2_All	[P]GO:0006096//glycolytic process;[F]GO:0004332//fructose-bisphosphate aldolase activity;	biological_process;molecular_function	[P]cellular process;[F]catalytic activity;	-6.34351	K01623//fructose-bisphosphate aldolase, class I [EC:4.1.2.13]+ko00010//Glycolysis / Gluconeogenesis+ko00030//Pentose phosphate pathway+ko01230//Biosynthesis of amino acids+ko01100//Metabolic pathways+ko00051//Fructose and mannose metabolism+ko01110//Biosynthesis of secondary metabolites+ko00710//Carbon fixation in photosynthetic organisms+ko01200//Carbon metabolism
CL11574.Contig1_All	[C]GO:0016021//integral component of membrane;	cellular_component	[C]membrane part;	1.123	K17964//leucine-rich PPR motif-containing protein, mitochondrial
CL11577.Contig1_All	[C]GO:0016021//integral component of membrane;[F]GO:0005385//zinc ion transmembrane transporter activity;	cellular_component;molecular_function	[C]membrane part;[F]transporter activity;	-1.5027	K14709//solute carrier family 39 (zinc transporter), member 1/2/3
CL11579.Contig2_All	[C]GO:0016021//integral component of membrane;	cellular_component	[C]membrane part;	-1.79295	K19519//transforming growth factor-beta-induced protein
CL11588.Contig2_All	[F]GO:0003824//catalytic activity;	molecular_function	[F]catalytic activity;	-1.63738	K17508//protein phosphatase PTC7 [EC:3.1.3.16]
CL11590.Contig10_All	[F]GO:0004842//ubiquitin-protein transferase activity;GO:0046872//metal ion binding;GO:0003676//nucleic acid binding;	molecular_function	[F]binding;catalytic activity;	-6.63203	K11968//ariadne-1 [EC:2.3.2.31]
CL11590.Contig4_All	[F]GO:0003676//nucleic acid binding;GO:0004842//ubiquitin-protein transferase activity;GO:0004386//helicase activity;GO:0046872//metal ion binding;	molecular_function	[F]binding;catalytic activity;	-1.56643	K11968//ariadne-1 [EC:2.3.2.31]
CL11590.Contig9_All	[F]GO:0046872//metal ion binding;GO:0004386//helicase activity;GO:0004842//ubiquitin-protein transferase activity;GO:0003676//nucleic acid binding;	molecular_function	[F]binding;catalytic activity;	1.11659	K11968//ariadne-1 [EC:2.3.2.31]
CL11593.Contig4_All	[P]GO:0006351//transcription, DNA-templated;GO:0006355//regulation of transcription, DNA-templated;	biological_process	[P]cellular process;biological regulation;	2.11742	K14494//DELLA protein+ko04075//Plant hormone signal transduction
CL11594.Contig3_All	[C]GO:0016021//integral component of membrane;[F]GO:0004252//serine-type endopeptidase activity;	molecular_function;cellular_component	[C]membrane part;[F]catalytic activity;	-1.1236	K09650//rhomboid-like protein [EC:3.4.21.105]
CL11596.Contig2_All	[C]GO:0016021//integral component of membrane;[F]GO:0016788//hydrolase activity, acting on ester bonds;	molecular_function;cellular_component	[C]membrane part;[F]catalytic activity;	-1.22155	K16280//E3 ubiquitin-protein ligase RGLG [EC:2.3.2.27];K21026//acetylajmaline esterase [EC:3.1.1.80]+ko00901//Indole alkaloid biosynthesis+ko01110//Biosynthesis of secondary metabolites
CL11596.Contig5_All	[C]GO:0016021//integral component of membrane;[F]GO:0016788//hydrolase activity, acting on ester bonds;	molecular_function;cellular_component	[C]membrane part;[F]catalytic activity;	-2.36143	K16280//E3 ubiquitin-protein ligase RGLG [EC:2.3.2.27];K21026//acetylajmaline esterase [EC:3.1.1.80]+ko00901//Indole alkaloid biosynthesis+ko01110//Biosynthesis of secondary metabolites
CL11596.Contig6_All	[C]GO:0016021//integral component of membrane;[F]GO:0016788//hydrolase activity, acting on ester bonds;	molecular_function;cellular_component	[C]membrane part;[F]catalytic activity;	-1.52127	K16280//E3 ubiquitin-protein ligase RGLG [EC:2.3.2.27];K21026//acetylajmaline esterase [EC:3.1.1.80]+ko00901//Indole alkaloid biosynthesis+ko01110//Biosynthesis of secondary metabolites
CL116.Contig2_All	[P]GO:0006995//cellular response to nitrogen starvation;GO:0006914//autophagy;	biological_process	[P]cellular process;	4.76083	K08341//GABA(A) receptor-associated protein+ko04136//Autophagy - other
CL11604.Contig1_All	[P]GO:0030001//metal ion transport;[F]GO:0046872//metal ion binding;	molecular_function;biological_process	[P]localization;[F]binding;	1.02964
CL11604.Contig4_All	[P]GO:0030001//metal ion transport;[F]GO:0046872//metal ion binding;	biological_process;molecular_function	[P]localization;[F]binding;	1.22049	K04733//interleukin-1 receptor-associated kinase 4 [EC:2.7.11.1];K07213//copper chaperone
CL11609.Contig1_All	[F]GO:0003729//mRNA binding;	molecular_function	[F]binding;	-10.3713	K18710//histone RNA hairpin-binding protein
CL11609.Contig2_All	[F]GO:0003729//mRNA binding;	molecular_function	[F]binding;	-9.97449	K18710//histone RNA hairpin-binding protein
CL11611.Contig2_All	[P]GO:0006148//inosine catabolic process;GO:0006152//purine nucleoside catabolic process;GO:0010150//leaf senescence;[C]GO:0005829//cytosol;[F]GO:0047724//inosine nucleosidase activity;GO:0035251//UDP-glucosyltransferase activity;GO:0008477//purine nucleosidase activity;	molecular_function;biological_process;cellular_component	[C]cell;[P]cellular process;multicellular organismal process;[F]catalytic activity;	-1.01431	K01240//uridine nucleosidase [EC:3.2.2.3]+ko00760//Nicotinate and nicotinamide metabolism+ko00240//Pyrimidine metabolism
CL11612.Contig1_All	[F]GO:0005524//ATP binding;	molecular_function	[F]binding;	-4.62802	K06689//ubiquitin-conjugating enzyme E2 D [EC:2.3.2.23]+ko04141//Protein processing in endoplasmic reticulum+ko04120//Ubiquitin mediated proteolysis
CL11612.Contig2_All	[F]GO:0016874//ligase activity;GO:0005524//ATP binding;	molecular_function	[F]binding;catalytic activity;	-8.96889	K06689//ubiquitin-conjugating enzyme E2 D [EC:2.3.2.23]+ko04141//Protein processing in endoplasmic reticulum+ko04120//Ubiquitin mediated proteolysis
CL1162.Contig1_All	[C]GO:0016021//integral component of membrane;[F]GO:0004674//protein serine/threonine kinase activity;GO:0005524//ATP binding;	molecular_function;cellular_component	[C]membrane part;[F]binding;catalytic activity;	1.65267	K00924//kinase [EC:2.7.1.-]
CL11642.Contig1_All	[F]GO:0046872//metal ion binding;GO:0016491//oxidoreductase activity;	molecular_function	[F]binding;catalytic activity;	1.68927	K04125//gibberellin 2-oxidase [EC:1.14.11.13]+ko00904//Diterpenoid biosynthesis+ko01110//Biosynthesis of secondary metabolites
CL11642.Contig2_All	[F]GO:0046872//metal ion binding;GO:0016491//oxidoreductase activity;	molecular_function	[F]binding;catalytic activity;	1.56186	K04125//gibberellin 2-oxidase [EC:1.14.11.13]+ko00904//Diterpenoid biosynthesis+ko01110//Biosynthesis of secondary metabolites
CL11642.Contig3_All	[F]GO:0016491//oxidoreductase activity;GO:0046872//metal ion binding;	molecular_function	[F]binding;catalytic activity;	1.58881	K04125//gibberellin 2-oxidase [EC:1.14.11.13]+ko00904//Diterpenoid biosynthesis+ko01110//Biosynthesis of secondary metabolites;K04124//gibberellin 3-beta-dioxygenase [EC:1.14.11.15]+ko00904//Diterpenoid biosynthesis+ko01110//Biosynthesis of secondary metabolites
CL11643.Contig1_All	[C]GO:0005737//cytoplasm;[F]GO:0003743//translation initiation factor activity;	molecular_function;cellular_component	[C]cell;[F]binding;	-6.72202	K03259//translation initiation factor 4E+ko03013//RNA transport
CL11643.Contig2_All	[C]GO:0005737//cytoplasm;[F]GO:0003743//translation initiation factor activity;	molecular_function;cellular_component	[C]cell;[F]binding;	-6.2695	K03259//translation initiation factor 4E+ko03013//RNA transport
CL11649.Contig1_All	[P]GO:0008152//metabolic process;[F]GO:0020037//heme binding;GO:0004497//monooxygenase activity;GO:0005506//iron ion binding;GO:0016705//oxidoreductase activity, acting on paired donors, with incorporation or reduction of molecular oxygen;GO:0016758//transferase activity, transferring hexosyl groups;	molecular_function;biological_process	[P]metabolic process;[F]binding;catalytic activity;	-3.51804	K13691//pathogen-inducible salicylic acid glucosyltransferase [EC:2.4.1.-];K07428//cytochrome P450 family 4 subfamily X [EC:1.14.14.1]
CL11649.Contig4_All	[P]GO:0008152//metabolic process;[C]GO:0043231//intracellular membrane-bounded organelle;[F]GO:0016758//transferase activity, transferring hexosyl groups;GO:0080043//quercetin 3-O-glucosyltransferase activity;GO:0080044//quercetin 7-O-glucosyltransferase activity;	biological_process;molecular_function;cellular_component	[C]cell;[P]metabolic process;[F]catalytic activity;	2.96344	K13691//pathogen-inducible salicylic acid glucosyltransferase [EC:2.4.1.-]
CL11651.Contig1_All	[P]GO:0034314//Arp2/3 complex-mediated actin nucleation;[C]GO:0005885//Arp2/3 protein complex;[F]GO:0005524//ATP binding;	cellular_component;biological_process;molecular_function	[C]organelle part;[P]cellular component organization or biogenesis;[F]binding;	-6.04882	K17260//actin-related protein 2
CL11651.Contig3_All	[P]GO:0009825//multidimensional cell growth;GO:0034314//Arp2/3 complex-mediated actin nucleation;GO:0010090//trichome morphogenesis;[C]GO:0005885//Arp2/3 protein complex;[F]GO:0005524//ATP binding;	molecular_function;biological_process;cellular_component	[C]organelle part;[P]cellular process;cellular component organization or biogenesis;[F]binding;	-9.32714	K17260//actin-related protein 2
CL11652.Contig2_All	[P]GO:0006535//cysteine biosynthetic process from serine;[C]GO:0005737//cytoplasm;[F]GO:0009001//serine O-acetyltransferase activity;	molecular_function;biological_process;cellular_component	[C]cell;[P]cellular process;[F]catalytic activity;	1.2862	K00640//serine O-acetyltransferase [EC:2.3.1.30]+ko00920//Sulfur metabolism+ko01230//Biosynthesis of amino acids+ko01100//Metabolic pathways+ko01110//Biosynthesis of secondary metabolites+ko00270//Cysteine and methionine metabolism+ko01200//Carbon metabolism
CL11653.Contig2_All	[P]GO:1904668//positive regulation of ubiquitin protein ligase activity;[F]GO:0097027//ubiquitin-protein transferase activator activity;GO:0010997//anaphase-promoting complex binding;	biological_process;molecular_function	[P]biological regulation;[F]molecular function regulator;binding;	-5.72202	K03364//cell division cycle 20-like protein 1, cofactor of APC complex+ko04120//Ubiquitin mediated proteolysis
CL11654.Contig3_All	[F]GO:0003746//translation elongation factor activity;GO:0016887//ATPase activity;GO:0005524//ATP binding;	molecular_function	[F]binding;catalytic activity;	5.30035	K03235//elongation factor 3
CL11655.Contig3_All	[P]GO:0030001//metal ion transport;[F]GO:0046872//metal ion binding;	biological_process;molecular_function	[P]localization;[F]binding;	-1.59512	K10752//histone-binding protein RBBP4;K12848//U4/U6.U5 tri-snRNP component SNU23+ko03040//Spliceosome;K07213//copper chaperone
CL11661.Contig1_All	[P]GO:0006351//transcription, DNA-templated;[C]GO:0005634//nucleus;[F]GO:0003700//DNA binding transcription factor activity;GO:0003677//DNA binding;	biological_process;cellular_component;molecular_function	[C]cell;[P]cellular process;[F]transcription regulator activity;binding;	-2.01806	K09286//EREBP-like factor
CL11661.Contig2_All	[P]GO:0006351//transcription, DNA-templated;[C]GO:0005634//nucleus;[F]GO:0003677//DNA binding;GO:0003700//DNA binding transcription factor activity;	molecular_function;cellular_component;biological_process	[C]cell;[P]cellular process;[F]transcription regulator activity;binding;	-1.58425	K09286//EREBP-like factor
CL11662.Contig3_All	[P]GO:0045132//meiotic chromosome segregation;[C]GO:0000775//chromosome, centromeric region;GO:0005634//nucleus;	biological_process;cellular_component	[C]organelle part;cell;[P]cellular component organization or biogenesis;	-2.84256
CL11662.Contig4_All	[P]GO:0045132//meiotic chromosome segregation;[C]GO:0005634//nucleus;GO:0000775//chromosome, centromeric region;	biological_process;cellular_component	[C]cell;organelle part;[P]cellular component organization or biogenesis;	-1.33275
CL11662.Contig5_All	[P]GO:0045132//meiotic chromosome segregation;[C]GO:0005634//nucleus;GO:0000775//chromosome, centromeric region;	cellular_component;biological_process	[C]cell;organelle part;[P]cellular component organization or biogenesis;	-1.71938
CL11667.Contig11_All	[P]GO:0006376//mRNA splice site selection;[C]GO:0005685//U1 snRNP;[F]GO:0003729//mRNA binding;	molecular_function;biological_process;cellular_component	[C]organelle part;[P]cellular component organization or biogenesis;[F]binding;	4.90062	K12837//splicing factor U2AF 65 kDa subunit+ko03040//Spliceosome;K11093//U1 small nuclear ribonucleoprotein 70kDa+ko03040//Spliceosome
CL11667.Contig12_All	[P]GO:0006376//mRNA splice site selection;[C]GO:0005685//U1 snRNP;[F]GO:0003729//mRNA binding;	biological_process;cellular_component;molecular_function	[C]organelle part;[P]cellular component organization or biogenesis;[F]binding;	-8.03537	K12837//splicing factor U2AF 65 kDa subunit+ko03040//Spliceosome;K12849//pre-mRNA-splicing factor 38A+ko03040//Spliceosome
CL11667.Contig14_All	[P]GO:0006376//mRNA splice site selection;[C]GO:0005685//U1 snRNP;[F]GO:0003729//mRNA binding;	biological_process;molecular_function;cellular_component	[C]organelle part;[P]cellular component organization or biogenesis;[F]binding;	-3.05361	K12837//splicing factor U2AF 65 kDa subunit+ko03040//Spliceosome
CL11667.Contig16_All	[P]GO:0006376//mRNA splice site selection;[C]GO:0005685//U1 snRNP;[F]GO:0003729//mRNA binding;	biological_process;molecular_function;cellular_component	[C]organelle part;[P]cellular component organization or biogenesis;[F]binding;	7.61258	K12837//splicing factor U2AF 65 kDa subunit+ko03040//Spliceosome;K12849//pre-mRNA-splicing factor 38A+ko03040//Spliceosome
CL11667.Contig21_All	[P]GO:0006376//mRNA splice site selection;[C]GO:0005685//U1 snRNP;[F]GO:0003729//mRNA binding;	biological_process;cellular_component;molecular_function	[C]organelle part;[P]cellular component organization or biogenesis;[F]binding;	1.0328	K12837//splicing factor U2AF 65 kDa subunit+ko03040//Spliceosome;K12849//pre-mRNA-splicing factor 38A+ko03040//Spliceosome
CL11667.Contig22_All	[P]GO:0006376//mRNA splice site selection;[C]GO:0005685//U1 snRNP;[F]GO:0003729//mRNA binding;	cellular_component;biological_process;molecular_function	[C]organelle part;[P]cellular component organization or biogenesis;[F]binding;	-2.9903	K11093//U1 small nuclear ribonucleoprotein 70kDa+ko03040//Spliceosome;K12837//splicing factor U2AF 65 kDa subunit+ko03040//Spliceosome
CL1167.Contig10_All	[F]GO:0005525//GTP binding;GO:0003924//GTPase activity;	molecular_function	[F]binding;catalytic activity;	-1.35325	K07874//Ras-related protein Rab-1A
CL1167.Contig12_All	[P]GO:0006888//ER to Golgi vesicle-mediated transport;[C]GO:0000139//Golgi membrane;GO:0005789//endoplasmic reticulum membrane;[F]GO:0005525//GTP binding;GO:0003924//GTPase activity;	biological_process;molecular_function;cellular_component	[C]organelle part;[P]localization;[F]catalytic activity;binding;	-1.03514	K07874//Ras-related protein Rab-1A
CL1167.Contig13_All	[F]GO:0005525//GTP binding;GO:0003924//GTPase activity;	molecular_function	[F]catalytic activity;binding;	10.136	K07874//Ras-related protein Rab-1A
CL1167.Contig19_All	[F]GO:0005525//GTP binding;GO:0003924//GTPase activity;	molecular_function	[F]catalytic activity;binding;	7.18963	K07874//Ras-related protein Rab-1A
CL1167.Contig21_All	[F]GO:0005525//GTP binding;GO:0003924//GTPase activity;	molecular_function	[F]binding;catalytic activity;	-6.73225	K07874//Ras-related protein Rab-1A
CL1167.Contig22_All	[F]GO:0003924//GTPase activity;GO:0005525//GTP binding;	molecular_function	[F]catalytic activity;binding;	-1.22193	K07874//Ras-related protein Rab-1A
CL1167.Contig2_All	[F]GO:0005525//GTP binding;GO:0003924//GTPase activity;	molecular_function	[F]binding;catalytic activity;	-4.58961	K07874//Ras-related protein Rab-1A
CL1167.Contig32_All	[F]GO:0003924//GTPase activity;GO:0005525//GTP binding;	molecular_function	[F]catalytic activity;binding;	-2.47233	K07874//Ras-related protein Rab-1A
CL1167.Contig35_All	[F]GO:0003924//GTPase activity;GO:0005525//GTP binding;	molecular_function	[F]binding;catalytic activity;	-6.41972	K07874//Ras-related protein Rab-1A
CL1167.Contig39_All	[F]GO:0003924//GTPase activity;GO:0005525//GTP binding;	molecular_function	[F]catalytic activity;binding;	9.1987	K07874//Ras-related protein Rab-1A
CL1167.Contig3_All	[F]GO:0003924//GTPase activity;GO:0005525//GTP binding;	molecular_function	[F]catalytic activity;binding;	-4.47312	K07874//Ras-related protein Rab-1A
CL1167.Contig4_All	[F]GO:0003924//GTPase activity;GO:0005525//GTP binding;	molecular_function	[F]catalytic activity;binding;	4.76941	K07874//Ras-related protein Rab-1A
CL11679.Contig3_All	[P]GO:0008612//peptidyl-lysine modification to peptidyl-hypusine;[C]GO:0005737//cytoplasm;[F]GO:0034038//deoxyhypusine synthase activity;	biological_process;molecular_function;cellular_component	[C]cell;[P]cellular process;[F]catalytic activity;	6.17849	K00809//deoxyhypusine synthase [EC:2.5.1.46]
CL11681.Contig2_All	[P]GO:0006412//translation;GO:0002181//cytoplasmic translation;[C]GO:0022625//cytosolic large ribosomal subunit;GO:0005840//ribosome;[F]GO:0003723//RNA binding;GO:0003735//structural constituent of ribosome;	molecular_function;biological_process;cellular_component	[C]organelle part;cell;[P]cellular process;[F]binding;structural molecule activity;	5.43785	K02908//large subunit ribosomal protein L30e+ko03010//Ribosome
CL11682.Contig5_All	[P]GO:0045490//pectin catabolic process;[F]GO:0030570//pectate lyase activity;GO:0046872//metal ion binding;	molecular_function;biological_process	[P]cellular process;[F]binding;catalytic activity;	-1.48404	K01728//pectate lyase [EC:4.2.2.2]+ko00040//Pentose and glucuronate interconversions
CL11687.Contig1_All	[P]GO:0006412//translation;[C]GO:0022625//cytosolic large ribosomal subunit;GO:0005840//ribosome;[F]GO:0070180//large ribosomal subunit rRNA binding;GO:0003735//structural constituent of ribosome;	molecular_function;cellular_component;biological_process	[C]organelle part;cell;[P]cellular process;[F]binding;structural molecule activity;	5.8364	K02894//large subunit ribosomal protein L23e+ko03010//Ribosome
CL11689.Contig1_All	[P]GO:0006275//regulation of DNA replication;GO:0019985//translesion synthesis;GO:0006260//DNA replication;GO:0006272//leading strand elongation;GO:0006298//mismatch repair;[C]GO:0043626//PCNA complex;GO:0005634//nucleus;[F]GO:0003677//DNA binding;GO:0030337//DNA polymerase processivity factor activity;	molecular_function;biological_process;cellular_component	[C]cell;[P]biological regulation;cellular process;[F]binding;molecular function regulator;	-6.47805	K04802//proliferating cell nuclear antigen+ko03420//Nucleotide excision repair+ko03030//DNA replication+ko03410//Base excision repair+ko03430//Mismatch repair
CL11689.Contig2_All	[P]GO:0006260//DNA replication;GO:0006275//regulation of DNA replication;[C]GO:0005634//nucleus;[F]GO:0003677//DNA binding;GO:0030337//DNA polymerase processivity factor activity;	cellular_component;biological_process;molecular_function	[C]cell;[P]cellular process;biological regulation;[F]molecular function regulator;binding;	-8.3533	K04802//proliferating cell nuclear antigen+ko03420//Nucleotide excision repair+ko03030//DNA replication+ko03410//Base excision repair+ko03430//Mismatch repair
CL117.Contig5_All	[F]GO:0003924//GTPase activity;GO:0005525//GTP binding;	molecular_function	[F]binding;catalytic activity;	-4.80922	K07901//Ras-related protein Rab-8A+ko04144//Endocytosis
CL1170.Contig2_All	[C]GO:0016021//integral component of membrane;[F]GO:0005516//calmodulin binding;GO:0005524//ATP binding;GO:0005388//calcium-transporting ATPase activity;	molecular_function;cellular_component	[C]membrane part;[F]transporter activity;binding;	-1.45491	K01537//Ca2+-transporting ATPase [EC:3.6.3.8]
CL1170.Contig3_All	[C]GO:0016021//integral component of membrane;[F]GO:0005388//calcium-transporting ATPase activity;GO:0005516//calmodulin binding;GO:0005524//ATP binding;	cellular_component;molecular_function	[C]membrane part;[F]transporter activity;binding;	-2.55446	K01537//Ca2+-transporting ATPase [EC:3.6.3.8]
CL1170.Contig4_All	[C]GO:0016021//integral component of membrane;[F]GO:0005388//calcium-transporting ATPase activity;GO:0005524//ATP binding;GO:0005516//calmodulin binding;	cellular_component;molecular_function	[C]membrane part;[F]transporter activity;binding;	-3.10914	K01537//Ca2+-transporting ATPase [EC:3.6.3.8]
CL1170.Contig5_All	[C]GO:0016021//integral component of membrane;[F]GO:0005388//calcium-transporting ATPase activity;GO:0005516//calmodulin binding;GO:0005524//ATP binding;	molecular_function;cellular_component	[C]membrane part;[F]binding;transporter activity;	-2.49704	K01537//Ca2+-transporting ATPase [EC:3.6.3.8]
CL1170.Contig6_All	[C]GO:0016021//integral component of membrane;[F]GO:0005524//ATP binding;GO:0005388//calcium-transporting ATPase activity;GO:0005516//calmodulin binding;	molecular_function;cellular_component	[C]membrane part;[F]transporter activity;binding;	-2.75059	K01537//Ca2+-transporting ATPase [EC:3.6.3.8]
CL1171.Contig1_All	[C]GO:0016021//integral component of membrane;	cellular_component	[C]membrane part;	-8.76628	K22048//mechanosensitive ion channel protein 4/5/6/7/8/9/10
CL1171.Contig2_All	[C]GO:0016021//integral component of membrane;	cellular_component	[C]membrane part;	-9.97595
CL11714.Contig1_All	[C]GO:0016021//integral component of membrane;[F]GO:0031418//L-ascorbic acid binding;GO:0016705//oxidoreductase activity, acting on paired donors, with incorporation or reduction of molecular oxygen;GO:0005506//iron ion binding;	cellular_component;molecular_function	[C]membrane part;[F]binding;catalytic activity;	-5.34351	K00472//prolyl 4-hydroxylase [EC:1.14.11.2]+ko00330//Arginine and proline metabolism+ko01100//Metabolic pathways
CL11720.Contig2_All	[P]GO:0006351//transcription, DNA-templated;[C]GO:0005634//nucleus;[F]GO:0043565//sequence-specific DNA binding;GO:0003700//DNA binding transcription factor activity;	biological_process;molecular_function;cellular_component	[C]cell;[P]cellular process;[F]binding;transcription regulator activity;	-4.48983	K12835//ATP-dependent RNA helicase DDX42 [EC:3.6.4.13]+ko03040//Spliceosome;K18835//WRKY transcription factor 2+ko04626//Plant-pathogen interaction
CL11721.Contig1_All	[P]GO:0006633//fatty acid biosynthetic process;[C]GO:0009507//chloroplast;[F]GO:0016790//thiolester hydrolase activity;	biological_process;cellular_component;molecular_function	[C]cell;[P]cellular process;[F]catalytic activity;	-2.32952	K10781//fatty acyl-ACP thioesterase B [EC:3.1.2.14 3.1.2.21]+ko01100//Metabolic pathways+ko00061//Fatty acid biosynthesis+ko01212//Fatty acid metabolism
CL11723.Contig2_All	[F]GO:0004252//serine-type endopeptidase activity;	molecular_function	[F]catalytic activity;	1.26381	K14568//rRNA small subunit pseudouridine methyltransferase Nep1 [EC:2.1.1.260]+ko03008//Ribosome biogenesis in eukaryotes;K13199//plasminogen activator inhibitor 1 RNA-binding protein
CL11725.Contig4_All	[P]GO:0000184//nuclear-transcribed mRNA catabolic process, nonsense-mediated decay;[C]GO:0005737//cytoplasm;[F]GO:0004386//helicase activity;GO:0005524//ATP binding;GO:0003677//DNA binding;GO:0008270//zinc ion binding;	molecular_function;biological_process;cellular_component	[C]cell;[P]biological regulation;[F]catalytic activity;binding;	-2.98475	K14326//regulator of nonsense transcripts 1 [EC:3.6.4.-]+ko03015//mRNA surveillance pathway+ko03013//RNA transport
CL11728.Contig1_All	[C]GO:0016021//integral component of membrane;	cellular_component	[C]membrane part;	-5.29435	K22020//mucin-19
CL11728.Contig2_All	[C]GO:0016021//integral component of membrane;	cellular_component	[C]membrane part;	-4.89637	K22020//mucin-19
CL1173.Contig17_All	[C]GO:0016021//integral component of membrane;[F]GO:0017176//phosphatidylinositol N-acetylglucosaminyltransferase activity;	molecular_function;cellular_component	[C]membrane part;[F]catalytic activity;	1.69076	K03858//phosphatidylinositol glycan, class H+ko01100//Metabolic pathways+ko00563//Glycosylphosphatidylinositol (GPI)-anchor biosynthesis
CL1173.Contig19_All	[C]GO:0016021//integral component of membrane;[F]GO:0017176//phosphatidylinositol N-acetylglucosaminyltransferase activity;	cellular_component;molecular_function	[C]membrane part;[F]catalytic activity;	1.1681	K03858//phosphatidylinositol glycan, class H+ko01100//Metabolic pathways+ko00563//Glycosylphosphatidylinositol (GPI)-anchor biosynthesis
CL1173.Contig1_All	[C]GO:0016021//integral component of membrane;[F]GO:0017176//phosphatidylinositol N-acetylglucosaminyltransferase activity;	cellular_component;molecular_function	[C]membrane part;[F]catalytic activity;	4.92422	K03858//phosphatidylinositol glycan, class H+ko01100//Metabolic pathways+ko00563//Glycosylphosphatidylinositol (GPI)-anchor biosynthesis
CL1173.Contig20_All	[C]GO:0016021//integral component of membrane;[F]GO:0017176//phosphatidylinositol N-acetylglucosaminyltransferase activity;	cellular_component;molecular_function	[C]membrane part;[F]catalytic activity;	-1.22324	K03858//phosphatidylinositol glycan, class H+ko01100//Metabolic pathways+ko00563//Glycosylphosphatidylinositol (GPI)-anchor biosynthesis
CL1173.Contig21_All	[C]GO:0016021//integral component of membrane;[F]GO:0017176//phosphatidylinositol N-acetylglucosaminyltransferase activity;	molecular_function;cellular_component	[C]membrane part;[F]catalytic activity;	5.80573	K03858//phosphatidylinositol glycan, class H+ko01100//Metabolic pathways+ko00563//Glycosylphosphatidylinositol (GPI)-anchor biosynthesis
CL1173.Contig23_All	[C]GO:0016021//integral component of membrane;[F]GO:0017176//phosphatidylinositol N-acetylglucosaminyltransferase activity;	molecular_function;cellular_component	[C]membrane part;[F]catalytic activity;	1.1752	K03858//phosphatidylinositol glycan, class H+ko01100//Metabolic pathways+ko00563//Glycosylphosphatidylinositol (GPI)-anchor biosynthesis
CL1173.Contig25_All	[C]GO:0016021//integral component of membrane;[F]GO:0017176//phosphatidylinositol N-acetylglucosaminyltransferase activity;	molecular_function;cellular_component	[C]membrane part;[F]catalytic activity;	-1.19026	K03858//phosphatidylinositol glycan, class H+ko01100//Metabolic pathways+ko00563//Glycosylphosphatidylinositol (GPI)-anchor biosynthesis
CL1173.Contig29_All	[C]GO:0016021//integral component of membrane;[F]GO:0017176//phosphatidylinositol N-acetylglucosaminyltransferase activity;	cellular_component;molecular_function	[C]membrane part;[F]catalytic activity;	5.6412	K03858//phosphatidylinositol glycan, class H+ko01100//Metabolic pathways+ko00563//Glycosylphosphatidylinositol (GPI)-anchor biosynthesis
CL1173.Contig30_All	[C]GO:0016021//integral component of membrane;[F]GO:0017176//phosphatidylinositol N-acetylglucosaminyltransferase activity;	cellular_component;molecular_function	[C]membrane part;[F]catalytic activity;	-2.79533	K03858//phosphatidylinositol glycan, class H+ko01100//Metabolic pathways+ko00563//Glycosylphosphatidylinositol (GPI)-anchor biosynthesis
CL1173.Contig31_All	[C]GO:0016021//integral component of membrane;[F]GO:0017176//phosphatidylinositol N-acetylglucosaminyltransferase activity;	molecular_function;cellular_component	[C]membrane part;[F]catalytic activity;	1.86934	K03858//phosphatidylinositol glycan, class H+ko01100//Metabolic pathways+ko00563//Glycosylphosphatidylinositol (GPI)-anchor biosynthesis
CL1173.Contig32_All	[C]GO:0016021//integral component of membrane;[F]GO:0017176//phosphatidylinositol N-acetylglucosaminyltransferase activity;	cellular_component;molecular_function	[C]membrane part;[F]catalytic activity;	-6.56878	K03858//phosphatidylinositol glycan, class H+ko01100//Metabolic pathways+ko00563//Glycosylphosphatidylinositol (GPI)-anchor biosynthesis
CL1173.Contig35_All	[C]GO:0016021//integral component of membrane;[F]GO:0017176//phosphatidylinositol N-acetylglucosaminyltransferase activity;	cellular_component;molecular_function	[C]membrane part;[F]catalytic activity;	-7.2908	K03858//phosphatidylinositol glycan, class H+ko01100//Metabolic pathways+ko00563//Glycosylphosphatidylinositol (GPI)-anchor biosynthesis
CL1173.Contig36_All	[C]GO:0016021//integral component of membrane;[F]GO:0017176//phosphatidylinositol N-acetylglucosaminyltransferase activity;	cellular_component;molecular_function	[C]membrane part;[F]catalytic activity;	-1.61778	K03858//phosphatidylinositol glycan, class H+ko01100//Metabolic pathways+ko00563//Glycosylphosphatidylinositol (GPI)-anchor biosynthesis
CL1173.Contig37_All	[C]GO:0016021//integral component of membrane;[F]GO:0017176//phosphatidylinositol N-acetylglucosaminyltransferase activity;	molecular_function;cellular_component	[C]membrane part;[F]catalytic activity;	5.26604	K03858//phosphatidylinositol glycan, class H+ko01100//Metabolic pathways+ko00563//Glycosylphosphatidylinositol (GPI)-anchor biosynthesis
CL1173.Contig42_All	[C]GO:0016021//integral component of membrane;[F]GO:0017176//phosphatidylinositol N-acetylglucosaminyltransferase activity;	molecular_function;cellular_component	[C]membrane part;[F]catalytic activity;	5.71069	K03858//phosphatidylinositol glycan, class H+ko01100//Metabolic pathways+ko00563//Glycosylphosphatidylinositol (GPI)-anchor biosynthesis
CL1173.Contig43_All	[C]GO:0016021//integral component of membrane;[F]GO:0017176//phosphatidylinositol N-acetylglucosaminyltransferase activity;	molecular_function;cellular_component	[C]membrane part;[F]catalytic activity;	1.92497	K03858//phosphatidylinositol glycan, class H+ko01100//Metabolic pathways+ko00563//Glycosylphosphatidylinositol (GPI)-anchor biosynthesis
CL1173.Contig47_All	[C]GO:0016021//integral component of membrane;[F]GO:0017176//phosphatidylinositol N-acetylglucosaminyltransferase activity;	molecular_function;cellular_component	[C]membrane part;[F]catalytic activity;	1.27182	K03858//phosphatidylinositol glycan, class H+ko01100//Metabolic pathways+ko00563//Glycosylphosphatidylinositol (GPI)-anchor biosynthesis
CL11731.Contig1_All	[F]GO:0004842//ubiquitin-protein transferase activity;GO:0046872//metal ion binding;	molecular_function	[F]binding;catalytic activity;	1.04526	K11968//ariadne-1 [EC:2.3.2.31]
CL11735.Contig2_All	[C]GO:0016021//integral component of membrane;[F]GO:0005506//iron ion binding;GO:0004497//monooxygenase activity;GO:0016705//oxidoreductase activity, acting on paired donors, with incorporation or reduction of molecular oxygen;GO:0020037//heme binding;	molecular_function;cellular_component	[C]membrane part;[F]catalytic activity;binding;	-1.69574	K20769//fatty acid omega-hydroxylase [EC:1.14.-.-]+ko00073//Cutin, suberine and wax biosynthesis
CL11737.Contig2_All	[P]GO:0048367//shoot system development;GO:0048364//root development;GO:0008652//cellular amino acid biosynthetic process;[C]GO:0005634//nucleus;GO:0009570//chloroplast stroma;[F]GO:0005524//ATP binding;GO:0004017//adenylate kinase activity;	biological_process;cellular_component;molecular_function	[C]organelle part;cell;[P]cellular process;multicellular organismal process;[F]binding;catalytic activity;	-1.12515	K00939//adenylate kinase [EC:2.7.4.3]+ko00230//Purine metabolism+ko01100//Metabolic pathways+ko01110//Biosynthesis of secondary metabolites+ko00730//Thiamine metabolism
CL1174.Contig12_All	[P]GO:0006913//nucleocytoplasmic transport;GO:0015031//protein transport;[C]GO:0005634//nucleus;[F]GO:0003924//GTPase activity;GO:0005525//GTP binding;	biological_process;molecular_function;cellular_component	[C]cell;[P]localization;[F]catalytic activity;binding;	8.11756	K07936//GTP-binding nuclear protein Ran+ko03013//RNA transport+ko03008//Ribosome biogenesis in eukaryotes
CL1174.Contig1_All	[P]GO:0006913//nucleocytoplasmic transport;GO:0015031//protein transport;[C]GO:0005634//nucleus;[F]GO:0005525//GTP binding;GO:0003924//GTPase activity;	cellular_component;biological_process;molecular_function	[C]cell;[P]localization;[F]catalytic activity;binding;	-3.06586	K07936//GTP-binding nuclear protein Ran+ko03013//RNA transport+ko03008//Ribosome biogenesis in eukaryotes
CL11744.Contig1_All	[P]GO:0002181//cytoplasmic translation;[C]GO:0022625//cytosolic large ribosomal subunit;[F]GO:0003735//structural constituent of ribosome;GO:0003723//RNA binding;	biological_process;molecular_function;cellular_component	[C]organelle part;[P]cellular process;[F]binding;structural molecule activity;	7.01866	K02877//large subunit ribosomal protein L15e+ko03010//Ribosome
CL11744.Contig2_All	[P]GO:0006412//translation;[C]GO:0005840//ribosome;[F]GO:0003735//structural constituent of ribosome;	molecular_function;biological_process;cellular_component	[C]cell;[P]cellular process;[F]structural molecule activity;	6.03933	K02877//large subunit ribosomal protein L15e+ko03010//Ribosome
CL1175.Contig10_All	[P]GO:0006289//nucleotide-excision repair;[C]GO:0005634//nucleus;[F]GO:0004003//ATP-dependent DNA helicase activity;GO:0005524//ATP binding;GO:0003677//DNA binding;	cellular_component;molecular_function;biological_process	[C]cell;[P]cellular process;[F]binding;catalytic activity;	-1.1953	K10844//DNA excision repair protein ERCC-2 [EC:3.6.4.12]+ko03420//Nucleotide excision repair+ko03022//Basal transcription factors
CL1175.Contig11_All	[P]GO:0006289//nucleotide-excision repair;[C]GO:0005634//nucleus;[F]GO:0005524//ATP binding;GO:0003677//DNA binding;GO:0004003//ATP-dependent DNA helicase activity;	molecular_function;biological_process;cellular_component	[C]cell;[P]cellular process;[F]catalytic activity;binding;	2.37611	K10844//DNA excision repair protein ERCC-2 [EC:3.6.4.12]+ko03420//Nucleotide excision repair+ko03022//Basal transcription factors
CL1175.Contig2_All	[P]GO:0006289//nucleotide-excision repair;[C]GO:0005634//nucleus;[F]GO:0004003//ATP-dependent DNA helicase activity;GO:0005524//ATP binding;GO:0003677//DNA binding;	cellular_component;biological_process;molecular_function	[C]cell;[P]cellular process;[F]binding;catalytic activity;	1.25269	K10844//DNA excision repair protein ERCC-2 [EC:3.6.4.12]+ko03420//Nucleotide excision repair+ko03022//Basal transcription factors
CL1175.Contig3_All	[P]GO:0006289//nucleotide-excision repair;[C]GO:0005634//nucleus;[F]GO:0003677//DNA binding;GO:0005524//ATP binding;GO:0004003//ATP-dependent DNA helicase activity;	molecular_function;cellular_component;biological_process	[C]cell;[P]cellular process;[F]binding;catalytic activity;	-7.69556	K10844//DNA excision repair protein ERCC-2 [EC:3.6.4.12]+ko03420//Nucleotide excision repair+ko03022//Basal transcription factors
CL1175.Contig4_All	[P]GO:0006289//nucleotide-excision repair;[C]GO:0005634//nucleus;[F]GO:0003677//DNA binding;GO:0004003//ATP-dependent DNA helicase activity;GO:0005524//ATP binding;	molecular_function;biological_process;cellular_component	[C]cell;[P]cellular process;[F]catalytic activity;binding;	7.40502	K10844//DNA excision repair protein ERCC-2 [EC:3.6.4.12]+ko03420//Nucleotide excision repair+ko03022//Basal transcription factors
CL1175.Contig8_All	[P]GO:0006289//nucleotide-excision repair;[C]GO:0005634//nucleus;[F]GO:0003677//DNA binding;GO:0005524//ATP binding;GO:0004003//ATP-dependent DNA helicase activity;	biological_process;cellular_component;molecular_function	[C]cell;[P]cellular process;[F]binding;catalytic activity;	8.55055	K10844//DNA excision repair protein ERCC-2 [EC:3.6.4.12]+ko03420//Nucleotide excision repair+ko03022//Basal transcription factors
CL11752.Contig1_All	[P]GO:0009664//plant-type cell wall organization;[C]GO:0016020//membrane;GO:0005618//cell wall;GO:0005576//extracellular region;	cellular_component;biological_process	[C]membrane;cell;extracellular region;[P]cellular component organization or biogenesis;	-2.64718	K20628//expansin
CL11753.Contig2_All	[F]GO:0046872//metal ion binding;	molecular_function	[F]binding;	-1.40371	K13912//deleted in malignant brain tumors 1 protein;K13171//serine/arginine repetitive matrix protein 1+ko03015//mRNA surveillance pathway+ko03013//RNA transport
CL11762.Contig1_All	[P]GO:0061025//membrane fusion;GO:0035494//SNARE complex disassembly;GO:0006886//intracellular protein transport;[C]GO:0005774//vacuolar membrane;GO:0031201//SNARE complex;GO:0005622//intracellular;[F]GO:0005483//soluble NSF attachment protein activity;GO:0019905//syntaxin binding;	molecular_function;cellular_component;biological_process	[C]cell;organelle part;[P]localization;cellular component organization or biogenesis;[F]binding;	-7.10287	K15296//alpha-soluble NSF attachment protein
CL11762.Contig2_All	[P]GO:0006886//intracellular protein transport;[C]GO:0005622//intracellular;	cellular_component;biological_process	[C]cell;[P]localization;	-7.6981	K15296//alpha-soluble NSF attachment protein
CL11770.Contig3_All	[F]GO:0003723//RNA binding;	molecular_function	[F]binding;	-3.77045
CL11772.Contig1_All	[P]GO:0006006//glucose metabolic process;[F]GO:0016620//oxidoreductase activity, acting on the aldehyde or oxo group of donors, NAD or NADP as acceptor;GO:0050661//NADP binding;GO:0051287//NAD binding;	molecular_function;biological_process	[P]metabolic process;[F]binding;catalytic activity;	-8.25998	K00134//glyceraldehyde 3-phosphate dehydrogenase [EC:1.2.1.12]+ko00010//Glycolysis / Gluconeogenesis+ko01230//Biosynthesis of amino acids+ko01100//Metabolic pathways+ko01110//Biosynthesis of secondary metabolites+ko00710//Carbon fixation in photosynthetic organisms+ko01200//Carbon metabolism
CL11772.Contig2_All	[P]GO:0006006//glucose metabolic process;[F]GO:0050661//NADP binding;GO:0051287//NAD binding;GO:0016620//oxidoreductase activity, acting on the aldehyde or oxo group of donors, NAD or NADP as acceptor;	biological_process;molecular_function	[P]metabolic process;[F]catalytic activity;binding;	-9.055	K00134//glyceraldehyde 3-phosphate dehydrogenase [EC:1.2.1.12]+ko00010//Glycolysis / Gluconeogenesis+ko01230//Biosynthesis of amino acids+ko01100//Metabolic pathways+ko01110//Biosynthesis of secondary metabolites+ko00710//Carbon fixation in photosynthetic organisms+ko01200//Carbon metabolism
CL11777.Contig1_All	[P]GO:0006412//translation;[C]GO:0005840//ribosome;GO:0022627//cytosolic small ribosomal subunit;[F]GO:0003735//structural constituent of ribosome;	biological_process;cellular_component;molecular_function	[C]organelle part;cell;[P]cellular process;[F]structural molecule activity;	-7.28836	K02951//small subunit ribosomal protein S12e+ko03010//Ribosome
CL11783.Contig3_All	[P]GO:0006334//nucleosome assembly;[C]GO:0000786//nucleosome;GO:0005634//nucleus;[F]GO:0046982//protein heterodimerization activity;GO:0031492//nucleosomal DNA binding;GO:0003677//DNA binding;	cellular_component;molecular_function;biological_process	[C]organelle part;cell;[P]cellular component organization or biogenesis;[F]binding;	4.88531	K11253//histone H3
CL11788.Contig2_All	[P]GO:0015986//ATP synthesis coupled proton transport;[C]GO:0005743//mitochondrial inner membrane;GO:0045261//proton-transporting ATP synthase complex, catalytic core F(1);[F]GO:0005524//ATP binding;GO:0046933//proton-transporting ATP synthase activity, rotational mechanism;	molecular_function;biological_process;cellular_component	[C]cell;organelle part;[P]cellular process;[F]transporter activity;binding;	-5.67263	K02133//F-type H+-transporting ATPase subunit beta [EC:3.6.3.14]+ko01100//Metabolic pathways+ko00190//Oxidative phosphorylation
CL11789.Contig1_All	[C]GO:0016021//integral component of membrane;[F]GO:0005216//ion channel activity;	cellular_component;molecular_function	[C]membrane part;[F]transporter activity;	1.46781	K05391//cyclic nucleotide gated channel, plant+ko04626//Plant-pathogen interaction
CL11789.Contig2_All	[C]GO:0016021//integral component of membrane;[F]GO:0005216//ion channel activity;	cellular_component;molecular_function	[C]membrane part;[F]transporter activity;	-1.00273	K05391//cyclic nucleotide gated channel, plant+ko04626//Plant-pathogen interaction
CL11789.Contig3_All	[C]GO:0016021//integral component of membrane;[F]GO:0005216//ion channel activity;	molecular_function;cellular_component	[C]membrane part;[F]transporter activity;	-1.2613	K05391//cyclic nucleotide gated channel, plant+ko04626//Plant-pathogen interaction
CL11793.Contig2_All	[P]GO:0016539//intein-mediated protein splicing;[C]GO:0016021//integral component of membrane;[F]GO:0008233//peptidase activity;GO:0004252//serine-type endopeptidase activity;	cellular_component;biological_process;molecular_function	[C]membrane part;[P]metabolic process;[F]catalytic activity;	-8.91032	K10955//mucin-2
CL11795.Contig1_All	[P]GO:0016539//intein-mediated protein splicing;[C]GO:0016021//integral component of membrane;[F]GO:0008233//peptidase activity;GO:0004252//serine-type endopeptidase activity;	cellular_component;biological_process;molecular_function	[C]membrane part;[P]metabolic process;[F]catalytic activity;	-7.04372	K01180//endo-1,3(4)-beta-glucanase [EC:3.2.1.6]
CL11795.Contig2_All	[P]GO:0016539//intein-mediated protein splicing;[C]GO:0016021//integral component of membrane;[F]GO:0008233//peptidase activity;GO:0004252//serine-type endopeptidase activity;	cellular_component;molecular_function;biological_process	[C]membrane part;[P]metabolic process;[F]catalytic activity;	-8.70113	K21952//CASK-interacting protein;K13172//serine/arginine repetitive matrix protein 2
CL11797.Contig2_All	[F]GO:0008270//zinc ion binding;	molecular_function	[F]binding;	-1.39136	K03868//RING-box protein 1 [EC:2.3.2.32]+ko04141//Protein processing in endoplasmic reticulum+ko03420//Nucleotide excision repair+ko04120//Ubiquitin mediated proteolysis
CL118.Contig1_All	[C]GO:0016021//integral component of membrane;	cellular_component	[C]membrane part;	4.73438	K08678//UDP-glucuronate decarboxylase [EC:4.1.1.35]+ko00520//Amino sugar and nucleotide sugar metabolism+ko01100//Metabolic pathways
CL118.Contig3_All	[C]GO:0016021//integral component of membrane;	cellular_component	[C]membrane part;	-2.61482	K08678//UDP-glucuronate decarboxylase [EC:4.1.1.35]+ko00520//Amino sugar and nucleotide sugar metabolism+ko01100//Metabolic pathways
CL118.Contig5_All	[C]GO:0016021//integral component of membrane;	cellular_component	[C]membrane part;	5.34055	K08678//UDP-glucuronate decarboxylase [EC:4.1.1.35]+ko00520//Amino sugar and nucleotide sugar metabolism+ko01100//Metabolic pathways
CL11801.Contig1_All	[C]GO:0016021//integral component of membrane;	cellular_component	[C]membrane part;	-5.1915	K14651//transcription initiation factor TFIID subunit 15+ko03022//Basal transcription factors;K12471//epsin+ko04144//Endocytosis
CL11801.Contig3_All	[C]GO:0016021//integral component of membrane;	cellular_component	[C]membrane part;	-5.02158	K14651//transcription initiation factor TFIID subunit 15+ko03022//Basal transcription factors
CL11805.Contig2_All	[C]GO:0016021//integral component of membrane;[F]GO:0005215//transporter activity;	cellular_component;molecular_function	[C]membrane part;[F]transporter activity;	-1.08664	K14638//solute carrier family 15 (peptide/histidine transporter), member 3/4
CL11805.Contig3_All	[C]GO:0016021//integral component of membrane;[F]GO:0005215//transporter activity;	molecular_function;cellular_component	[C]membrane part;[F]transporter activity;	-1.44941	K14638//solute carrier family 15 (peptide/histidine transporter), member 3/4
CL11807.Contig1_All	[C]GO:0016021//integral component of membrane;	cellular_component	[C]membrane part;	-1.25367	K00549//5-methyltetrahydropteroyltriglutamate--homocysteine methyltransferase [EC:2.1.1.14]+ko01230//Biosynthesis of amino acids+ko00450//Selenocompound metabolism+ko01100//Metabolic pathways+ko01110//Biosynthesis of secondary metabolites+ko00270//Cysteine and methionine metabolism;K04733//interleukin-1 receptor-associated kinase 4 [EC:2.7.11.1]
CL11807.Contig2_All	[C]GO:0016021//integral component of membrane;	cellular_component	[C]membrane part;	-1.74456	K00549//5-methyltetrahydropteroyltriglutamate--homocysteine methyltransferase [EC:2.1.1.14]+ko01230//Biosynthesis of amino acids+ko00450//Selenocompound metabolism+ko01100//Metabolic pathways+ko01110//Biosynthesis of secondary metabolites+ko00270//Cysteine and methionine metabolism;K04733//interleukin-1 receptor-associated kinase 4 [EC:2.7.11.1]
CL11807.Contig3_All	[C]GO:0016021//integral component of membrane;	cellular_component	[C]membrane part;	-1.36349	K00549//5-methyltetrahydropteroyltriglutamate--homocysteine methyltransferase [EC:2.1.1.14]+ko01230//Biosynthesis of amino acids+ko00450//Selenocompound metabolism+ko01100//Metabolic pathways+ko01110//Biosynthesis of secondary metabolites+ko00270//Cysteine and methionine metabolism;K04733//interleukin-1 receptor-associated kinase 4 [EC:2.7.11.1]
CL1181.Contig11_All	[C]GO:0016021//integral component of membrane;	cellular_component	[C]membrane part;	-1.13553
CL1181.Contig1_All	[C]GO:0016021//integral component of membrane;[F]GO:0008168//methyltransferase activity;	cellular_component;molecular_function	[C]membrane part;[F]catalytic activity;	-1.78337	K15449//tRNA wybutosine-synthesizing protein 1 [EC:4.1.3.44]
CL1181.Contig9_All	[C]GO:0016021//integral component of membrane;	cellular_component	[C]membrane part;	-1.27063
CL11813.Contig2_All	[F]GO:0005509//calcium ion binding;	molecular_function	[F]binding;	-7.92618	K11275//histone H1/5
CL11818.Contig2_All	[F]GO:0016874//ligase activity;GO:0016301//kinase activity;	molecular_function	[F]catalytic activity;	1.60575	K03362//F-box and WD-40 domain protein 1/11+ko04120//Ubiquitin mediated proteolysis;K16794//platelet-activating factor acetylhydrolase IB subunit alpha+ko01100//Metabolic pathways+ko00565//Ether lipid metabolism;K14963//COMPASS component SWD3
CL11823.Contig3_All	[P]GO:0016226//iron-sulfur cluster assembly;[F]GO:0051536//iron-sulfur cluster binding;GO:0005506//iron ion binding;	biological_process;molecular_function	[P]cellular component organization or biogenesis;[F]binding;	-1.8432	K22074//NFU1 iron-sulfur cluster scaffold homolog, mitochondrial
CL11824.Contig1_All	[P]GO:0010025//wax biosynthetic process;GO:0042335//cuticle development;GO:0006665//sphingolipid metabolic process;GO:0006629//lipid metabolic process;[C]GO:0005737//cytoplasm;GO:0005789//endoplasmic reticulum membrane;GO:0005886//plasma membrane;GO:0016021//integral component of membrane;[F]GO:0009922//fatty acid elongase activity;GO:0016627//oxidoreductase activity, acting on the CH-CH group of…	biological_process;cellular_component;molecular_function	[C]cell;membrane part;organelle part;[P]multicellular organismal process;cellular process;metabolic process;[F]catalytic activity;	-7.46452	K10258//very-long-chain enoyl-CoA reductase [EC:1.3.1.93]+ko01110//Biosynthesis of secondary metabolites+ko00062//Fatty acid elongation+ko01212//Fatty acid metabolism+ko01040//Biosynthesis of unsaturated fatty acids
CL11824.Contig2_All	[P]GO:0010025//wax biosynthetic process;GO:0010091//trichome branching;GO:0006665//sphingolipid metabolic process;GO:0042335//cuticle development;GO:0042761//very long-chain fatty acid biosynthetic process;GO:1905499//trichome papilla formation;[C]GO:0016021//integral component of membrane;GO:0005737//cytoplasm;GO:0005886//plasma membrane;GO:0005789//endoplasmic reticulum membrane;[F]GO:0016627//…	cellular_component;molecular_function;biological_process	[C]membrane part;cell;organelle part;[P]multicellular organismal process;cellular component organization or biogenesis;metabolic process;cellular process;[F]catalytic activity;	-4.60654	K10258//very-long-chain enoyl-CoA reductase [EC:1.3.1.93]+ko01110//Biosynthesis of secondary metabolites+ko00062//Fatty acid elongation+ko01212//Fatty acid metabolism+ko01040//Biosynthesis of unsaturated fatty acids
CL11825.Contig1_All	[P]GO:0055085//transmembrane transport;[C]GO:0016021//integral component of membrane;	cellular_component;biological_process	[C]membrane part;[P]localization;	-1.20547	K04733//interleukin-1 receptor-associated kinase 4 [EC:2.7.11.1]
CL11826.Contig1_All	[F]GO:0004721//phosphoprotein phosphatase activity;	molecular_function	[F]catalytic activity;	-7.49731	K02184//formin 2
CL1183.Contig3_All	[C]GO:0016021//integral component of membrane;	cellular_component	[C]membrane part;	-1.57543	K09534//DnaJ homolog subfamily C member 14
CL11832.Contig2_All	[P]GO:0032502//developmental process;GO:0006351//transcription, DNA-templated;GO:0006355//regulation of transcription, DNA-templated;[C]GO:0005634//nucleus;[F]GO:0005524//ATP binding;	cellular_component;molecular_function;biological_process	[C]cell;[P]developmental process;cellular process;biological regulation;[F]binding;	-1.9982	K22382//WD repeat-containing protein 26;K15601//lysine-specific demethylase 3 [EC:1.14.11.-]
CL11833.Contig1_All	[F]GO:0004190//aspartic-type endopeptidase activity;	molecular_function	[F]catalytic activity;	-3.02158	K01381//saccharopepsin [EC:3.4.23.25]
CL11837.Contig2_All	[F]GO:0047326//inositol tetrakisphosphate 5-kinase activity;GO:0000823//inositol-1,4,5-trisphosphate 6-kinase activity;GO:0102732//myo-inositol-1,2,3,4,6-heptakisphosphate 5-kinase activity;GO:0005524//ATP binding;GO:0008440//inositol-1,4,5-trisphosphate 3-kinase activity;	molecular_function	[F]catalytic activity;binding;	6.60077	K00915//inositol-polyphosphate multikinase [EC:2.7.1.140 2.7.1.151]+ko01100//Metabolic pathways+ko04070//Phosphatidylinositol signaling system+ko00562//Inositol phosphate metabolism
CL11838.Contig2_All	[P]GO:0006364//rRNA processing;[C]GO:0005730//nucleolus;	biological_process;cellular_component	[C]organelle part;[P]cellular component organization or biogenesis;	1.15144	K14549//U3 small nucleolar RNA-associated protein 15+ko03008//Ribosome biogenesis in eukaryotes
CL11841.Contig1_All	[F]GO:0016491//oxidoreductase activity;	molecular_function	[F]catalytic activity;	-5.2695	K00130//betaine-aldehyde dehydrogenase [EC:1.2.1.8]+ko01100//Metabolic pathways+ko00260//Glycine, serine and threonine metabolism;K00128//aldehyde dehydrogenase (NAD+) [EC:1.2.1.3]+ko00410//beta-Alanine metabolism+ko00310//Lysine degradation+ko00010//Glycolysis / Gluconeogenesis+ko00380//Tryptophan metabolism+ko00330//Arginine and proline metabolism+ko00280//Valine, leucine and isoleucine degrada…
CL11844.Contig1_All	[F]GO:0004842//ubiquitin-protein transferase activity;GO:0008270//zinc ion binding;GO:0003676//nucleic acid binding;GO:0016874//ligase activity;	molecular_function	[F]catalytic activity;binding;	-6.44784	K11968//ariadne-1 [EC:2.3.2.31];K11975//E3 ubiquitin-protein ligase RNF144 [EC:2.3.2.31]
CL11844.Contig2_All	[F]GO:0004842//ubiquitin-protein transferase activity;GO:0046872//metal ion binding;	molecular_function	[F]binding;catalytic activity;	-5.02158	K11975//E3 ubiquitin-protein ligase RNF144 [EC:2.3.2.31];K11968//ariadne-1 [EC:2.3.2.31]
CL11848.Contig2_All	[C]GO:0016021//integral component of membrane;[F]GO:0008375//acetylglucosaminyltransferase activity;	molecular_function;cellular_component	[C]membrane part;[F]catalytic activity;	-1.01583	K20891//beta-glucuronosyltransferase [EC:2.4.1.-]
CL11865.Contig1_All	[F]GO:0008270//zinc ion binding;GO:0003723//RNA binding;	molecular_function	[F]binding;	-9.73582	K12885//heterogeneous nuclear ribonucleoprotein G+ko03040//Spliceosome
CL11865.Contig2_All	[F]GO:0003723//RNA binding;GO:0008270//zinc ion binding;	molecular_function	[F]binding;	-8.43097	K12885//heterogeneous nuclear ribonucleoprotein G+ko03040//Spliceosome
CL11868.Contig1_All	[P]GO:0008152//metabolic process;[F]GO:0003824//catalytic activity;	molecular_function;biological_process	[P]metabolic process;[F]catalytic activity;	-2.01153	K10526//OPC-8:0 CoA ligase 1 [EC:6.2.1.-]+ko00592//alpha-Linolenic acid metabolism+ko01100//Metabolic pathways+ko01110//Biosynthesis of secondary metabolites
CL11868.Contig2_All	[P]GO:0008152//metabolic process;[F]GO:0003824//catalytic activity;	biological_process;molecular_function	[P]metabolic process;[F]catalytic activity;	-1.69952	K10526//OPC-8:0 CoA ligase 1 [EC:6.2.1.-]+ko00592//alpha-Linolenic acid metabolism+ko01100//Metabolic pathways+ko01110//Biosynthesis of secondary metabolites;K01904//4-coumarate--CoA ligase [EC:6.2.1.12]+ko00130//Ubiquinone and other terpenoid-quinone biosynthesis+ko01100//Metabolic pathways+ko01110//Biosynthesis of secondary metabolites+ko00940//Phenylpropanoid biosynthesis+ko00360//Phenylalanin…
CL11873.Contig1_All	[P]GO:0042744//hydrogen peroxide catabolic process;GO:0070301//cellular response to hydrogen peroxide;GO:0006979//response to oxidative stress;[C]GO:0005576//extracellular region;GO:0005829//cytosol;[F]GO:0004096//catalase activity;GO:0020037//heme binding;	molecular_function;biological_process;cellular_component	[C]extracellular region;cell;[P]cellular process;response to stimulus;[F]antioxidant activity;binding;	-7.2114	K00428//cytochrome c peroxidase [EC:1.11.1.5]
CL11873.Contig2_All	[P]GO:0006979//response to oxidative stress;[F]GO:0020037//heme binding;GO:0004096//catalase activity;	biological_process;molecular_function	[P]response to stimulus;[F]binding;antioxidant activity;	-5.97577	K00428//cytochrome c peroxidase [EC:1.11.1.5]
CL11874.Contig1_All	[F]GO:0004180//carboxypeptidase activity;GO:0008236//serine-type peptidase activity;	molecular_function	[F]catalytic activity;	-1.51026	K01285//lysosomal Pro-X carboxypeptidase [EC:3.4.16.2]
CL11875.Contig1_All	[C]GO:0016021//integral component of membrane;	cellular_component	[C]membrane part;	-7.49179	K18626//trichohyalin
CL11875.Contig2_All	[C]GO:0016021//integral component of membrane;	cellular_component	[C]membrane part;	-8.83112	K10406//kinesin family member C2/C3;K18626//trichohyalin
CL11877.Contig4_All	[P]GO:0006412//translation;[C]GO:0005840//ribosome;[F]GO:0003735//structural constituent of ribosome;	cellular_component;biological_process;molecular_function	[C]cell;[P]cellular process;[F]structural molecule activity;	-5.95986	K02920//large subunit ribosomal protein L36e+ko03010//Ribosome
CL11885.Contig1_All	[P]GO:0006412//translation;[C]GO:0005840//ribosome;[F]GO:0003729//mRNA binding;GO:0003735//structural constituent of ribosome;	cellular_component;molecular_function;biological_process	[C]cell;[P]cellular process;[F]binding;structural molecule activity;	-1.33005	K02871//large subunit ribosomal protein L13+ko03010//Ribosome
CL11892.Contig1_All	[F]GO:0019904//protein domain specific binding;	molecular_function	[F]binding;	-3.60654	K06630//14-3-3 protein epsilon
CL11898.Contig1_All	[P]GO:0006412//translation;[C]GO:0022625//cytosolic large ribosomal subunit;GO:0005840//ribosome;[F]GO:0003735//structural constituent of ribosome;	molecular_function;cellular_component;biological_process	[C]cell;organelle part;[P]cellular process;[F]structural molecule activity;	-6.30698	K02929//large subunit ribosomal protein L44e+ko03010//Ribosome
CL11899.Contig12_All	[P]GO:0031408//oxylipin biosynthetic process;[F]GO:0046872//metal ion binding;GO:0016702//oxidoreductase activity, acting on single donors with incorporation of molecular oxygen, incorporation of two atoms of oxygen;	biological_process;molecular_function	[P]cellular process;[F]binding;catalytic activity;	9.50762	K15718//linoleate 9S-lipoxygenase [EC:1.13.11.58]+ko00591//Linoleic acid metabolism
CL11899.Contig6_All	[P]GO:0031408//oxylipin biosynthetic process;[F]GO:0016702//oxidoreductase activity, acting on single donors with incorporation of molecular oxygen, incorporation of two atoms of oxygen;GO:0046872//metal ion binding;	biological_process;molecular_function	[P]cellular process;[F]binding;catalytic activity;	-7.90349	K20456//oxysterol-binding protein 1;K15718//linoleate 9S-lipoxygenase [EC:1.13.11.58]+ko00591//Linoleic acid metabolism
CL11899.Contig8_All	[P]GO:0031408//oxylipin biosynthetic process;[F]GO:0046872//metal ion binding;GO:0016702//oxidoreductase activity, acting on single donors with incorporation of molecular oxygen, incorporation of two atoms of oxygen;	biological_process;molecular_function	[P]cellular process;[F]catalytic activity;binding;	9.95713	K15718//linoleate 9S-lipoxygenase [EC:1.13.11.58]+ko00591//Linoleic acid metabolism
CL1190.Contig3_All	[P]GO:0006355//regulation of transcription, DNA-templated;GO:0006351//transcription, DNA-templated;[C]GO:0005634//nucleus;[F]GO:0003677//DNA binding;	biological_process;molecular_function;cellular_component	[C]cell;[P]biological regulation;cellular process;[F]binding;	1.43067	K14491//two-component response regulator ARR-B family+ko04075//Plant hormone signal transduction
CL11904.Contig1_All	[P]GO:0006412//translation;[C]GO:0022625//cytosolic large ribosomal subunit;GO:0005840//ribosome;[F]GO:0003735//structural constituent of ribosome;	cellular_component;molecular_function;biological_process	[C]cell;organelle part;[P]cellular process;[F]structural molecule activity;	-7.77646	K02901//large subunit ribosomal protein L27e+ko03010//Ribosome
CL11904.Contig2_All	[P]GO:0006412//translation;[C]GO:0022625//cytosolic large ribosomal subunit;GO:0005840//ribosome;[F]GO:0003735//structural constituent of ribosome;	biological_process;molecular_function;cellular_component	[C]cell;organelle part;[P]cellular process;[F]structural molecule activity;	-8.08767	K02901//large subunit ribosomal protein L27e+ko03010//Ribosome
CL11904.Contig3_All	[P]GO:0006412//translation;[C]GO:0005840//ribosome;GO:0022625//cytosolic large ribosomal subunit;[F]GO:0003735//structural constituent of ribosome;	molecular_function;cellular_component;biological_process	[C]cell;organelle part;[P]cellular process;[F]structural molecule activity;	-6.30698	K02901//large subunit ribosomal protein L27e+ko03010//Ribosome
CL11907.Contig3_All	[C]GO:0016021//integral component of membrane;	cellular_component	[C]membrane part;	-1.61076
CL11911.Contig4_All	[C]GO:0016021//integral component of membrane;[F]GO:0005249//voltage-gated potassium channel activity;	molecular_function;cellular_component	[C]membrane part;[F]transporter activity;	1.11898	K21867//potassium channel
CL11911.Contig6_All	[C]GO:0016021//integral component of membrane;[F]GO:0046873//metal ion transmembrane transporter activity;	cellular_component;molecular_function	[C]membrane part;[F]transporter activity;	6.70416	K21952//CASK-interacting protein
CL11923.Contig2_All	[C]GO:0016021//integral component of membrane;	cellular_component	[C]membrane part;	-1.54952
CL11924.Contig2_All	[C]GO:0016021//integral component of membrane;	cellular_component	[C]membrane part;	-5.93183	K15285//solute carrier family 35, member E3
CL11928.Contig3_All	[P]GO:0006355//regulation of transcription, DNA-templated;	biological_process	[P]biological regulation;	-8.09882	K14509//ethylene receptor [EC:2.7.13.-]+ko04016//MAPK signaling pathway - plant+ko04075//Plant hormone signal transduction;K13963//serpin B;K17604//zinc finger SWIM domain-containing protein 3
CL11931.Contig2_All	[C]GO:0016021//integral component of membrane;	cellular_component	[C]membrane part;	-5.34351	K05970//sialate O-acetylesterase [EC:3.1.1.53]
CL11932.Contig1_All	[P]GO:0006003//fructose 2,6-bisphosphate metabolic process;GO:0006000//fructose metabolic process;[F]GO:0005524//ATP binding;GO:0003873//6-phosphofructo-2-kinase activity;	biological_process;molecular_function	[P]metabolic process;cellular process;[F]catalytic activity;binding;	-7.28836
CL11933.Contig1_All	[F]GO:0008234//cysteine-type peptidase activity;	molecular_function	[F]catalytic activity;	-1.35247	K01373//cathepsin F [EC:3.4.22.41]
CL11934.Contig1_All	[F]GO:0004185//serine-type carboxypeptidase activity;	molecular_function	[F]catalytic activity;	-2.76564	K16297//serine carboxypeptidase-like clade II [EC:3.4.16.-]
CL11934.Contig4_All	[F]GO:0004185//serine-type carboxypeptidase activity;	molecular_function	[F]catalytic activity;	-1.82657	K16297//serine carboxypeptidase-like clade II [EC:3.4.16.-]
CL11934.Contig5_All	[P]GO:0051603//proteolysis involved in cellular protein catabolic process;[C]GO:0005773//vacuole;[F]GO:0004185//serine-type carboxypeptidase activity;	cellular_component;biological_process;molecular_function	[C]cell;[P]cellular process;[F]catalytic activity;	-7.76223	K16297//serine carboxypeptidase-like clade II [EC:3.4.16.-]
CL11935.Contig2_All	[C]GO:0005680//anaphase-promoting complex;	cellular_component	[C]organelle part;	-1.41373	K03348//anaphase-promoting complex subunit 1+ko04120//Ubiquitin mediated proteolysis
CL11941.Contig1_All	[P]GO:0005975//carbohydrate metabolic process;[F]GO:0003824//catalytic activity;	molecular_function;biological_process	[P]metabolic process;[F]catalytic activity;	10.569
CL1195.Contig2_All	[C]GO:0005739//mitochondrion;	cellular_component	[C]cell;	-1.39851	K18179//cytochrome c oxidase assembly factor 6
CL11952.Contig4_All	[P]GO:0006626//protein targeting to mitochondrion;[C]GO:0005743//mitochondrial inner membrane;GO:0009536//plastid;GO:0005741//mitochondrial outer membrane;GO:0016021//integral component of membrane;	biological_process;cellular_component	[C]membrane part;cell;organelle part;[P]cellular component organization or biogenesis;	1.19442	K17776//metaxin
CL11953.Contig1_All	[F]GO:0003676//nucleic acid binding;GO:0008408//3'-5' exonuclease activity;	molecular_function	[F]catalytic activity;binding;	-4.56755	K09122//uncharacterized protein
CL11956.Contig2_All	[P]GO:0080186//developmental vegetative growth;GO:0045927//positive regulation of growth;GO:0034389//lipid particle organization;GO:1902584//positive regulation of response to water deprivation;[C]GO:0005811//lipid droplet;	cellular_component;biological_process	[C]cell;[P]biological regulation;growth;cellular component organization or biogenesis;	-2.55057	K17616//CTD small phosphatase-like protein 2 [EC:3.1.3.-]
CL1196.Contig5_All	[C]GO:0016021//integral component of membrane;GO:0005622//intracellular;[F]GO:0000155//phosphorelay sensor kinase activity;	cellular_component;molecular_function	[C]cell;membrane part;[F]signal transducer activity;	2.69788	K14489//arabidopsis histidine kinase 2/3/4 (cytokinin receptor) [EC:2.7.13.3]+ko04075//Plant hormone signal transduction
CL11961.Contig1_All	[P]GO:0009607//response to biotic stimulus;GO:0006952//defense response;[C]GO:0016021//integral component of membrane;[F]GO:0005516//calmodulin binding;	cellular_component;molecular_function;biological_process	[C]membrane part;[P]response to stimulus;[F]binding;	-1.30983	K08472//mlo protein
CL11961.Contig2_All	[P]GO:0006952//defense response;GO:0009607//response to biotic stimulus;[C]GO:0016021//integral component of membrane;[F]GO:0005516//calmodulin binding;	molecular_function;cellular_component;biological_process	[C]membrane part;[P]response to stimulus;[F]binding;	-2.04666	K08472//mlo protein
CL11967.Contig2_All	[F]GO:0016787//hydrolase activity;	molecular_function	[F]catalytic activity;	-1.47684	K01469//5-oxoprolinase (ATP-hydrolysing) [EC:3.5.2.9]+ko01100//Metabolic pathways+ko00480//Glutathione metabolism
CL11967.Contig4_All	[F]GO:0016787//hydrolase activity;	molecular_function	[F]catalytic activity;	-1.97266	K01469//5-oxoprolinase (ATP-hydrolysing) [EC:3.5.2.9]+ko01100//Metabolic pathways+ko00480//Glutathione metabolism
CL11975.Contig1_All	[P]GO:0005975//carbohydrate metabolic process;GO:0051775//response to redox state;GO:0006108//malate metabolic process;[C]GO:0005739//mitochondrion;GO:0009579//thylakoid;GO:0009941//chloroplast envelope;GO:0009570//chloroplast stroma;[F]GO:0016615//malate dehydrogenase activity;GO:0016616//oxidoreductase activity, acting on the CH-OH group of donors, NAD or NADP as acceptor;GO:0008746//NAD(P)+ tr…	cellular_component;molecular_function;biological_process	[C]organelle part;cell;[P]metabolic process;response to stimulus;cellular process;[F]catalytic activity;	-7.89773	K00025//malate dehydrogenase [EC:1.1.1.37]+ko00020//Citrate cycle (TCA cycle)+ko01100//Metabolic pathways+ko01110//Biosynthesis of secondary metabolites+ko00710//Carbon fixation in photosynthetic organisms+ko00620//Pyruvate metabolism+ko00270//Cysteine and methionine metabolism+ko01200//Carbon metabolism+ko00630//Glyoxylate and dicarboxylate metabolism;K00024//malate dehydrogenase [EC:1.1.1.37]+k…
CL11975.Contig3_All	[P]GO:0006108//malate metabolic process;GO:0005975//carbohydrate metabolic process;[F]GO:0016616//oxidoreductase activity, acting on the CH-OH group of donors, NAD or NADP as acceptor;GO:0016615//malate dehydrogenase activity;	molecular_function;biological_process	[P]metabolic process;cellular process;[F]catalytic activity;	-5.1915	K00024//malate dehydrogenase [EC:1.1.1.37]+ko00020//Citrate cycle (TCA cycle)+ko01100//Metabolic pathways+ko01110//Biosynthesis of secondary metabolites+ko00710//Carbon fixation in photosynthetic organisms+ko00620//Pyruvate metabolism+ko00270//Cysteine and methionine metabolism+ko01200//Carbon metabolism+ko00630//Glyoxylate and dicarboxylate metabolism;K00025//malate dehydrogenase [EC:1.1.1.37]+k…
CL11977.Contig2_All	[P]GO:0006412//translation;[C]GO:0005840//ribosome;[F]GO:0003735//structural constituent of ribosome;	cellular_component;biological_process;molecular_function	[C]cell;[P]cellular process;[F]structural molecule activity;	6.59313	K02910//large subunit ribosomal protein L31e+ko03010//Ribosome
CL11978.Contig12_All	[C]GO:0016021//integral component of membrane;[F]GO:0008270//zinc ion binding;	cellular_component;molecular_function	[C]membrane part;[F]binding;	7.22787	K11982//E3 ubiquitin-protein ligase RNF115/126 [EC:2.3.2.27];K16285//RING/U-box domain-containing protein [EC:2.3.2.27]
CL11978.Contig15_All	[C]GO:0016021//integral component of membrane;[F]GO:0016874//ligase activity;GO:0008270//zinc ion binding;	molecular_function;cellular_component	[C]membrane part;[F]catalytic activity;binding;	-1.54818	K11982//E3 ubiquitin-protein ligase RNF115/126 [EC:2.3.2.27];K16285//RING/U-box domain-containing protein [EC:2.3.2.27]
CL11978.Contig19_All	[C]GO:0016021//integral component of membrane;[F]GO:0016874//ligase activity;GO:0008270//zinc ion binding;	cellular_component;molecular_function	[C]membrane part;[F]catalytic activity;binding;	-5.07382	K11982//E3 ubiquitin-protein ligase RNF115/126 [EC:2.3.2.27];K16285//RING/U-box domain-containing protein [EC:2.3.2.27]
CL11978.Contig21_All	[C]GO:0016021//integral component of membrane;[F]GO:0008270//zinc ion binding;	molecular_function;cellular_component	[C]membrane part;[F]binding;	-7.62965	K11982//E3 ubiquitin-protein ligase RNF115/126 [EC:2.3.2.27];K16285//RING/U-box domain-containing protein [EC:2.3.2.27]
CL11978.Contig6_All	[C]GO:0016021//integral component of membrane;[F]GO:0008270//zinc ion binding;	molecular_function;cellular_component	[C]membrane part;[F]binding;	-6.28348	K11982//E3 ubiquitin-protein ligase RNF115/126 [EC:2.3.2.27];K16285//RING/U-box domain-containing protein [EC:2.3.2.27]
CL11979.Contig1_All	[P]GO:0007264//small GTPase mediated signal transduction;[C]GO:0005622//intracellular;[F]GO:0005525//GTP binding;	cellular_component;molecular_function;biological_process	[C]cell;[P]biological regulation;[F]binding;	-6.69824	K07937//ADP-ribosylation factor 1+ko04144//Endocytosis
CL11979.Contig2_All	[P]GO:0007264//small GTPase mediated signal transduction;[C]GO:0005622//intracellular;[F]GO:0005525//GTP binding;	cellular_component;biological_process;molecular_function	[C]cell;[P]biological regulation;[F]binding;	-5.82118	K07937//ADP-ribosylation factor 1+ko04144//Endocytosis
CL11980.Contig2_All	[P]GO:0042273//ribosomal large subunit biogenesis;GO:0000447//endonucleolytic cleavage in ITS1 to separate SSU-rRNA from 5.8S rRNA and LSU-rRNA from tricistronic rRNA transcript (SSU-rRNA, 5.8S rRNA, LSU-rRNA);GO:0000055//ribosomal large subunit export from nucleus;[C]GO:0030687//preribosome, large subunit precursor;GO:0005730//nucleolus;	biological_process;cellular_component	[C]cell;organelle part;[P]cellular component organization or biogenesis;	-7.16051	K14852//regulator of ribosome biosynthesis
CL11986.Contig1_All	[C]GO:0009536//plastid;GO:0009507//chloroplast;	cellular_component	[C]cell;	1.05535
CL11986.Contig4_All	[C]GO:0009536//plastid;GO:0009507//chloroplast;	cellular_component	[C]cell;	5.96119
CL11986.Contig5_All	[C]GO:0009536//plastid;GO:0009507//chloroplast;	cellular_component	[C]cell;	-1.12241	K02950//small subunit ribosomal protein S12+ko03010//Ribosome
CL11987.Contig1_All	[P]GO:0015986//ATP synthesis coupled proton transport;[C]GO:0045261//proton-transporting ATP synthase complex, catalytic core F(1);[F]GO:0005524//ATP binding;GO:0046933//proton-transporting ATP synthase activity, rotational mechanism;	cellular_component;molecular_function;biological_process	[C]cell;[P]cellular process;[F]transporter activity;binding;	5.56339	K02133//F-type H+-transporting ATPase subunit beta [EC:3.6.3.14]+ko01100//Metabolic pathways+ko00190//Oxidative phosphorylation
CL11989.Contig2_All	[P]GO:0000154//rRNA modification;[C]GO:0019013//viral nucleocapsid;GO:0005618//cell wall;GO:0009506//plasmodesma;GO:0032040//small-subunit processome;GO:0005730//nucleolus;GO:0031428//box C/D snoRNP complex;[F]GO:0030515//snoRNA binding;	biological_process;cellular_component;molecular_function	[C]organelle part;cell;symplast;virion part;[P]cellular component organization or biogenesis;[F]binding;	-5.77646	K14564//nucleolar protein 56+ko03008//Ribosome biogenesis in eukaryotes
CL11999.Contig2_All	[P]GO:0016192//vesicle-mediated transport;GO:0006886//intracellular protein transport;[C]GO:0030131//clathrin adaptor complex;[F]GO:0008565//protein transporter activity;	molecular_function;biological_process;cellular_component	[C]cell;[P]localization;[F]transporter activity;	1.41422	K11804//WD repeat-containing protein 42A
CL11999.Contig4_All	[P]GO:0006886//intracellular protein transport;GO:0016192//vesicle-mediated transport;[C]GO:0030131//clathrin adaptor complex;[F]GO:0008565//protein transporter activity;	cellular_component;molecular_function;biological_process	[C]cell;[P]localization;[F]transporter activity;	-1.04174
CL12.Contig7_All	[C]GO:0005749//mitochondrial respiratory chain complex II, succinate dehydrogenase complex (ubiquinone);	cellular_component	[C]organelle part;	-1.12294
CL120.Contig15_All	[F]GO:0003723//RNA binding;	molecular_function	[F]binding;	-5.65733	K14948//polypyrimidine tract-binding protein 2
CL120.Contig46_All	[F]GO:0003723//RNA binding;	molecular_function	[F]binding;	4.95479	K14948//polypyrimidine tract-binding protein 2
CL120.Contig49_All	[P]GO:0009845//seed germination;GO:0000381//regulation of alternative mRNA splicing, via spliceosome;GO:0006417//regulation of translation;[C]GO:0000932//P-body;GO:0005634//nucleus;[F]GO:0003723//RNA binding;	molecular_function;biological_process;cellular_component	[C]cell;[P]biological regulation;multicellular organismal process;[F]binding;	-5.20029	K14948//polypyrimidine tract-binding protein 2
CL12000.Contig4_All	[P]GO:0006122//mitochondrial electron transport, ubiquinol to cytochrome c;GO:0006123//mitochondrial electron transport, cytochrome c to oxygen;[C]GO:0005758//mitochondrial intermembrane space;GO:0070469//respiratory chain;[F]GO:0020037//heme binding;GO:0009055//electron transfer activity;GO:0046872//metal ion binding;	biological_process;cellular_component;molecular_function	[C]organelle part;membrane part;[P]cellular process;[F]catalytic activity;binding;	-1.06383	K08738//cytochrome c
CL1201.Contig12_All	[P]GO:0006098//pentose-phosphate shunt;GO:0042732//D-xylose metabolic process;[C]GO:0016021//integral component of membrane;[F]GO:0009045//xylose isomerase activity;GO:0046872//metal ion binding;	molecular_function;cellular_component;biological_process	[C]membrane part;[P]cellular process;metabolic process;[F]catalytic activity;binding;	4.56339	K01805//xylose isomerase [EC:5.3.1.5]+ko00040//Pentose and glucuronate interconversions+ko01100//Metabolic pathways+ko00051//Fructose and mannose metabolism
CL1201.Contig16_All	[P]GO:0006098//pentose-phosphate shunt;GO:0042732//D-xylose metabolic process;[F]GO:0009045//xylose isomerase activity;GO:0046872//metal ion binding;	molecular_function;biological_process	[P]metabolic process;cellular process;[F]binding;catalytic activity;	-2.01131	K01805//xylose isomerase [EC:5.3.1.5]+ko00040//Pentose and glucuronate interconversions+ko01100//Metabolic pathways+ko00051//Fructose and mannose metabolism
CL1201.Contig1_All	[P]GO:0042732//D-xylose metabolic process;GO:0006098//pentose-phosphate shunt;[F]GO:0009045//xylose isomerase activity;GO:0046872//metal ion binding;	biological_process;molecular_function	[P]metabolic process;cellular process;[F]catalytic activity;binding;	-1.3381	K01805//xylose isomerase [EC:5.3.1.5]+ko00040//Pentose and glucuronate interconversions+ko01100//Metabolic pathways+ko00051//Fructose and mannose metabolism
CL1201.Contig2_All	[P]GO:0042732//D-xylose metabolic process;GO:0006098//pentose-phosphate shunt;[F]GO:0046872//metal ion binding;GO:0009045//xylose isomerase activity;	molecular_function;biological_process	[P]metabolic process;cellular process;[F]binding;catalytic activity;	-2.11092	K01805//xylose isomerase [EC:5.3.1.5]+ko00040//Pentose and glucuronate interconversions+ko01100//Metabolic pathways+ko00051//Fructose and mannose metabolism
CL1201.Contig4_All	[P]GO:0042732//D-xylose metabolic process;GO:0006098//pentose-phosphate shunt;[F]GO:0046872//metal ion binding;GO:0009045//xylose isomerase activity;	molecular_function;biological_process	[P]metabolic process;cellular process;[F]catalytic activity;binding;	-2.31824	K01805//xylose isomerase [EC:5.3.1.5]+ko00040//Pentose and glucuronate interconversions+ko01100//Metabolic pathways+ko00051//Fructose and mannose metabolism
CL1201.Contig6_All	[P]GO:0042732//D-xylose metabolic process;GO:0006098//pentose-phosphate shunt;[F]GO:0046872//metal ion binding;GO:0009045//xylose isomerase activity;	biological_process;molecular_function	[P]metabolic process;cellular process;[F]binding;catalytic activity;	2.24542	K01805//xylose isomerase [EC:5.3.1.5]+ko00040//Pentose and glucuronate interconversions+ko01100//Metabolic pathways+ko00051//Fructose and mannose metabolism
CL1201.Contig7_All	[P]GO:0042732//D-xylose metabolic process;GO:0006098//pentose-phosphate shunt;[C]GO:0016021//integral component of membrane;[F]GO:0009045//xylose isomerase activity;GO:0046872//metal ion binding;	biological_process;cellular_component;molecular_function	[C]membrane part;[P]metabolic process;cellular process;[F]binding;catalytic activity;	1.32907	K01805//xylose isomerase [EC:5.3.1.5]+ko00040//Pentose and glucuronate interconversions+ko01100//Metabolic pathways+ko00051//Fructose and mannose metabolism
CL12016.Contig1_All	[P]GO:0071555//cell wall organization;[C]GO:0000139//Golgi membrane;[F]GO:0016757//transferase activity, transferring glycosyl groups;	cellular_component;biological_process;molecular_function	[C]organelle part;[P]cellular component organization or biogenesis;[F]catalytic activity;	-1.53464
CL12016.Contig3_All	[P]GO:0071555//cell wall organization;[C]GO:0000139//Golgi membrane;[F]GO:0016757//transferase activity, transferring glycosyl groups;	cellular_component;molecular_function;biological_process	[C]organelle part;[P]cellular component organization or biogenesis;[F]catalytic activity;	-1.47176
CL12022.Contig2_All	[P]GO:0010508//positive regulation of autophagy;	biological_process	[P]biological regulation;	-1.0159
CL12024.Contig1_All	[C]GO:0016021//integral component of membrane;	cellular_component	[C]membrane part;	-3.77525	K07897//Ras-related protein Rab-7A+ko04144//Endocytosis+ko04145//Phagosome
CL12024.Contig2_All	[C]GO:0016021//integral component of membrane;	cellular_component	[C]membrane part;	-2.26853	K07897//Ras-related protein Rab-7A+ko04144//Endocytosis+ko04145//Phagosome
CL12024.Contig3_All	[C]GO:0016021//integral component of membrane;	cellular_component	[C]membrane part;	-3.24002	K07897//Ras-related protein Rab-7A+ko04144//Endocytosis+ko04145//Phagosome
CL1203.Contig1_All	[P]GO:0006355//regulation of transcription, DNA-templated;[F]GO:0008270//zinc ion binding;	molecular_function;biological_process	[P]biological regulation;[F]binding;	3.46805	K17604//zinc finger SWIM domain-containing protein 3
CL1203.Contig4_All	[P]GO:0006355//regulation of transcription, DNA-templated;[F]GO:0008270//zinc ion binding;	biological_process;molecular_function	[P]biological regulation;[F]binding;	-1.08029	K17604//zinc finger SWIM domain-containing protein 3
CL1203.Contig5_All	[P]GO:0006355//regulation of transcription, DNA-templated;[F]GO:0008270//zinc ion binding;	biological_process;molecular_function	[P]biological regulation;[F]binding;	2.15513	K17604//zinc finger SWIM domain-containing protein 3
CL1203.Contig9_All	[P]GO:0006355//regulation of transcription, DNA-templated;[F]GO:0008270//zinc ion binding;	biological_process;molecular_function	[P]biological regulation;[F]binding;	-5.38965	K14509//ethylene receptor [EC:2.7.13.-]+ko04016//MAPK signaling pathway - plant+ko04075//Plant hormone signal transduction;K17604//zinc finger SWIM domain-containing protein 3
CL12034.Contig1_All	[P]GO:0042274//ribosomal small subunit biogenesis;GO:0006412//translation;GO:0006364//rRNA processing;[C]GO:0022627//cytosolic small ribosomal subunit;[F]GO:0003735//structural constituent of ribosome;	cellular_component;biological_process;molecular_function	[C]organelle part;[P]cellular process;cellular component organization or biogenesis;[F]structural molecule activity;	8.36187	K02991//small subunit ribosomal protein S6e+ko03010//Ribosome
CL12034.Contig2_All	[P]GO:0006412//translation;[C]GO:0005840//ribosome;[F]GO:0003735//structural constituent of ribosome;	biological_process;molecular_function;cellular_component	[C]cell;[P]cellular process;[F]structural molecule activity;	5.06843	K02991//small subunit ribosomal protein S6e+ko03010//Ribosome
CL12034.Contig3_All	[P]GO:0006412//translation;[C]GO:0005840//ribosome;[F]GO:0003735//structural constituent of ribosome;	biological_process;molecular_function;cellular_component	[C]cell;[P]cellular process;[F]structural molecule activity;	4.97842	K02991//small subunit ribosomal protein S6e+ko03010//Ribosome
CL12035.Contig1_All	[C]GO:0016021//integral component of membrane;	cellular_component	[C]membrane part;	-1.11486
CL12035.Contig2_All	[C]GO:0016021//integral component of membrane;	cellular_component	[C]membrane part;	-1.36987
CL12036.Contig2_All	[F]GO:0046872//metal ion binding;	molecular_function	[F]binding;	-2.33693	K20523//SH3 domain-containing YSC84-like protein 1
CL12037.Contig3_All	[P]GO:0006629//lipid metabolic process;[F]GO:0016298//lipase activity;	biological_process;molecular_function	[P]metabolic process;[F]catalytic activity;	-1.36655	K00679//phospholipid:diacylglycerol acyltransferase [EC:2.3.1.158]+ko01100//Metabolic pathways+ko00561//Glycerolipid metabolism;K14209//solute carrier family 36 (proton-coupled amino acid transporter);K10691//E3 ubiquitin-protein ligase UBR4 [EC:2.3.2.27];K01188//beta-glucosidase [EC:3.2.1.21]+ko01100//Metabolic pathways+ko00500//Starch and sucrose metabolism+ko01110//Biosynthesis of secondary me…
CL1204.Contig15_All	[P]GO:0052889//9,9'-di-cis-zeta-carotene desaturation to 7,9,7',9'-tetra-cis-lycopene;GO:0016117//carotenoid biosynthetic process;[C]GO:0009509//chromoplast;GO:0009507//chloroplast;[F]GO:0016719//carotene 7,8-desaturase activity;GO:0052887//7,9,9'-tricis-neurosporene:quinone oxidoreductase activity;GO:0052886//9,9'-dicis-carotene:quinone oxidoreductase activity;	molecular_function;cellular_component;biological_process	[C]cell;[P]cellular process;[F]catalytic activity;	-1.74655	K00514//zeta-carotene desaturase [EC:1.3.5.6]+ko00906//Carotenoid biosynthesis+ko01100//Metabolic pathways+ko01110//Biosynthesis of secondary metabolites
CL1204.Contig2_All	[P]GO:0016117//carotenoid biosynthetic process;GO:0052889//9,9'-di-cis-zeta-carotene desaturation to 7,9,7',9'-tetra-cis-lycopene;[C]GO:0009507//chloroplast;GO:0009509//chromoplast;[F]GO:0016719//carotene 7,8-desaturase activity;GO:0052886//9,9'-dicis-carotene:quinone oxidoreductase activity;GO:0052887//7,9,9'-tricis-neurosporene:quinone oxidoreductase activity;	molecular_function;biological_process;cellular_component	[C]cell;[P]cellular process;[F]catalytic activity;	-2.95392	K00514//zeta-carotene desaturase [EC:1.3.5.6]+ko00906//Carotenoid biosynthesis+ko01100//Metabolic pathways+ko01110//Biosynthesis of secondary metabolites
CL1204.Contig8_All	[P]GO:0016117//carotenoid biosynthetic process;GO:0052889//9,9'-di-cis-zeta-carotene desaturation to 7,9,7',9'-tetra-cis-lycopene;[C]GO:0009509//chromoplast;GO:0009507//chloroplast;[F]GO:0016719//carotene 7,8-desaturase activity;GO:0052887//7,9,9'-tricis-neurosporene:quinone oxidoreductase activity;GO:0052886//9,9'-dicis-carotene:quinone oxidoreductase activity;	molecular_function;cellular_component;biological_process	[C]cell;[P]cellular process;[F]catalytic activity;	-7.52953	K00514//zeta-carotene desaturase [EC:1.3.5.6]+ko00906//Carotenoid biosynthesis+ko01100//Metabolic pathways+ko01110//Biosynthesis of secondary metabolites
CL12040.Contig1_All	[C]GO:0016021//integral component of membrane;[F]GO:0004497//monooxygenase activity;GO:0020037//heme binding;GO:0016705//oxidoreductase activity, acting on paired donors, with incorporation or reduction of molecular oxygen;GO:0005506//iron ion binding;	molecular_function;cellular_component	[C]membrane part;[F]binding;catalytic activity;	-1.54805	K09587//steroid 22-alpha-hydroxylase [EC:1.14.13.-]+ko00905//Brassinosteroid biosynthesis+ko01100//Metabolic pathways+ko01110//Biosynthesis of secondary metabolites
CL12044.Contig12_All	[F]GO:0008233//peptidase activity;GO:0004252//serine-type endopeptidase activity;	molecular_function	[F]catalytic activity;	-7.99702	K08669//HtrA serine peptidase 2 [EC:3.4.21.108]
CL12044.Contig15_All	[F]GO:0008233//peptidase activity;GO:0004252//serine-type endopeptidase activity;	molecular_function	[F]catalytic activity;	-2.34559	K08669//HtrA serine peptidase 2 [EC:3.4.21.108]
CL12047.Contig3_All	[P]GO:0045893//positive regulation of transcription, DNA-templated;GO:0006406//mRNA export from nucleus;GO:0006368//transcription elongation from RNA polymerase II promoter;GO:0016578//histone deubiquitination;[C]GO:0005643//nuclear pore;GO:0000124//SAGA complex;GO:0071819//DUBm complex;GO:0070390//transcription export complex 2;[F]GO:0003713//transcription coactivator activity;	biological_process;cellular_component;molecular_function	[C]organelle part;[P]biological regulation;cellular process;cellular component organization or biogenesis;localization;[F]transcription regulator activity;	-2.71586	K11368//enhancer of yellow 2 transcription factor
CL12053.Contig12_All	[F]GO:0046872//metal ion binding;GO:0003676//nucleic acid binding;	molecular_function	[F]binding;	6.22217	K12309//beta-galactosidase [EC:3.2.1.23]+ko00600//Sphingolipid metabolism+ko00604//Glycosphingolipid biosynthesis - ganglio series+ko00531//Glycosaminoglycan degradation+ko00511//Other glycan degradation+ko01100//Metabolic pathways+ko00052//Galactose metabolism;K22410//PR domain zinc finger protein 16
CL12059.Contig1_All	[F]GO:0016788//hydrolase activity, acting on ester bonds;	molecular_function	[F]catalytic activity;	-2.9384	K14209//solute carrier family 36 (proton-coupled amino acid transporter);K00679//phospholipid:diacylglycerol acyltransferase [EC:2.3.1.158]+ko01100//Metabolic pathways+ko00561//Glycerolipid metabolism;K10691//E3 ubiquitin-protein ligase UBR4 [EC:2.3.2.27];K21026//acetylajmaline esterase [EC:3.1.1.80]+ko00901//Indole alkaloid biosynthesis+ko01110//Biosynthesis of secondary metabolites
CL12059.Contig2_All	[F]GO:0016788//hydrolase activity, acting on ester bonds;	molecular_function	[F]catalytic activity;	-2.93177	K10691//E3 ubiquitin-protein ligase UBR4 [EC:2.3.2.27];K00679//phospholipid:diacylglycerol acyltransferase [EC:2.3.1.158]+ko01100//Metabolic pathways+ko00561//Glycerolipid metabolism;K14209//solute carrier family 36 (proton-coupled amino acid transporter);K01188//beta-glucosidase [EC:3.2.1.21]+ko01100//Metabolic pathways+ko00500//Starch and sucrose metabolism+ko01110//Biosynthesis of secondary me…
CL1206.Contig11_All	[P]GO:0055085//transmembrane transport;[C]GO:0016021//integral component of membrane;	biological_process;cellular_component	[C]membrane part;[P]localization;	1.24228	K15108//solute carrier family 25 (mitochondrial thiamine pyrophosphate transporter), member 19
CL1206.Contig13_All	[C]GO:0016021//integral component of membrane;	cellular_component	[C]membrane part;	1.5751	K15108//solute carrier family 25 (mitochondrial thiamine pyrophosphate transporter), member 19
CL1206.Contig23_All	[C]GO:0016021//integral component of membrane;	cellular_component	[C]membrane part;	-1.05271	K15108//solute carrier family 25 (mitochondrial thiamine pyrophosphate transporter), member 19
CL1206.Contig31_All	[C]GO:0016021//integral component of membrane;	cellular_component	[C]membrane part;	-2.03307	K15333//tRNA guanosine-2'-O-methyltransferase [EC:2.1.1.34]
CL1206.Contig7_All	[C]GO:0016021//integral component of membrane;	cellular_component	[C]membrane part;	5.44701	K15108//solute carrier family 25 (mitochondrial thiamine pyrophosphate transporter), member 19
CL1206.Contig9_All	[C]GO:0016021//integral component of membrane;	cellular_component	[C]membrane part;	-1.03928	K02941//large subunit ribosomal protein LP0+ko03010//Ribosome;K15333//tRNA guanosine-2'-O-methyltransferase [EC:2.1.1.34]
CL12063.Contig1_All	[F]GO:0005509//calcium ion binding;	molecular_function	[F]binding;	-9.89194	K05740//diaphanous 1+ko04933//AGE-RAGE signaling pathway in diabetic complications;K02184//formin 2
CL12069.Contig18_All	[F]GO:0004386//helicase activity;GO:0003676//nucleic acid binding;GO:0005524//ATP binding;	molecular_function	[F]binding;catalytic activity;	-1.45886	K13179//ATP-dependent RNA helicase DDX18/HAS1 [EC:3.6.4.13]
CL12069.Contig19_All	[F]GO:0003676//nucleic acid binding;GO:0005524//ATP binding;	molecular_function	[F]binding;	-7.20188	K13179//ATP-dependent RNA helicase DDX18/HAS1 [EC:3.6.4.13]
CL12069.Contig25_All	[F]GO:0003676//nucleic acid binding;GO:0004386//helicase activity;GO:0005524//ATP binding;	molecular_function	[F]catalytic activity;binding;	1.30711	K13179//ATP-dependent RNA helicase DDX18/HAS1 [EC:3.6.4.13]
CL12069.Contig35_All	[F]GO:0004386//helicase activity;GO:0003676//nucleic acid binding;GO:0005524//ATP binding;	molecular_function	[F]binding;catalytic activity;	1.36437	K13179//ATP-dependent RNA helicase DDX18/HAS1 [EC:3.6.4.13]
CL12069.Contig37_All	[F]GO:0004386//helicase activity;GO:0003676//nucleic acid binding;GO:0005524//ATP binding;	molecular_function	[F]catalytic activity;binding;	-8.73823	K13179//ATP-dependent RNA helicase DDX18/HAS1 [EC:3.6.4.13]
CL12069.Contig40_All	[F]GO:0005524//ATP binding;GO:0003676//nucleic acid binding;	molecular_function	[F]binding;	5.60486	K13179//ATP-dependent RNA helicase DDX18/HAS1 [EC:3.6.4.13]
CL12069.Contig41_All	[F]GO:0005524//ATP binding;GO:0003676//nucleic acid binding;	molecular_function	[F]binding;	1.582	K13179//ATP-dependent RNA helicase DDX18/HAS1 [EC:3.6.4.13]
CL12069.Contig43_All	[F]GO:0003676//nucleic acid binding;GO:0005524//ATP binding;	molecular_function	[F]binding;	1.21411	K13179//ATP-dependent RNA helicase DDX18/HAS1 [EC:3.6.4.13]
CL12069.Contig46_All	[F]GO:0003676//nucleic acid binding;GO:0005524//ATP binding;	molecular_function	[F]binding;	1.38202	K13179//ATP-dependent RNA helicase DDX18/HAS1 [EC:3.6.4.13]
CL12069.Contig5_All	[F]GO:0005524//ATP binding;GO:0003676//nucleic acid binding;	molecular_function	[F]binding;	-7.67004	K13179//ATP-dependent RNA helicase DDX18/HAS1 [EC:3.6.4.13]
CL12070.Contig2_All	[P]GO:0008152//metabolic process;[F]GO:0003824//catalytic activity;	biological_process;molecular_function	[P]metabolic process;[F]catalytic activity;	-1.13304	K07511//enoyl-CoA hydratase [EC:4.2.1.17]+ko00410//beta-Alanine metabolism+ko00310//Lysine degradation+ko00380//Tryptophan metabolism+ko00280//Valine, leucine and isoleucine degradation+ko00640//Propanoate metabolism+ko01100//Metabolic pathways+ko00650//Butanoate metabolism+ko01110//Biosynthesis of secondary metabolites+ko00062//Fatty acid elongation+ko01212//Fatty acid metabolism+ko00071//Fatty …
CL12072.Contig1_All	[F]GO:0005509//calcium ion binding;GO:0005544//calcium-dependent phospholipid binding;	molecular_function	[F]binding;	-10.5895	K17098//annexin D
CL12072.Contig3_All	[F]GO:0005544//calcium-dependent phospholipid binding;GO:0005509//calcium ion binding;	molecular_function	[F]binding;	-7.84176	K17098//annexin D
CL12076.Contig2_All	[C]GO:0016021//integral component of membrane;[F]GO:0030247//polysaccharide binding;GO:0016301//kinase activity;	cellular_component;molecular_function	[C]membrane part;[F]catalytic activity;binding;	-1.05257
CL12077.Contig2_All	[C]GO:0016021//integral component of membrane;[F]GO:0005215//transporter activity;	molecular_function;cellular_component	[C]membrane part;[F]transporter activity;	-1.06109	K09873//aquaporin TIP
CL12078.Contig2_All	[C]GO:0016021//integral component of membrane;[F]GO:0005524//ATP binding;GO:0004674//protein serine/threonine kinase activity;	cellular_component;molecular_function	[C]membrane part;[F]binding;catalytic activity;	-7.47822	K04733//interleukin-1 receptor-associated kinase 4 [EC:2.7.11.1]
CL12079.Contig3_All	[P]GO:0003333//amino acid transmembrane transport;[C]GO:0005886//plasma membrane;GO:0016021//integral component of membrane;[F]GO:0015171//amino acid transmembrane transporter activity;	molecular_function;cellular_component;biological_process	[C]cell;membrane part;[P]localization;[F]transporter activity;	1.84911	K13946//auxin influx carrier (AUX1 LAX family)+ko04075//Plant hormone signal transduction
CL12087.Contig2_All	[P]GO:0006486//protein glycosylation;[F]GO:0016757//transferase activity, transferring glycosyl groups;	biological_process;molecular_function	[P]cellular process;[F]catalytic activity;	-1.67365	K01738//cysteine synthase A [EC:2.5.1.47]+ko00920//Sulfur metabolism+ko01230//Biosynthesis of amino acids+ko01100//Metabolic pathways+ko01110//Biosynthesis of secondary metabolites+ko00270//Cysteine and methionine metabolism+ko01200//Carbon metabolism;K01228//mannosyl-oligosaccharide glucosidase [EC:3.2.1.106]+ko04141//Protein processing in endoplasmic reticulum+ko00510//N-Glycan biosynthesis+ko0…
CL12088.Contig1_All	[P]GO:0006810//transport;[C]GO:0005622//intracellular;	biological_process;cellular_component	[C]cell;[P]localization;	-2.02719	K15322//tRNA-splicing endonuclease subunit Sen2 [EC:4.6.1.16]
CL12088.Contig2_All	[P]GO:0006810//transport;[C]GO:0005622//intracellular;	cellular_component;biological_process	[C]cell;[P]localization;	-1.09945	K15322//tRNA-splicing endonuclease subunit Sen2 [EC:4.6.1.16]
CL12089.Contig1_All	[F]GO:0008168//methyltransferase activity;	molecular_function	[F]catalytic activity;	-1.13896
CL12089.Contig2_All	[F]GO:0008168//methyltransferase activity;	molecular_function	[F]catalytic activity;	-2.63051
CL12091.Contig2_All	[C]GO:0005643//nuclear pore;GO:0016021//integral component of membrane;[F]GO:0017056//structural constituent of nuclear pore;GO:0042626//ATPase activity, coupled to transmembrane movement of substances;GO:0005524//ATP binding;	molecular_function;cellular_component	[C]organelle part;membrane part;[F]structural molecule activity;binding;transporter activity;	5.53301	K05658//ATP-binding cassette, subfamily B (MDR/TAP), member 1 [EC:3.6.3.44]+ko02010//ABC transporters;K14306//nuclear pore complex protein Nup62+ko03013//RNA transport
CL12093.Contig1_All	[F]GO:0016491//oxidoreductase activity;	molecular_function	[F]catalytic activity;	-5.48101	K00010//myo-inositol 2-dehydrogenase / D-chiro-inositol 1-dehydrogenase [EC:1.1.1.18 1.1.1.369]+ko01100//Metabolic pathways+ko00562//Inositol phosphate metabolism
CL12098.Contig10_All	[C]GO:0005634//nucleus;[F]GO:0008168//methyltransferase activity;	cellular_component;molecular_function	[C]cell;[F]catalytic activity;	-1.82826	K11446//histone demethylase JARID1 [EC:1.14.11.-]
CL12098.Contig11_All	[C]GO:0005634//nucleus;	cellular_component	[C]cell;	-1.94964	K11446//histone demethylase JARID1 [EC:1.14.11.-]
CL12098.Contig2_All	[C]GO:0005634//nucleus;	cellular_component	[C]cell;	-3.78565	K11446//histone demethylase JARID1 [EC:1.14.11.-]
CL121.Contig14_All	[P]GO:0019856//pyrimidine nucleobase biosynthetic process;[F]GO:0004151//dihydroorotase activity;	molecular_function;biological_process	[P]cellular process;[F]catalytic activity;	-1.64703	K01465//dihydroorotase [EC:3.5.2.3]+ko01100//Metabolic pathways+ko00240//Pyrimidine metabolism
CL1210.Contig11_All	[F]GO:0004385//guanylate kinase activity;	molecular_function	[F]catalytic activity;	-1.63648	K00942//guanylate kinase [EC:2.7.4.8]+ko00230//Purine metabolism+ko01100//Metabolic pathways
CL1210.Contig17_All	[F]GO:0004385//guanylate kinase activity;	molecular_function	[F]catalytic activity;	-2.12876	K00942//guanylate kinase [EC:2.7.4.8]+ko00230//Purine metabolism+ko01100//Metabolic pathways
CL1210.Contig6_All	[F]GO:0004385//guanylate kinase activity;	molecular_function	[F]catalytic activity;	-5.31509	K00942//guanylate kinase [EC:2.7.4.8]+ko00230//Purine metabolism+ko01100//Metabolic pathways
CL1210.Contig8_All	[F]GO:0004385//guanylate kinase activity;	molecular_function	[F]catalytic activity;	-1.24054	K00942//guanylate kinase [EC:2.7.4.8]+ko00230//Purine metabolism+ko01100//Metabolic pathways
CL12105.Contig3_All	[C]GO:0005634//nucleus;	cellular_component	[C]cell;	-1.10279	K06627//cyclin-A
CL12106.Contig1_All	[C]GO:0016021//integral component of membrane;	cellular_component	[C]membrane part;	-5.66543	K17279//receptor expression-enhancing protein 5/6
CL12106.Contig2_All	[C]GO:0016021//integral component of membrane;	cellular_component	[C]membrane part;	-6.44784	K17279//receptor expression-enhancing protein 5/6
CL1211.Contig1_All	[P]GO:0045454//cell redox homeostasis;[C]GO:0005783//endoplasmic reticulum;[F]GO:0003756//protein disulfide isomerase activity;	molecular_function;cellular_component;biological_process	[C]cell;[P]biological regulation;[F]catalytic activity;	-7.82893	K09580//protein disulfide-isomerase A1 [EC:5.3.4.1]+ko04141//Protein processing in endoplasmic reticulum
CL12116.Contig2_All	[F]GO:0004842//ubiquitin-protein transferase activity;	molecular_function	[F]catalytic activity;	-1.5691	K08332//vacuolar protein 8
CL1213.Contig1_All	[P]GO:0006996//organelle organization;[C]GO:0016021//integral component of membrane;GO:0009941//chloroplast envelope;[F]GO:0004842//ubiquitin-protein transferase activity;	cellular_component;biological_process;molecular_function	[C]organelle part;membrane part;[P]cellular component organization or biogenesis;[F]catalytic activity;	-4.04246	K15688//E3 ubiquitin-protein ligase MUL1 [EC:2.3.2.27]
CL1213.Contig4_All	[P]GO:0006996//organelle organization;[C]GO:0016021//integral component of membrane;GO:0009941//chloroplast envelope;[F]GO:0004842//ubiquitin-protein transferase activity;	molecular_function;biological_process;cellular_component	[C]organelle part;membrane part;[P]cellular component organization or biogenesis;[F]catalytic activity;	1.31165	K15688//E3 ubiquitin-protein ligase MUL1 [EC:2.3.2.27]
CL12134.Contig1_All	[P]GO:0006368//transcription elongation from RNA polymerase II promoter;GO:0016570//histone modification;[C]GO:0016593//Cdc73/Paf1 complex;[F]GO:0008270//zinc ion binding;GO:0003677//DNA binding;	molecular_function;cellular_component;biological_process	[C]organelle part;[P]cellular component organization or biogenesis;cellular process;[F]binding;	-2.55978	K02958//small subunit ribosomal protein S15e+ko03010//Ribosome
CL12134.Contig3_All	[P]GO:0016570//histone modification;GO:0006368//transcription elongation from RNA polymerase II promoter;[C]GO:0016593//Cdc73/Paf1 complex;[F]GO:0008270//zinc ion binding;GO:0003677//DNA binding;	molecular_function;biological_process;cellular_component	[C]organelle part;[P]cellular component organization or biogenesis;cellular process;[F]binding;	-1.57883
CL12141.Contig5_All	[F]GO:0050662//coenzyme binding;GO:0003824//catalytic activity;	molecular_function	[F]catalytic activity;binding;	-1.15731	K09753//cinnamoyl-CoA reductase [EC:1.2.1.44]+ko01100//Metabolic pathways+ko01110//Biosynthesis of secondary metabolites+ko00940//Phenylpropanoid biosynthesis
CL12143.Contig2_All	[P]GO:0006465//signal peptide processing;[C]GO:0005787//signal peptidase complex;GO:0016021//integral component of membrane;[F]GO:0008233//peptidase activity;	molecular_function;biological_process;cellular_component	[C]organelle part;membrane part;[P]cellular process;[F]catalytic activity;	-1.03025	K12946//signal peptidase complex subunit 1 [EC:3.4.-.-]+ko03060//Protein export
CL12147.Contig1_All	[P]GO:0006508//proteolysis;[C]GO:0005737//cytoplasm;[F]GO:0004198//calcium-dependent cysteine-type endopeptidase activity;GO:0005509//calcium ion binding;	molecular_function;cellular_component;biological_process	[C]cell;[P]metabolic process;[F]binding;catalytic activity;	-9.89809	K13448//calcium-binding protein CML+ko04626//Plant-pathogen interaction
[truncated: 16,537 more rows]

## Sheet: BZ - AZ
Gene ID	GO Term	Level 1	Level 2	log2(AZ/BZ)	Kegg Orthology
[truncated: 19,273 more rows]

## Sheet: AC - AZ
Gene ID	GO Term	Level 1	Level 2	log2(AZ/AC)	Kegg Orthology
[truncated: 18,265 more rows]
