# Supplementary material for: Integrated analyses of the transcriptome and small RNA of the hemiparasitic plant Monochasma savatieri before and after establishment of parasite-host association
Source: BMC Plant Biol. 2021 Feb 10;21:90. doi: 10.1186/s12870-021-02861-6 (PMC7877053; doi:10.1186/s12870-021-02861-6)
Supplement: Supplementary file 4 — Additional file 4. List of DEmiRs among different comparisons. [file 12870_2021_2861_MOESM4_ESM.xls]

## Sheet: AC - AZ
miRNA id	Read count(AC)	Read count(AZ)	Expression(AC)	Expression(AZ)	log2Ratio(AZ/AC)	Up down regulation	P value	Q value
miR396a-3p_4	441	10538	10.9433	263.887	4.81665	UP	0	0
miR171b_2	43051	15453	1019.56	394.34	-1.24018	DOWN	0	0
novel_mir50	7987	21702	192.597	568.007	1.68008	UP	0	0
miR396a-5p	593	5944	14.3467	145	3.56331	UP	0	0
novel_mir64	15115	4335	361.363	109.987	-1.5639	DOWN	0	0
novel_mir46	5090	622	121.163	15.5667	-2.7947	DOWN	0	0
novel_mir39	6132	1376	145.577	35.3	-1.9179	DOWN	0	0
miR169e_2	9	2217	0.200333	54.8067	8.18244	UP	0	0
miR166k	1581	4583	36.6633	117.197	1.77343	UP	0	0
miR168	8984	3294	215.24	83.3633	-1.20954	DOWN	0	0
miR156a-5p	6651	2094	156.577	52.19	-1.42933	DOWN	0	0
miR166h-3p	5118	1333	111.953	34.3567	-1.70293	DOWN	0	0
miR396b-5p	4038	7544	94.84	193.63	1.13966	UP	0	0
novel_mir80	3049	515	74.4167	12.87	-2.32772	DOWN	0	0
novel_mir26	3032	5642	72.76	144.36	1.13391	UP	4.69655e-281	6.972e-281
novel_mir16	3192	867	76.4533	22.01	-1.64238	DOWN	2.49777e-237	3.47617e-237
novel_mir107	2619	614	62.7733	15.5733	-1.85473	DOWN	9.51233e-231	1.28373e-230
novel_mir63	1629	207	37.7133	5.25667	-2.73831	DOWN	2.78521e-230	3.6482e-230
novel_mir88	709	2143	16.7633	54.4867	1.83375	UP	2.36173e-219	2.92165e-219
miR319b_1	999	28	23.26	0.72	-4.91901	DOWN	3.77087e-214	4.53879e-214
novel_mir6	1297	2927	31.07	75.0167	1.41222	UP	8.13046e-206	9.52865e-206
novel_mir35	2406	4215	56.7833	108.7	1.04687	UP	3.9538e-185	4.51492e-185
miR159b-5p	612	1800	13.9033	45.8933	1.79437	UP	3.2383e-179	3.43374e-179
miR167d_1	1514	3014	36.79	72.0833	1.23129	UP	6.89374e-172	7.13981e-172
novel_mir116	1145	143	27.1633	3.73	-2.76328	DOWN	5.29065e-164	5.35496e-164
novel_mir85	607	1695	14.5167	43.27	1.71949	UP	2.82941e-159	2.80016e-159
miR169m	987	2202	23.3033	58.06	1.39567	UP	1.2893e-152	1.22168e-152
novel_mir96	1076	0	24.7633	0.001	-10.8335	DOWN	1.00886e-144	9.36031e-145
miR166u	457	1386	10.6233	34.9267	1.83864	UP	4.34219e-143	3.9465e-143
novel_mir68	1433	308	33.62	7.85333	-1.98006	DOWN	1.38714e-138	1.23552e-138
miR319c_1	367	1157	8	29.5067	1.89451	UP	1.21613e-124	1.06196e-124
miR166	606	1472	14.23	37.5533	1.51836	UP	3.46786e-116	2.91397e-116
novel_mir61	1185	2155	28.36	55.16	1.10078	UP	1.47457e-103	1.17267e-103
novel_mir81	1117	2025	26.7567	51.96	1.09627	UP	8.58884e-97	6.59487e-97
novel_mir90	309	930	7.31	23.2767	1.8276	UP	7.06122e-96	5.33e-96
miR168b_1	1206	338	28.8633	8.43	-1.59716	DOWN	2.19537e-87	1.55191e-87
miR169e_3	1362	434	31.38	10.25	-1.41198	DOWN	2.33485e-82	1.62472e-82
novel_mir70	0	438	0.001	11.2367	10.0128	UP	9.26179e-80	6.24958e-80
miR171a-3p	422	1015	10.23	26.01	1.50414	UP	1.28045e-79	8.51112e-80
novel_mir110	429	1022	10.0567	25.8767	1.49032	UP	4.30329e-79	2.81833e-79
miR390a-5p	178	606	4.06667	15.44	2.00542	UP	3.20899e-71	2.04159e-71
novel_mir126	752	1388	17.61	35.41	1.12218	UP	1.96984e-69	1.21843e-69
novel_mir114	612	1170	14.5167	29.6533	1.17288	UP	5.39891e-63	3.24919e-63
novel_mir11	317	23	7.70667	0.540667	-3.5468	DOWN	2.94329e-58	1.70233e-58
novel_mir40	740	1275	17.3767	32.6333	1.02288	UP	3.13583e-55	1.76777e-55
miR169v_1	816	248	20.3367	6.50667	-1.48025	DOWN	1.29509e-53	7.12057e-54
novel_mir42	217	578	5.01667	14.8033	1.65135	UP	1.44984e-52	7.8742e-53
novel_mir108	277	0	5.944	0.001	-8.87577	DOWN	1.57693e-50	8.46124e-51
miR167b-3p_4	257	16	5.97333	0.403667	-3.76765	DOWN	1.21174e-49	6.42437e-50
novel_mir103	131	424	3.23333	10.9633	1.93247	UP	4.63272e-48	2.42726e-48
miR160a-5p	417	817	9.63667	21.2867	1.20826	UP	1.36208e-46	6.97243e-47
miR390a-3p_2	494	914	11.5333	23.37	1.12566	UP	1.47738e-46	7.47668e-47
novel_mir113	130	415	3.25367	10.4033	1.91258	UP	1.86017e-46	9.30815e-47
novel_mir22	788	316	18.7533	7.9	-1.0803	DOWN	2.18283e-32	9.62496e-33
novel_mir87	293	567	7.10667	14.58	1.19042	UP	3.89613e-32	1.70111e-32
miR169b-5p	159	382	3.76667	9.93	1.50252	UP	5.13919e-31	2.2007e-31
novel_mir91	503	171	12.09	4.43	-1.31859	DOWN	1.45004e-28	5.97937e-29
miR160	297	76	7.35	1.95333	-1.72842	DOWN	2.43931e-25	9.87583e-26
novel_mir60	323	92	7.6	2.32667	-1.57385	DOWN	3.47255e-24	1.39324e-24
miR394a_1	14	105	0.336667	2.72667	3.14487	UP	1.17152e-21	4.57662e-22
novel_mir78	40	155	0.963333	3.95	2.19217	UP	1.29085e-21	4.99895e-22
miR408b_1	9	75	0.213333	1.94667	3.29687	UP	1.57803e-16	5.80803e-17
miR396g-3p	6	67	0.150333	1.7	3.7191	UP	2.93275e-16	1.07057e-16
novel_mir127	187	319	4.41667	8.14667	1.00849	UP	1.00768e-14	3.53362e-15
novel_mir95	59	0	1.37667	0.001	-6.64467	DOWN	2.89647e-14	9.99952e-15
novel_mir7	70	164	1.70667	4.13667	1.46624	UP	9.22482e-14	3.1602e-14
miR408d	7	58	0.177	1.47667	3.2886	UP	4.24324e-13	1.44253e-13
miR396h	111	207	2.56	5.19667	1.13705	UP	6.27755e-12	2.07089e-12
novel_mir27	0	37	0.001	0.983667	6.44743	UP	5.20686e-11	1.66825e-11
miR390a-3p	81	161	1.90667	4.17	1.22904	UP	1.1306e-10	3.59649e-11
novel_mir57	100	181	2.46667	4.31367	1.09397	UP	4.66788e-10	1.47435e-10
miR171g_2	123	36	2.97333	0.943333	-1.53461	DOWN	7.9386e-10	2.47234e-10
miR156a	188	77	4.50667	1.93	-1.04983	DOWN	1.57002e-08	4.66136e-09
miR390e	13	36	0.3	0.933333	1.70746	UP	9.656e-05	2.62212e-05
miR172a_3	27	50	0.65	1.27333	1.12694	UP	0.000797115	0.000210055
miR408-3p_1	7	22	0.157	0.58	1.89005	UP	0.00107962	0.000281175
novel_mir128	36	11	0.863333	0.290667	-1.47252	DOWN	0.0012596	0.000322391
miR393a	3	14	0.067	0.366667	2.46037	UP	0.00210423	0.000529444

## Sheet: BC - AC
miRNA id	Read count(BC)	Read count(AC)	Expression(BC)	Expression(AC)	log2Ratio(AC/BC)	Up down regulation	P value	Q value
miR858a	587571	46886	12005.3	1054.79	-3.01759	DOWN	0	0
miR166g-3p	322183	80296	6577.37	1848.34	-1.37454	DOWN	0	0
miR160a-5p	56053	417	1123.22	9.63667	-6.44066	DOWN	0	0
miR319c_1	49556	367	1000.12	8	-6.4472	DOWN	0	0
novel_mir41	13133	47465	306.39	1097.13	2.48361	UP	0	0
miR171b-3p_3	119892	27973	2440.41	639.147	-1.46969	DOWN	0	0
miR168-5p	44429	66381	972.167	1597.45	1.20921	UP	0	0
novel_mir45	12742	32135	298.217	767.507	1.96449	UP	0	0
novel_mir31	28013	45713	607.297	1082.09	1.33645	UP	0	0
novel_mir29	15174	28101	329.937	675.57	1.51896	UP	0	0
novel_mir3	35034	47614	741.217	1134.9	1.07257	UP	0	0
novel_mir53	42542	9518	868.33	218.257	-1.53022	DOWN	0	0
miR398b	13002	169	262.167	3.89667	-5.63563	DOWN	0	0
miR319c	15804	904	327.177	21.3133	-3.49788	DOWN	0	0
novel_mir43	1900	10719	41.85	257.91	3.12604	UP	0	0
novel_mir5	12260	23736	264.087	560.45	1.58306	UP	0	0
miR167d_1	16795	1514	341.073	36.79	-2.84165	DOWN	0	0
miR397a_3	15917	1355	338.673	32.87	-2.92426	DOWN	0	0
novel_mir120	8073	17068	176.983	397.177	1.71006	UP	0	0
miR156a-5p	29305	6651	601.05	156.577	-1.50956	DOWN	0	0
miR319a-3p	8543	192	170.68	4.71667	-4.84562	DOWN	0	0
novel_mir46	127	5090	2.88367	121.163	5.95471	UP	0	0
miR167c_1	10773	18254	223.503	437.12	1.39073	UP	0	0
miR169v_1	10343	816	208.487	20.3367	-3.034	DOWN	0	0
novel_mir64	7977	15115	171.153	361.363	1.552	UP	0	0
miR396a-5p	9245	593	187.607	14.3467	-3.33263	DOWN	0	0
novel_mir39	1429	6132	31.6567	145.577	2.73129	UP	0	0
novel_mir69	11474	1570	244.48	36.1267	-2.23959	DOWN	0	0
novel_mir89	6554	11751	141.627	282.327	1.47228	UP	0	0
miR390a-5p	5533	178	114.017	4.06667	-4.32817	DOWN	0	0
miR408b-5p_2	16493	3680	357.23	89.2733	-1.53414	DOWN	0	0
miR396a-3p_1	7343	12376	166.98	296.237	1.38304	UP	0	0
novel_mir28	3544	7947	77.7	188.09	1.79497	UP	0	0
miR408b_1	5551	9	113.52	0.213333	-8.63867	DOWN	0	0
miR168-3p	5176	9616	111.23	231.203	1.52354	UP	0	0
miR408d	5381	7	108.433	0.177	-8.95636	DOWN	0	0
novel_mir51	5824	10034	130.517	237.357	1.41476	UP	0	0
novel_mir101	4727	8344	104.8	201.46	1.44975	UP	0	0
novel_mir30	3799	7340	82.4167	173.797	1.5801	UP	0	0
novel_mir67	8280	11744	174.157	277.68	1.13416	UP	0	0
miR396b	2027	5048	46.65	115.537	1.94631	UP	0	0
novel_mir20	5690	8441	126.323	201.157	1.19893	UP	0	0
novel_mir54	1901	4340	41.4	102.99	1.82088	UP	0	0
miR169e_2	2558	9	51.0933	0.200333	-7.52094	DOWN	0	0
novel_mir73	2371	90	50.0633	2.05333	-4.08949	DOWN	0	0
novel_mir79	676	2394	15.04	57.05	2.45427	UP	0	0
novel_mir37	1532	3416	32.52	81.67	1.78683	UP	0	0
novel_mir94	1984	3892	42.94	93.6967	1.60204	UP	0	0
novel_mir15	1635	3462	35.13	82.05	1.71226	UP	0	0
novel_mir100	232	1548	5.25	38.45	3.36815	UP	0	0
novel_mir24	3967	5686	86.14	135.803	1.14931	UP	0	0
novel_mir121	2237	3956	49.3167	93.5733	1.45242	UP	0	0
novel_mir97	585	1942	13.0533	46.15	2.36098	UP	0	0
miR390a-3p_2	3372	494	69.0167	11.5333	-2.14108	DOWN	0	0
novel_mir125	1257	2675	27.6833	63.5633	1.71949	UP	4.39919e-292	1.51305e-291
novel_mir6	241	1297	5.2	31.07	3.05801	UP	1.14525e-281	3.88018e-281
miR319_1	1591	61	32.9533	1.38667	-4.07504	DOWN	1.03282e-278	3.44779e-278
miR6300	1764	102	36.1367	2.36667	-3.48227	DOWN	3.8769e-277	1.27545e-276
novel_mir105	1004	2276	21.9267	55.2933	1.81068	UP	3.6145e-267	1.15562e-266
miR408-3p_1	1375	7	28.53	0.157	-6.98792	DOWN	3.00794e-258	9.48338e-258
novel_mir13	1443	2731	31.1667	64.14	1.5503	UP	2.63119e-257	8.18193e-257
novel_mir26	1747	3032	39.0633	72.76	1.42533	UP	3.24923e-252	9.96722e-252
miR319a	1599	111	31.93	2.72	-3.2186	DOWN	1.79591e-235	5.16039e-235
novel_mir66	1493	2604	32.8233	62.11	1.43246	UP	1.63006e-218	4.62531e-218
novel_mir8	1838	2953	39.3267	69.19	1.31399	UP	2.83056e-217	7.93255e-217
miR399a_3	1097	10	22.9333	0.223667	-6.14748	DOWN	9.65699e-214	2.67334e-213
novel_mir16	2156	3192	47.9	76.4533	1.19604	UP	7.31377e-203	1.97646e-202
novel_mir56	795	1757	17.43	42.56	1.77403	UP	5.01874e-201	1.3403e-200
novel_mir84	378	1229	8.39667	29.0567	2.33097	UP	3.87258e-200	1.02218e-199
novel_mir91	2651	503	59.77	12.09	-1.76797	DOWN	3.91137e-195	1.02055e-194
novel_mir104	2032	3027	45.0767	72.33	1.20493	UP	1.00747e-194	2.59882e-194
novel_mir10	605	1500	13.2367	35.3267	1.9399	UP	8.13127e-194	2.07393e-193
novel_mir77	254	1017	5.54667	24.3433	2.63136	UP	2.79014e-190	7.03735e-190
novel_mir49	2538	3420	53.6867	80.9467	1.06024	UP	2.76594e-179	6.89966e-179
miR156i-3p	535	1301	11.5167	30.83	1.91195	UP	3.45407e-165	8.52255e-165
miR396a-3p_4	2206	441	46.0667	10.9433	-1.69264	DOWN	3.25021e-153	7.93331e-153
miR166e-3p	2253	2988	49.24	74.56	1.03727	UP	1.96645e-151	4.74876e-151
miR169b-5p	1311	159	26.32	3.76667	-2.41363	DOWN	2.6034e-144	6.22076e-144
novel_mir55	780	1478	17.0367	35.07	1.55204	UP	2.1061e-140	4.98005e-140
novel_mir70	1055	0	24.8467	0.001	-10.4131	DOWN	3.07473e-135	7.19551e-135
novel_mir88	173	709	3.68667	16.7633	2.66495	UP	4.42245e-135	1.02438e-134
novel_mir68	773	1433	16.28	33.62	1.52044	UP	3.37657e-132	7.74223e-132
novel_mir17	1592	2251	35.7933	52.96	1.12967	UP	2.68644e-131	6.03785e-131
miR156f-5p	2656	684	53.9433	16.6133	-1.32725	DOWN	4.58872e-129	1.02121e-128
novel_mir123	292	852	6.39	20.4433	2.17483	UP	3.13638e-128	6.91222e-128
miR319b_1	3362	999	69.2733	23.26	-1.12082	DOWN	3.216e-125	7.01954e-125
novel_mir81	568	1117	12.7467	26.7567	1.60561	UP	7.11425e-112	1.53803e-111
miR156_2	2638	768	54.21	18.4167	-1.15033	DOWN	8.64346e-103	1.83371e-102
miR390a-3p	811	81	16.4533	1.90667	-2.69377	DOWN	1.6867e-101	3.51267e-101
miR169m	502	987	11.88	23.3033	1.6053	UP	4.72278e-99	9.7461e-99
miR394a_1	516	14	10.4267	0.336667	-4.57393	DOWN	4.01011e-97	8.20085e-97
novel_mir82	2411	728	50.7933	17.6733	-1.09768	DOWN	2.07565e-87	4.16966e-87
novel_mir14	258	625	5.73667	14.9133	1.90643	UP	4.60756e-80	9.09491e-80
miR160	1311	297	27.6933	7.35	-1.51219	DOWN	2.53257e-78	4.95597e-78
miR319f_1	451	1	9.27	0.024	-8.18704	DOWN	3.96257e-78	7.68806e-78
miR166e	2321	729	48.0733	17.3833	-1.04082	DOWN	2.21452e-77	4.26013e-77
novel_mir62	331	671	7.26	15.8667	1.64942	UP	1.44995e-70	2.76587e-70
novel_mir106	662	1015	13.8967	23.0333	1.24652	UP	4.07894e-70	7.716e-70
novel_mir118	220	533	4.81667	12.6933	1.90657	UP	1.47046e-68	2.75863e-68
novel_mir108	0	277	0.001	5.944	9.74368	UP	1.0059e-61	1.85641e-61
miR164a_3	354	22	7.32667	0.526667	-3.37823	DOWN	8.08902e-56	1.48081e-55
miR171a-3p	173	422	3.65333	10.23	1.91641	UP	5.01577e-55	9.10865e-55
novel_mir1	369	641	7.98333	15.23	1.42664	UP	6.76914e-55	1.21952e-54
novel_mir110	181	429	3.75667	10.0567	1.87493	UP	2.42368e-54	4.33209e-54
novel_mir42	36	217	0.793333	5.01667	3.22157	UP	5.3278e-51	9.37528e-51
novel_mir40	519	740	11.75	17.3767	1.14173	UP	3.9444e-45	6.83495e-45
miR166-3p	689	148	14.0667	3.39333	-1.58897	DOWN	4.8333e-45	8.31181e-45
novel_mir102	332	553	7.29	13.15	1.36604	UP	1.10128e-44	1.87963e-44
miR164a_2	328	30	6.63667	0.7	-2.82072	DOWN	3.96782e-44	6.72161e-44
miR396a-3p_2	979	272	19.9367	6.34	-1.21776	DOWN	7.65816e-43	1.27824e-42
novel_mir65	644	833	14.13	19.8033	1.0012	UP	3.55268e-41	5.84389e-41
miR390e	243	13	5.00333	0.3	-3.59443	DOWN	9.69866e-41	1.57257e-40
miR319g	493	92	10.0733	2.01	-1.79194	DOWN	1.81235e-38	2.91776e-38
novel_mir60	163	323	3.66	7.6	1.6166	UP	6.08025e-34	9.45355e-34
novel_mir103	561	131	11.4533	3.23333	-1.46849	DOWN	3.91842e-33	6.05089e-33
novel_mir112	280	432	6.2	10.1267	1.25554	UP	3.52979e-31	5.41393e-31
novel_mir52	125	265	2.71333	6.36667	1.714	UP	1.90064e-30	2.89561e-30
novel_mir95	343	59	7.44	1.37667	-1.90948	DOWN	1.38204e-29	2.09149e-29
novel_mir25	251	378	5.7	9.13333	1.22064	UP	2.27491e-26	3.3752e-26
novel_mir83	276	43	5.77	1.03667	-2.05232	DOWN	2.30403e-26	3.3962e-26
miR171g_2	36	123	0.873667	2.97333	2.40253	UP	2.47651e-22	3.60364e-22
miR397-5p_1	183	24	3.96	0.58	-2.3008	DOWN	1.55032e-20	2.19952e-20
novel_mir127	102	187	2.33333	4.41667	1.50441	UP	1.80983e-18	2.536e-18
novel_mir4	187	273	4.05	6.53	1.1758	UP	1.85478e-18	2.58303e-18
novel_mir72	224	304	4.88667	7.30333	1.07051	UP	9.74843e-18	1.34933e-17
miR169a-3p_1	137	15	2.78667	0.330333	-2.5612	DOWN	1.2044e-17	1.65697e-17
novel_mir115	122	193	2.7	4.59667	1.29166	UP	2.0949e-15	2.83061e-15
miR393a-5p	72	4	1.45667	0.0933333	-3.53998	DOWN	4.73792e-13	6.32651e-13
miR160h_1	58	1	1.16033	0.0273333	-5.22804	DOWN	8.33563e-13	1.10654e-12
novel_mir71	46	90	0.933667	2.14	1.59823	UP	2.04064e-10	2.66222e-10
novel_mir113	100	130	2.32367	3.25367	1.00845	UP	9.26321e-08	1.15536e-07
novel_mir2	42	70	0.893333	1.75033	1.36691	UP	5.97633e-07	7.37297e-07
novel_mir57	73	100	1.64333	2.46667	1.08397	UP	6.71855e-07	8.24384e-07
miR393a	33	3	0.683333	0.067	-2.82949	DOWN	9.57652e-06	1.1625e-05
miR172a_3	98	27	2.08333	0.65	-1.22988	DOWN	1.21544e-05	1.46758e-05
novel_mir74	22	0	0.437333	0.001	-4.82949	DOWN	1.28826e-05	1.53913e-05
novel_mir111	17	0	0.337333	0.001	-4.45752	DOWN	0.00016014	0.000188351

## Sheet: BC - BZ
miRNA id	Read count(BC)	Read count(BZ)	Expression(BC)	Expression(BZ)	log2Ratio(BZ/BC)	Up down regulation	P value	Q value
miR319c_1	49556	1308	1000.12	24.81	-5.43544	DOWN	0	0
miR160a-5p	56053	14757	1123.22	271.997	-2.11721	DOWN	0	0
miR169v_1	10343	186	208.487	3.88	-5.98902	DOWN	0	0
miR396a-3p_1	7343	375	166.98	7.32333	-4.48322	DOWN	0	0
miR319a-3p	8543	1461	170.68	27.0833	-2.7396	DOWN	0	0
miR396a-5p	9245	2838	187.607	58.6767	-1.89561	DOWN	0	0
miR166e-3p	2253	9900	49.24	186.577	1.94377	UP	0	0
miR319b_1	3362	775	69.2733	14.3233	-2.30886	DOWN	0	0
miR166	912	4094	19.2267	81.5467	1.97459	UP	0	0
miR169e_3	3112	8141	72.47	165.577	1.19555	UP	0	0
miR396a-3p_4	2206	6072	46.0667	124.83	1.26893	UP	0	0
miR408b_1	5551	2927	113.52	52.7967	-1.11514	DOWN	1.38575e-264	5.63643e-265
novel_mir116	1426	363	30.4567	7.13667	-2.16575	DOWN	1.00151e-178	3.54795e-179
novel_mir91	2651	1248	59.77	23.87	-1.27873	DOWN	8.67424e-158	2.72174e-158
miR168b_1	1709	3952	37.8067	70.87	1.01762	UP	5.51584e-143	1.59408e-143
miR319_1	1591	573	32.9533	10.0967	-1.66514	DOWN	1.18687e-140	3.34211e-141
miR169e_2	2558	1294	51.0933	23.1467	-1.17499	DOWN	1.43106e-133	3.92899e-134
miR399a_3	1097	338	22.9333	6.36667	-1.89028	DOWN	6.04309e-116	1.54338e-116
novel_mir38	475	38	11.3767	0.800333	-3.83567	DOWN	1.67211e-105	4.0807e-106
novel_mir68	773	228	16.28	5.16333	-1.95325	DOWN	7.36858e-86	1.65147e-86
miR319a	1599	867	31.93	16.41	-1.07488	DOWN	3.2397e-73	6.97617e-74
novel_mir109	393	55	9.08667	1.55033	-3.02884	DOWN	1.35218e-72	2.8557e-73
miR160	1311	708	27.6933	13.2967	-1.08066	DOWN	7.15037e-61	1.35389e-61
miR171a_3	443	1167	9.09	22.25	1.20561	UP	1.13929e-56	2.08529e-57
miR394a_1	516	157	10.4267	2.82333	-1.90842	DOWN	3.19519e-56	5.7524e-57
novel_mir103	561	212	11.4533	3.92367	-1.59575	DOWN	6.67129e-48	1.12714e-48
miR319f_1	451	162	9.27	2.96333	-1.66895	DOWN	2.55764e-41	3.95607e-42
novel_mir99	483	265	10.52	5.98333	-1.05784	DOWN	9.42136e-23	1.16254e-23
novel_mir128	95	12	2.17667	0.230667	-3.17671	DOWN	1.33831e-19	1.58037e-20
miR396h	240	99	4.97	1.95333	-1.46935	DOWN	3.51639e-19	4.1082e-20
novel_mir95	343	189	7.44	3.80367	-1.05164	DOWN	1.81292e-16	1.93296e-17
miR156g_1	238	119	4.94333	2.31	-1.19181	DOWN	3.28954e-14	3.28416e-15
novel_mir117	241	125	5.54333	2.85	-1.13892	DOWN	1.80614e-13	1.78695e-14
novel_mir7	190	108	4.42	2.87033	-1.00678	DOWN	3.36865e-09	2.98343e-10
miR160h_1	58	14	1.16033	0.257	-2.24244	DOWN	4.26562e-09	3.74761e-10
miR172a_3	98	47	2.08333	0.923333	-1.25193	DOWN	4.17869e-07	3.42466e-08
novel_mir74	22	0	0.437333	0.001	-5.65124	DOWN	4.42053e-07	3.59603e-08
novel_mir111	17	0	0.337333	0.001	-5.27928	DOWN	9.73297e-06	7.37157e-07
miR393a-5p	72	40	1.45667	0.77	-1.03981	DOWN	0.000185778	1.34225e-05
miR172b-5p_3	10	37	0.203667	0.863333	1.69571	UP	0.000263098	1.8762e-05
miR172c-5p	32	12	0.65	0.233333	-1.60685	DOWN	0.000482679	3.39794e-05
novel_mir71	46	22	0.933667	0.557	-1.25594	DOWN	0.000509309	3.56258e-05

## Sheet: BZ - AZ
miRNA id	Read count(BZ)	Read count(AZ)	Expression(BZ)	Expression(AZ)	log2Ratio(AZ/BZ)	Up down regulation	P value	Q value
miR159a.1	1314920	1399689	25817.2	35655.3	1.14986	UP	0	0
miR858a	683581	35520	12900.3	889.537	-3.20668	DOWN	0	0
miR171b-3p_3	177219	19419	3326.68	486.427	-2.13026	DOWN	0	0
miR166g-3p	345839	76086	6583.56	1933.35	-1.12467	DOWN	0	0
novel_mir93	285383	62065	5649.07	1556.69	-1.14132	DOWN	0	0
novel_mir41	10424	35629	249.12	913.257	2.83287	UP	0	0
novel_mir50	5116	21702	123.75	568.007	3.14447	UP	0	0
miR319c	34431	1212	626.43	30.8167	-3.76852	DOWN	0	0
novel_mir43	1877	13168	44.5	336.06	3.87027	UP	0	0
novel_mir31	38383	43620	780.447	1106.8	1.24425	UP	0	0
novel_mir20	4414	13972	98.2533	355.827	2.72211	UP	0	0
novel_mir29	14455	23592	314.387	599.94	1.76646	UP	0	0
miR156a-5p	28401	2094	574.93	52.19	-2.70188	DOWN	0	0
miR171b_2	74672	15453	1421.81	394.34	-1.21295	DOWN	0	0
miR166h-3p	21981	1333	420.15	34.3567	-2.98378	DOWN	0	0
novel_mir45	7522	15567	176.767	400.033	2.10903	UP	0	0
miR396a-3p_1	375	6021	7.32333	157.997	5.06477	UP	0	0
novel_mir5	12662	17867	270.013	453.74	1.55652	UP	0	0
novel_mir28	3452	9218	73.1067	235.253	2.47675	UP	0	0
miR160a-5p	14757	817	271.997	21.2867	-3.11519	DOWN	0	0
novel_mir67	7960	12913	164.643	327.28	1.75771	UP	0	0
novel_mir122	9067	13494	192.547	343.523	1.63335	UP	0	0
miR398b	10386	280	194.093	7.05333	-4.15334	DOWN	0	0
novel_mir30	3688	8447	77.97	215.333	2.25533	UP	0	0
miR396a-3p_4	6072	10538	124.83	263.887	1.85509	UP	0	0
miR168	23043	3294	455.823	83.3633	-1.74669	DOWN	0	0
novel_mir26	1959	5642	46.4067	144.36	2.58582	UP	0	0
miR396b	1945	5552	33.8267	146.047	2.57297	UP	0	0
novel_mir9	7632	10259	179.03	257.213	1.48649	UP	0	0
miR169e_3	8141	434	165.577	10.25	-3.16971	DOWN	0	0
miR167d_1	18766	3014	333.32	72.0833	-1.57864	DOWN	0	0
miR396a-5p	2838	5944	58.6767	145	2.12629	UP	0	0
novel_mir6	301	2927	6.74	75.0167	4.34132	UP	0	0
miR396b-5p	5202	7544	107.003	193.63	1.59599	UP	0	0
novel_mir15	1252	3872	26.9067	97.9067	2.68857	UP	0	0
novel_mir69	10442	1166	209.297	30.0333	-2.10303	DOWN	0	0
novel_mir121	1966	4489	46.54	114.81	2.25086	UP	0	0
miR397a_3	12091	1761	262.98	44.92	-1.71974	DOWN	0	0
novel_mir88	220	2143	4.52667	54.4867	4.34379	UP	0	0
novel_mir101	6164	7601	131.077	193.37	1.36205	UP	0	0
novel_mir86	7475	8549	161.933	215.583	1.25341	UP	0	0
miR169m	320	2202	9.4	58.06	3.8424	UP	0	0
novel_mir51	5999	7336	125.617	186.387	1.35	UP	0	0
novel_mir32	4243	5910	93.69	151.103	1.5378	UP	0	0
novel_mir120	8305	8908	180.66	225.15	1.16085	UP	0	0
novel_mir104	2169	3970	47.8533	99.64	1.93184	UP	0	0
miR408d	3430	58	60.55	1.47667	-4.82628	DOWN	0	0
novel_mir54	2273	3941	50.3867	100.567	1.85369	UP	0	0
novel_mir12	2172	3799	49.3	97.7633	1.86633	UP	0	0
novel_mir81	479	2025	10.28	51.96	3.13955	UP	0	0
novel_mir10	599	2065	13.57	52.6967	2.84524	UP	0	0
novel_mir80	5269	515	117.547	12.87	-2.29516	DOWN	0	0
miR408b_1	2927	75	52.7967	1.94667	-4.22666	DOWN	0	0
novel_mir79	744	2119	16.91	53.83	2.56974	UP	0	0
novel_mir84	388	1687	9.49	43.2267	3.18006	UP	0	0
novel_mir35	3168	4215	64.1567	108.7	1.47169	UP	0	0
miR408b-5p_2	14515	3351	322.76	85.67	-1.05515	DOWN	0	0
novel_mir66	1339	2602	32.8467	66.9467	2.01819	UP	0	0
miR390a-5p	5273	606	99.9367	15.44	-2.0615	DOWN	0	0
novel_mir63	3444	207	72.59	5.25667	-2.99665	DOWN	0	0
novel_mir94	1611	2844	37.79	73.4867	1.87969	UP	0	0
novel_mir36	1729	2898	40.27	73.5567	1.80485	UP	0	0
miR168b_1	3952	338	70.87	8.43	-2.48776	DOWN	0	0
novel_mir85	548	1695	11.0467	43.27	2.68877	UP	0	0
novel_mir61	1052	2155	25.7633	55.16	2.09428	UP	0	0
novel_mir13	1737	2620	36.97	67.48	1.6527	UP	0	0
miR169e_2	1294	2217	23.1467	54.8067	1.8365	UP	0	0
novel_mir123	300	1190	6.86667	30.6167	3.04766	UP	0	0
novel_mir37	2063	2820	45.9533	71.3067	1.51068	UP	0	0
novel_mir49	3132	3634	70.9733	91.9	1.2742	UP	7.75088e-308	3.07679e-308
novel_mir126	536	1388	10.5633	35.41	2.43243	UP	8.26524e-287	3.23995e-287
novel_mir125	1632	2375	38.5333	60.4133	1.60102	UP	1.06799e-283	4.1348e-284
novel_mir17	1072	1891	22.5933	48.01	1.87857	UP	1.90272e-282	7.27668e-283
novel_mir24	3239	3593	73.0833	90.2333	1.20937	UP	1.32268e-280	4.99748e-281
novel_mir110	235	1022	4.77	25.8767	3.18039	UP	1.26751e-278	4.73202e-279
novel_mir40	491	1275	11.3967	32.6333	2.43643	UP	3.96378e-264	1.46239e-264
novel_mir100	519	1265	9.35	32.47	2.34506	UP	1.08343e-250	3.95072e-251
miR166e	3214	386	61.7033	9.34	-1.99797	DOWN	3.617e-250	1.30377e-250
miR171a-3p	302	1015	6.15667	26.01	2.80859	UP	9.80283e-246	3.49335e-246
miR166a	5228	971	98.36	24.4733	-1.36899	DOWN	9.5473e-238	3.36406e-238
novel_mir55	797	1486	18.0367	37.9767	1.95851	UP	5.32469e-235	1.85535e-235
novel_mir114	474	1170	10.8133	29.6533	2.36328	UP	3.8758e-234	1.33565e-234
novel_mir96	2124	0	38.67	0.001	-10.9928	DOWN	9.10691e-222	3.10425e-222
novel_mir105	1198	1770	29.5033	45.13	1.62285	UP	4.3599e-216	1.47017e-216
novel_mir65	560	1182	13.37	30.34	2.13746	UP	1.78732e-209	5.96277e-210
novel_mir73	1519	75	29.8367	1.91333	-3.28036	DOWN	1.03582e-204	3.41928e-205
miR159b-5p	1327	1800	25.8333	45.8933	1.49956	UP	5.09892e-196	1.66564e-196
novel_mir42	71	578	1.517	14.8033	4.08491	UP	1.15976e-190	3.74945e-191
novel_mir8	3284	3184	70.2067	78.99	1.01512	UP	4.30577e-188	1.37784e-188
novel_mir33	718	1256	16.2767	32.1933	1.86651	UP	1.11545e-186	3.53336e-187
miR156f-5p	4276	818	85.95	21.42	-1.32636	DOWN	1.06882e-185	3.35178e-186
novel_mir107	3516	614	72.29	15.5733	-1.45789	DOWN	2.38851e-176	7.41615e-177
novel_mir58	759	1185	15.9233	30.39	1.70245	UP	1.91491e-155	5.83021e-156
miR156_2	2880	498	58.6833	12.5533	-1.47212	DOWN	6.80082e-147	2.0507e-147
miR408-3p_1	884	22	16.76	0.58	-4.26874	DOWN	7.7352e-144	2.31023e-144
novel_mir62	477	881	10.6	22.35	1.94488	UP	7.03391e-139	2.08096e-139
novel_mir102	257	663	5.31	16.9267	2.42697	UP	1.02186e-137	2.99489e-138
novel_mir46	240	622	5.06333	15.5667	2.43361	UP	9.98908e-130	2.90051e-130
miR319a-3p	1461	153	27.0833	3.97	-2.19562	DOWN	3.16987e-129	9.11985e-130
novel_mir56	572	919	12.8767	23.5667	1.74378	UP	4.5447e-125	1.29565e-125
miR319b_1	775	28	14.3233	0.72	-3.73097	DOWN	1.88163e-116	5.17611e-117
miR156i-3p	545	862	11.8633	22.4133	1.72116	UP	2.41926e-115	6.59718e-116
miR171a_3	1167	112	22.25	2.84333	-2.3215	DOWN	9.38024e-111	2.53588e-111
novel_mir77	526	814	13.8933	20.7133	1.6897	UP	2.79067e-106	7.47989e-107
novel_mir76	362	664	8.14	17.0467	1.93492	UP	1.87273e-104	4.97698e-105
novel_mir112	296	599	7.32	15.3433	2.07669	UP	2.33835e-103	6.16219e-104
novel_mir97	637	895	14.1867	22.66	1.55032	UP	2.66745e-103	6.97089e-104
novel_mir109	55	332	1.55033	8.47333	3.65341	UP	1.15535e-102	2.99435e-103
novel_mir118	273	541	6.24333	13.94	2.04646	UP	7.96827e-92	2.01519e-92
miR6300	1097	125	20.0067	3.19333	-2.07383	DOWN	6.99277e-91	1.75434e-91
novel_mir1	268	533	5.56	13.6133	2.05163	UP	8.7495e-91	2.17764e-91
novel_mir113	155	415	3.11333	10.4033	2.48057	UP	4.30416e-89	1.06281e-89
novel_mir25	349	598	8.25	15.2867	1.83665	UP	5.28535e-88	1.2949e-88
novel_mir127	75	319	1.547	8.14667	3.14832	UP	1.47785e-87	3.59265e-88
novel_mir91	1248	171	23.87	4.43	-1.80782	DOWN	2.94678e-86	7.05424e-87
miR169b-5p	1981	382	37.06	9.93	-1.31485	DOWN	6.15131e-86	1.46139e-86
novel_mir47	363	602	8.03333	15.3233	1.78952	UP	1.52326e-85	3.59168e-86
novel_mir87	335	567	7.92	14.58	1.81892	UP	1.82832e-82	4.24708e-83
novel_mir82	1936	380	37.4533	9.48667	-1.28928	DOWN	1.44313e-81	3.32767e-82
novel_mir106	631	798	13.6133	20.2867	1.39848	UP	1.91159e-79	4.37569e-80
miR319a	867	93	16.41	2.4	-2.161	DOWN	5.4876e-76	1.23806e-76
miR167b-3p_4	487	16	9.78	0.403667	-3.86805	DOWN	1.09864e-75	2.46093e-76
novel_mir103	212	424	3.92367	10.9633	2.05973	UP	5.79119e-73	1.28802e-73
novel_mir99	265	447	5.98333	11.4567	1.81401	UP	3.59484e-65	7.93897e-66
novel_mir52	129	317	2.81033	7.94667	2.35684	UP	1.19205e-64	2.61416e-65
miR160	708	76	13.2967	1.95333	-2.15995	DOWN	2.35705e-62	5.09769e-63
novel_mir14	276	433	5.36667	11.14	1.70943	UP	2.50799e-58	5.38698e-59
novel_mir115	117	278	2.9	7.05667	2.30831	UP	1.43036e-55	3.05141e-56
novel_mir117	125	278	2.85	7.16	2.21289	UP	7.03715e-53	1.4811e-53
miR156a	631	77	13.4033	1.93	-1.97498	DOWN	6.56199e-50	1.37188e-50
novel_mir78	25	155	0.477333	3.95	3.692	UP	2.81241e-49	5.84083e-50
miR399a_3	338	18	6.36667	0.453667	-3.17122	DOWN	1.08976e-45	2.21913e-46
novel_mir83	550	68	10.13	1.72	-1.9561	DOWN	3.35429e-43	6.74293e-44
novel_mir57	62	181	1.46033	4.31367	2.60538	UP	4.97465e-42	9.93656e-43
novel_mir71	22	124	0.557	3.28367	3.55449	UP	1.03126e-38	2.03398e-39
miR164a_3	363	31	6.88	0.803333	-2.4899	DOWN	1.37651e-38	2.69795e-39
miR396h	99	207	1.95333	5.19667	2.12386	UP	6.40621e-38	1.24781e-38
novel_mir11	310	23	7.03	0.540667	-2.69283	DOWN	4.80461e-36	9.30071e-37
novel_mir68	228	308	5.16333	7.85333	1.49363	UP	7.31474e-35	1.39871e-35
miR169a-3p_1	185	3	3.53	0.0803333	-4.88669	DOWN	2.96032e-33	5.59248e-34
novel_mir95	189	0	3.80367	0.001	-7.50251	DOWN	2.1625e-32	4.06082e-33
miR164a_2	254	17	4.52333	0.43	-2.84149	DOWN	1.85045e-31	3.45415e-32
miR319_1	573	99	10.0967	2.53333	-1.4733	DOWN	1.06668e-30	1.97935e-31
miR319f_1	162	2	2.96333	0.0503333	-5.28012	DOWN	7.58854e-30	1.39985e-30
miR169v_1	186	248	3.88	6.50667	1.47477	UP	6.74054e-28	1.23615e-28
novel_mir38	38	113	0.800333	2.92333	2.63198	UP	3.71735e-27	6.77764e-28
novel_mir7	108	164	2.87033	4.13667	1.66239	UP	2.60111e-22	4.68795e-23
miR396g-3p	12	67	0.303333	1.7	3.54086	UP	1.28098e-21	2.28246e-22
novel_mir4	178	208	4.13333	5.38667	1.28444	UP	1.78569e-19	3.16377e-20
miR156q	224	233	4.47667	5.83333	1.11656	UP	1.23804e-17	2.18116e-18
novel_mir72	232	230	5.65667	5.87333	1.04724	UP	7.44237e-16	1.30386e-16
novel_mir27	0	37	0.001	0.983667	7.26918	UP	2.22521e-14	3.87679e-15
miR397-5p_1	200	29	4.68	0.733333	-1.72615	DOWN	2.33112e-14	4.03887e-15
miR156b_2	176	175	3.68333	4.53333	1.05151	UP	1.70595e-12	2.92341e-13
miR390e	187	36	3.50667	0.933333	-1.31724	DOWN	1.50102e-09	2.53074e-10
novel_mir2	47	66	1.02367	1.70667	1.54954	UP	4.68353e-09	7.85426e-10
miR172a_3	47	50	0.923333	1.27333	1.149	UP	5.06666e-05	8.19018e-06
miR845	14	24	0.276667	0.603333	1.83734	UP	6.75209e-05	1.08587e-05
miR160h_1	14	0	0.257	0.001	-3.74763	DOWN	0.00201549	0.000316027
miR5141	4	10	0.097	0.25	2.38166	UP	0.00241238	0.000376377
miR393a-5p	40	7	0.77	0.187	-1.45484	DOWN	0.0025723	0.000399341
miR319c-5p_3	19	2	0.36	0.0473333	-2.1882	DOWN	0.00592068	0.000907427
