# Supplementary material for: Integrated analyses of the transcriptome and small RNA of the hemiparasitic plant Monochasma savatieri before and after establishment of parasite-host association
Source: BMC Plant Biol. 2021 Feb 10;21:90. doi: 10.1186/s12870-021-02861-6 (PMC7877053; doi:10.1186/s12870-021-02861-6)
Supplement: Supplementary file 5 — Additional file 5. KEGG pathway of DEmiR target genes among different comparisons. [file 12870_2021_2861_MOESM5_ESM.xlsx]

## Sheet: BC - AC
Target Genes	miRNA id	TargetFinder score	TargetFinder NA	psRobot score	psRobot NA	Pathway_level1	Pathway_level2
CL12183.Contig10_All	novel_mir49	2	NA	1.5	NA	Cellular Processes	Transport and catabolism
CL12183.Contig7_All	novel_mir49	1	NA	0.5	NA	Cellular Processes	Transport and catabolism
CL12183.Contig8_All	novel_mir49	1	NA	1	NA	Cellular Processes	Transport and catabolism
CL12183.Contig9_All	novel_mir49	1	NA	0.5	NA	Cellular Processes	Transport and catabolism
CL12213.Contig1_All	novel_mir97	3	NA	2	NA	Cellular Processes;Metabolism	Transport and catabolism;Amino acid metabolism;Global and overview maps;Nucleotide metabolism
CL1232.Contig13_All	novel_mir40	3.5	NA	2	NA	Cellular Processes;Genetic Information Processing;Metabolism	Transport and catabolism;Translation;Biosynthesis of other secondary metabolites;Carbohydrate metabolism;Global and overview maps
CL1232.Contig16_All	novel_mir40	3.5	NA	2	NA	Cellular Processes;Metabolism	Transport and catabolism;Biosynthesis of other secondary metabolites;Carbohydrate metabolism;Global and overview maps
CL1232.Contig17_All	novel_mir40	3.5	NA	2	NA	Cellular Processes;Metabolism	Transport and catabolism;Biosynthesis of other secondary metabolites;Carbohydrate metabolism;Global and overview maps
CL1232.Contig21_All	novel_mir40	3.5	NA	2	NA	Cellular Processes;Genetic Information Processing;Metabolism	Transport and catabolism;Translation;Biosynthesis of other secondary metabolites;Carbohydrate metabolism;Global and overview maps
CL1232.Contig3_All	novel_mir40	3.5	NA	2	NA	Cellular Processes;Metabolism	Transport and catabolism;Biosynthesis of other secondary metabolites;Carbohydrate metabolism;Global and overview maps
CL1232.Contig9_All	novel_mir40	3.5	NA	2	NA	Cellular Processes;Metabolism	Transport and catabolism;Biosynthesis of other secondary metabolites;Carbohydrate metabolism;Global and overview maps
CL13801.Contig1_All	novel_mir25	3.5	NA	1.8	NA	Cellular Processes;Environmental Information Processing;Metabolism	Transport and catabolism;Signal transduction;Amino acid metabolism;Carbohydrate metabolism;Global and overview maps
CL13801.Contig4_All	novel_mir25	3.5	NA	1.8	NA	Cellular Processes;Environmental Information Processing;Metabolism	Transport and catabolism;Signal transduction;Amino acid metabolism;Carbohydrate metabolism;Global and overview maps
CL14478.Contig6_All	novel_mir29;novel_mir28	1;0	NA	0.5;0	NA	Cellular Processes	Transport and catabolism
CL2461.Contig7_All	novel_mir8	2	NA	1	NA	Cellular Processes;Metabolism	Transport and catabolism;Carbohydrate metabolism;Global and overview maps;Metabolism of other amino acids
Unigene10803_All	novel_mir25	3.5	NA	1.8	NA	Cellular Processes;Environmental Information Processing;Metabolism	Transport and catabolism;Signal transduction;Amino acid metabolism;Carbohydrate metabolism;Global and overview maps
Unigene12385_All	novel_mir28	0	NA	0	NA	Cellular Processes;Metabolism	Transport and catabolism;Carbohydrate metabolism;Global and overview maps
Unigene13926_All	novel_mir30	3.5	NA	2	NA	Cellular Processes;Metabolism	Transport and catabolism;Carbohydrate metabolism;Global and overview maps
Unigene14770_All	novel_mir104	0	NA	0	NA	Cellular Processes;Genetic Information Processing	Transport and catabolism;Folding, sorting and degradation;Transcription
Unigene5555_All	novel_mir102	3	NA	1.5	NA	Cellular Processes	Transport and catabolism
Unigene7565_All	novel_mir30	3.5	NA	2	NA	Cellular Processes	Transport and catabolism
CL11018.Contig1_All	novel_mir111	3.5	NA	2.2	NA	Environmental Information Processing;Metabolism	Membrane transport;Biosynthesis of other secondary metabolites;Global and overview maps
CL11018.Contig2_All	novel_mir111	3	NA	2	NA	Environmental Information Processing;Metabolism	Membrane transport;Biosynthesis of other secondary metabolites;Global and overview maps
CL13562.Contig32_All	novel_mir70	3.5	NA	1.8	NA	Environmental Information Processing	Signal transduction
Unigene6803_All	novel_mir40	3.5	NA	2	NA	Environmental Information Processing;Organismal Systems	Signal transduction;Environmental adaptation
Unigene9051_All	novel_mir111	1.5	NA	0.8	NA	Environmental Information Processing	Signal transduction
CL11356.Contig2_All	novel_mir65	3.5	NA	1.8	NA	Genetic Information Processing	Folding, sorting and degradation
CL11356.Contig3_All	novel_mir65	3.5	NA	1.8	NA	Genetic Information Processing	Folding, sorting and degradation
CL4620.Contig6_All	novel_mir20	3.5	NA	2.2	NA	Genetic Information Processing	Folding, sorting and degradation
CL6142.Contig2_All	novel_mir65	3	NA	1.8	NA	Genetic Information Processing	Folding, sorting and degradation
CL8015.Contig1_All	novel_mir65	1.5	NA	0.8	NA	Genetic Information Processing	Folding, sorting and degradation
CL8015.Contig3_All	novel_mir65	1.5	NA	0.8	NA	Genetic Information Processing	Folding, sorting and degradation
Unigene76678_All	novel_mir54;novel_mir55	0;0	NA	0;0	NA	Genetic Information Processing;Metabolism	Folding, sorting and degradation;Global and overview maps;Glycan biosynthesis and metabolism
CL12601.Contig1_All	novel_mir55;novel_mir54	0;0	NA	0;0	NA	Genetic Information Processing	Replication and repair
CL14340.Contig10_All	novel_mir113	3	NA	2.2	NA	Genetic Information Processing	Transcription
CL14340.Contig14_All	novel_mir113	3	NA	2.2	NA	Genetic Information Processing	Transcription
CL14530.Contig1_All	novel_mir121	0	NA	0	NA	Genetic Information Processing;Metabolism	Transcription;Amino acid metabolism;Global and overview maps;Nucleotide metabolism
CL14530.Contig2_All	novel_mir121	0	NA	0	NA	Genetic Information Processing	Transcription;Translation
CL14530.Contig3_All	novel_mir121	0	NA	0	NA	Genetic Information Processing	Transcription;Translation
Unigene13074_All	novel_mir104	0	NA	0	NA	Genetic Information Processing;Metabolism	Transcription;Translation;Global and overview maps;Nucleotide metabolism
Unigene13396_All	novel_mir100	2	NA	1	NA	Genetic Information Processing;Metabolism	Transcription;Translation;Global and overview maps;Nucleotide metabolism
Unigene14329_All	novel_mir111	1	NA	0.5	NA	Genetic Information Processing	Transcription
Unigene5791_All	novel_mir100	1	NA	0.5	NA	Genetic Information Processing;Metabolism	Transcription;Translation;Global and overview maps;Nucleotide metabolism
Unigene6004_All	novel_mir100	3	NA	1.5	NA	Genetic Information Processing;Metabolism	Transcription;Global and overview maps;Nucleotide metabolism
Unigene6184_All	novel_mir100	0	NA	0	NA	Genetic Information Processing;Metabolism	Transcription;Global and overview maps;Nucleotide metabolism
Unigene8118_All	novel_mir31	0	NA	0	NA	Genetic Information Processing;Metabolism	Transcription;Global and overview maps;Nucleotide metabolism
CL11293.Contig2_All	novel_mir5	0	NA	0	NA	Genetic Information Processing;Metabolism	Translation;Carbohydrate metabolism;Energy metabolism;Global and overview maps
CL1232.Contig18_All	novel_mir40	3.5	NA	2	NA	Genetic Information Processing	Translation
CL1232.Contig19_All	novel_mir40	3.5	NA	2	NA	Genetic Information Processing	Translation
CL1232.Contig1_All	novel_mir40	3.5	NA	2	NA	Genetic Information Processing	Translation
CL1232.Contig6_All	novel_mir40	3.5	NA	2	NA	Genetic Information Processing	Translation
CL2042.Contig4_All	novel_mir37	1.5	NA	1	NA	Genetic Information Processing;Metabolism	Translation;Carbohydrate metabolism;Energy metabolism;Global and overview maps
CL3127.Contig1_All	novel_mir41	0	NA	0	NA	Genetic Information Processing	Translation
CL3127.Contig2_All	novel_mir41	0	NA	0	NA	Genetic Information Processing	Translation
CL60.Contig4_All	novel_mir49	2	NA	1.5	NA	Genetic Information Processing	Translation
CL60.Contig5_All	novel_mir49	2	NA	1.5	NA	Genetic Information Processing	Translation
CL8420.Contig1_All	novel_mir49	2	NA	1.5	NA	Genetic Information Processing	Translation
CL931.Contig10_All	novel_mir55;novel_mir54	0;0	NA	0;0	NA	Genetic Information Processing	Translation
CL931.Contig2_All	novel_mir55;novel_mir54	0;0	NA	0;0	NA	Genetic Information Processing	Translation
CL931.Contig3_All	novel_mir55;novel_mir54	0;0	NA	0;0	NA	Genetic Information Processing	Translation
CL931.Contig5_All	novel_mir54;novel_mir55	0;0	NA	0;0	NA	Genetic Information Processing	Translation
CL931.Contig6_All	novel_mir54;novel_mir55	0;0	NA	0;0	NA	Genetic Information Processing	Translation
CL931.Contig8_All	novel_mir55;novel_mir54	0;0	NA	0;0	NA	Genetic Information Processing	Translation
Unigene12055_All	novel_mir69	2.5	NA	1.2	NA	Genetic Information Processing	Translation
Unigene13068_All	novel_mir69	2.5	NA	1.2	NA	Genetic Information Processing	Translation
Unigene3699_All	novel_mir94	0	NA	0	NA	Genetic Information Processing	Translation
Unigene45676_All	novel_mir100	3	NA	1.5	NA	Genetic Information Processing	Translation
Unigene5296_All	novel_mir8	0	NA	0	NA	Genetic Information Processing	Translation
Unigene55118_All	novel_mir100	2	NA	1	NA	Genetic Information Processing	Translation
Unigene5802_All	novel_mir69	2.5	NA	1.2	NA	Genetic Information Processing	Translation
Unigene7669_All	novel_mir100	2	NA	1	NA	Genetic Information Processing	Translation
Unigene57670_All	novel_mir40	3.5	NA	2	NA	Human Diseases	Endocrine and metabolic diseases
CL14432.Contig7_All	novel_mir25	2	NA	1.5	NA	Metabolism	Amino acid metabolism;Carbohydrate metabolism;Global and overview maps;Metabolism of other amino acids
CL14532.Contig7_All	novel_mir31	0	NA	0	NA	Metabolism	Amino acid metabolism;Carbohydrate metabolism;Global and overview maps;Lipid metabolism;Metabolism of other amino acids
CL1931.Contig43_All	novel_mir121	0	NA	0	NA	Metabolism	Amino acid metabolism;Global and overview maps
CL2455.Contig3_All	novel_mir97	3	NA	1.5	NA	Metabolism	Amino acid metabolism
CL83.Contig5_All	novel_mir71	2.5	NA	1.5	NA	Metabolism	Amino acid metabolism;Energy metabolism;Global and overview maps
Unigene11227_All	novel_mir121	0	NA	0	NA	Metabolism	Amino acid metabolism;Global and overview maps
CL12575.Contig1_All	novel_mir60	3.5	NA	2.2	NA	Metabolism	Biosynthesis of other secondary metabolites;Global and overview maps
CL12575.Contig2_All	novel_mir60	3.5	NA	2.2	NA	Metabolism	Biosynthesis of other secondary metabolites;Global and overview maps
CL12575.Contig5_All	novel_mir60	3.5	NA	2.2	NA	Metabolism	Biosynthesis of other secondary metabolites;Global and overview maps
CL4587.Contig8_All	novel_mir40	3	NA	1.5	NA	Metabolism	Biosynthesis of other secondary metabolites;Global and overview maps
CL8972.Contig15_All	novel_mir49	1	NA	1	NA	Metabolism	Biosynthesis of other secondary metabolites;Carbohydrate metabolism;Global and overview maps;Metabolism of other amino acids
Unigene5043_All	novel_mir29	0.5	NA	0	NA	Metabolism	Biosynthesis of other secondary metabolites;Carbohydrate metabolism;Global and overview maps;Metabolism of other amino acids
CL2042.Contig1_All	novel_mir5	0	NA	0	NA	Metabolism	Carbohydrate metabolism;Energy metabolism;Global and overview maps
CL2042.Contig2_All	novel_mir5	0	NA	0	NA	Metabolism	Carbohydrate metabolism;Energy metabolism;Global and overview maps
CL2042.Contig5_All	novel_mir5	2.5	NA	1.2	NA	Metabolism	Carbohydrate metabolism;Global and overview maps
CL2042.Contig7_All	novel_mir5	2.5	NA	1.2	NA	Metabolism	Carbohydrate metabolism;Energy metabolism;Global and overview maps
CL3054.Contig2_All	novel_mir40	2	NA	1	NA	Metabolism	Carbohydrate metabolism
CL3054.Contig3_All	novel_mir40	0	NA	0	NA	Metabolism	Carbohydrate metabolism
CL3054.Contig4_All	novel_mir40	2	NA	1	NA	Metabolism	Carbohydrate metabolism
Unigene5610_All	novel_mir67	1	NA	0.5	NA	Metabolism	Carbohydrate metabolism
Unigene5846_All	novel_mir67	1	NA	0.5	NA	Metabolism	Carbohydrate metabolism
CL14594.Contig12_All	novel_mir103	3	NA	1.5	NA	Metabolism	Energy metabolism;Global and overview maps
CL14594.Contig14_All	novel_mir103	3	NA	1.5	NA	Metabolism	Energy metabolism;Global and overview maps
CL14594.Contig15_All	novel_mir103	2	NA	1	NA	Metabolism	Energy metabolism;Global and overview maps
CL14594.Contig19_All	novel_mir103	3	NA	1.5	NA	Metabolism	Energy metabolism;Global and overview maps
CL14594.Contig29_All	novel_mir103	3	NA	1.5	NA	Metabolism	Energy metabolism;Global and overview maps
CL14594.Contig31_All	novel_mir103	3	NA	1.5	NA	Metabolism	Energy metabolism;Global and overview maps
CL14594.Contig32_All	novel_mir103	3	NA	1.5	NA	Metabolism	Energy metabolism;Global and overview maps
CL14612.Contig2_All	novel_mir111	3.5	NA	2.2	NA	Metabolism	Energy metabolism;Global and overview map
CL712.Contig4_All	novel_mir103	2.5	NA	1.5	NA	Metabolism	Energy metabolism;Global and overview maps
Unigene28707_All	novel_mir103	2.5	NA	1.5	NA	Metabolism	Energy metabolism;Global and overview maps
Unigene28710_All	novel_mir103	2.5	NA	1.5	NA	Metabolism	Energy metabolism;Global and overview maps
Unigene28712_All	novel_mir103	2.5	NA	1.5	NA	Metabolism	Energy metabolism;Global and overview maps
Unigene43629_All	novel_mir103	2.5	NA	1.5	NA	Metabolism	Energy metabolism;Global and overview maps
CL10746.Contig1_All	novel_mir49	3	NA	2	NA	Metabolism	Global and overview maps;Lipid metabolism
CL12485.Contig6_All	novel_mir10	0	NA	0	NA	Metabolism	Global and overview maps;Metabolism of terpenoids and polyketides
CL13775.Contig1_All	novel_mir25	1	NA	0.5	NA	Metabolism	Global and overview maps;Lipid metabolism
CL983.Contig10_All	novel_mir60	0	NA	0	NA	Metabolism	Global and overview maps;Lipid metabolism
Unigene12825_All	novel_mir25	3	NA	1.5	NA	Metabolism	Global and overview maps;Lipid metabolism
Unigene17411_All	novel_mir112	3	NA	2	NA	Metabolism	Global and overview maps;Lipid metabolism;Metabolism of cofactors and vitamins
Unigene32694_All	novel_mir97	3.5	NA	2	NA	Metabolism	Global and overview maps;Glycan biosynthesis and metabolism
CL14359.Contig1_All	novel_mir24	0	NA	0	NA	Metabolism	Lipid metabolism;Metabolism of other amino acids
CL6436.Contig8_All	novel_mir49	0	NA	0	NA	Organismal Systems	Environmental adaptation

## Sheet: BZ - AZ
Target Genes	miRNA id	TargetFinder score	TargetFinder NA	psRobot score	psRobot NA	Pathway_level1	Pathway_level2
CL12183.Contig10_All	novel_mir49;novel_mir76	2;3.5	NA	1.5;1.8	NA	Cellular Processes	Transport and catabolism
CL12183.Contig7_All	novel_mir76;novel_mir49	3.5;1	NA	1.8;0.5	NA	Cellular Processes	Transport and catabolism
CL12183.Contig8_All	novel_mir76;novel_mir49	2;1	NA	1.2;1	NA	Cellular Processes	Transport and catabolism
CL12183.Contig9_All	novel_mir49;novel_mir76	1;3.5	NA	0.5;1.8	NA	Cellular Processes	Transport and catabolism
CL12213.Contig1_All	novel_mir97	3	NA	2	NA	Cellular Processes;Metabolism	Transport and catabolism;Amino acid metabolism;Global and overview maps;Nucleotide metabolism
CL1232.Contig13_All	novel_mir40	3.5	NA	2	NA	Cellular Processes;Genetic Information Processing;Metabolism	Transport and catabolism;Translation;Biosynthesis of other secondary metabolites;Carbohydrate metabolism;Global and overview maps
CL1232.Contig16_All	novel_mir40	3.5	NA	2	NA	Cellular Processes;Metabolism	Transport and catabolism;Biosynthesis of other secondary metabolites;Carbohydrate metabolism;Global and overview maps
CL1232.Contig17_All	novel_mir40	3.5	NA	2	NA	Cellular Processes;Metabolism	Transport and catabolism;Biosynthesis of other secondary metabolites;Carbohydrate metabolism;Global and overview maps
CL1232.Contig21_All	novel_mir40	3.5	NA	2	NA	Cellular Processes;Genetic Information Processing;Metabolism	Transport and catabolism;Translation;Biosynthesis of other secondary metabolites;Carbohydrate metabolism;Global and overview maps
CL1232.Contig3_All	novel_mir40	3.5	NA	2	NA	Cellular Processes;Metabolism	Transport and catabolism;Biosynthesis of other secondary metabolites;Carbohydrate metabolism;Global and overview maps
CL1232.Contig9_All	novel_mir40	3.5	NA	2	NA	Cellular Processes;Metabolism	Transport and catabolism;Biosynthesis of other secondary metabolites;Carbohydrate metabolism;Global and overview maps
CL12378.Contig13_All	novel_mir87	3.5	NA	2	NA	Cellular Processes	Transport and catabolism
CL12378.Contig14_All	novel_mir87	3.5	NA	2	NA	Cellular Processes	Transport and catabolism
CL13801.Contig1_All	novel_mir25	3.5	NA	1.8	NA	Cellular Processes;Environmental Information Processing;Metabolism	Transport and catabolism;Signal transduction;Amino acid metabolism;Carbohydrate metabolism;Global and overview maps
CL13801.Contig4_All	novel_mir25	3.5	NA	1.8	NA	Cellular Processes;Environmental Information Processing;Metabolism	Transport and catabolism;Signal transduction;Amino acid metabolism;Carbohydrate metabolism;Global and overview maps
CL14478.Contig6_All	novel_mir29;novel_mir28	1;0	NA	0.5;0	NA	Cellular Processes	Transport and catabolism
CL2461.Contig7_All	novel_mir8	2	NA	1	NA	Cellular Processes;Metabolism	Transport and catabolism;Carbohydrate metabolism;Global and overview maps;Metabolism of other amino acids
CL5153.Contig4_All	novel_mir87	2.5	NA	1.2	NA	Cellular Processes	Transport and catabolism
Unigene10803_All	novel_mir25	3.5	NA	1.8	NA	Cellular Processes;Environmental Information Processing;Metabolism	Transport and catabolism;Signal transduction;Amino acid metabolism;Carbohydrate metabolism;Global and overview maps
Unigene12385_All	novel_mir28	0	NA	0	NA	Cellular Processes;Metabolism	Transport and catabolism;Carbohydrate metabolism;Global and overview maps
Unigene13926_All	novel_mir30	3.5	NA	2	NA	Cellular Processes;Metabolism	Transport and catabolism;Carbohydrate metabolism;Global and overview maps
Unigene14770_All	novel_mir104	0	NA	0	NA	Cellular Processes;Genetic Information Processing;Genetic Information Processing	Transport and catabolism;Folding, sorting and degradation;Transcription
Unigene36759_All	novel_mir87	1	NA	0.5	NA	Cellular Processes;Metabolism	Transport and catabolism;Amino acid metabolism;Global and overview maps;Lipid metabolism
Unigene3755_All	novel_mir87	2.5	NA	1.2	NA	Cellular Processes;Metabolism	Transport and catabolism;Amino acid metabolism;Carbohydrate metabolism;Global and overview maps;Lipid metabolism
Unigene5555_All	novel_mir102	3	NA	1.5	NA	Cellular Processes	Transport and catabolism
Unigene7565_All	novel_mir30	3.5	NA	2	NA	Cellular Processes	Transport and catabolism
CL11018.Contig2_All	novel_mir87	3	NA	2.2	NA	Environmental Information Processing;Metabolism	Membrane transport;Biosynthesis of other secondary metabolites;Global and overview maps
CL12433.Contig23_All	novel_mir36	0	NA	0	NA	Environmental Information Processing;Genetic Information Processing	Signal transduction;Translation
CL5994.Contig7_All	novel_mir36	3	NA	2	NA	Environmental Information Processing	Signal transduction
CL716.Contig2_All	novel_mir87	3.5	NA	2.2	NA	Environmental Information Processing;Organismal Systems	Signal transduction;Environmental adaptation
CL716.Contig7_All	novel_mir87	3.5	NA	2.2	NA	Environmental Information Processing;Organismal Systems	Signal transduction;Environmental adaptation
CL716.Contig8_All	novel_mir87	3.5	NA	2.2	NA	Environmental Information Processing;Organismal Systems	Signal transduction;Environmental adaptation
CL716.Contig9_All	novel_mir87	3.5	NA	2.2	NA	Environmental Information Processing;Organismal Systems	Signal transduction;Environmental adaptation
CL9899.Contig4_All	novel_mir87	3.5	NA	1.8	NA	Environmental Information Processing	Signal transduction
Unigene36445_All	novel_mir87	2.5	NA	1.5	NA	Environmental Information Processing;Organismal Systems	Signal transduction;Environmental adaptation
Unigene3744_All	novel_mir87	3.5	NA	2.2	NA	Environmental Information Processing;Organismal Systems	Signal transduction;Environmental adaptation
Unigene6803_All	novel_mir40	3.5	NA	2	NA	Environmental Information Processing;Organismal Systems	Signal transduction;Environmental adaptation
Unigene7334_All	novel_mir76	3	NA	1.8	NA	Environmental Information Processing	Signal transduction
CL11356.Contig2_All	novel_mir65	3.5	NA	1.8	NA	Genetic Information Processing	Folding, sorting and degradation
CL11356.Contig3_All	novel_mir65	3.5	NA	1.8	NA	Genetic Information Processing	Folding, sorting and degradation
CL3631.Contig2_All	novel_mir87	2	NA	1.5	NA	Genetic Information Processing	Folding, sorting and degradation;Translation
CL3631.Contig6_All	novel_mir87	2	NA	1.5	NA	Genetic Information Processing	Folding, sorting and degradation;Translation
CL3631.Contig8_All	novel_mir87	2	NA	1.5	NA	Genetic Information Processing	Folding, sorting and degradation;Translation
CL3631.Contig9_All	novel_mir87	2	NA	1.5	NA	Genetic Information Processing	Folding, sorting and degradation;Translation
CL4620.Contig6_All	novel_mir20	3.5	NA	2.2	NA	Genetic Information Processing	Folding, sorting and degradation
CL6142.Contig2_All	novel_mir65	3	NA	1.8	NA	Genetic Information Processing	Folding, sorting and degradation
CL8015.Contig1_All	novel_mir65	1.5	NA	0.8	NA	Genetic Information Processing	Folding, sorting and degradation
CL8015.Contig3_All	novel_mir65	1.5	NA	0.8	NA	Genetic Information Processing	Folding, sorting and degradation
Unigene5525_All	novel_mir36	0	NA	0	NA	Genetic Information Processing;Metabolism;Organismal Systems	Folding, sorting and degradation;Carbohydrate metabolism;Global and overview maps;Metabolism of cofactors and vitamins;Environmental adaptation
Unigene76678_All	novel_mir54;novel_mir55	0;0	NA	0;0	NA	Genetic Information Processing;Metabolism	Folding, sorting and degradation;Global and overview maps;Glycan biosynthesis and metabolism
CL12601.Contig1_All	novel_mir55;novel_mir54	0;0	NA	0;0	NA	Genetic Information Processing	Replication and repair
CL14340.Contig10_All	novel_mir113	3	NA	2.2	NA	Genetic Information Processing	Transcription
CL14340.Contig14_All	novel_mir113	3	NA	2.2	NA	Genetic Information Processing	Transcription
CL14530.Contig1_All	novel_mir121	0	NA	0	NA	Genetic Information Processing;Metabolism	Transcription;Amino acid metabolism;Global and overview maps;Nucleotide metabolism
CL14530.Contig2_All	novel_mir121	0	NA	0	NA	Genetic Information Processing	Transcription;Translation
CL14530.Contig3_All	novel_mir121	0	NA	0	NA	Genetic Information Processing	Transcription;Translation
CL5617.Contig1_All	novel_mir87	3.5	NA	2	NA	Genetic Information Processing;Metabolism	Transcription;Global and overview maps;Nucleotide metabolism
CL5617.Contig2_All	novel_mir87	3.5	NA	2	NA	Genetic Information Processing;Metabolism	Transcription;Global and overview maps;Nucleotide metabolism
CL5617.Contig3_All	novel_mir87	3.5	NA	2	NA	Genetic Information Processing;Metabolism	Transcription;Global and overview maps;Nucleotide metabolism
CL6416.Contig1_All	novel_mir87	3.5	NA	1.8	NA	Genetic Information Processing;Metabolism	Transcription;Global and overview maps;Nucleotide metabolism
CL6416.Contig2_All	novel_mir87	2.5	NA	1.2	NA	Genetic Information Processing;Metabolism	Transcription;Global and overview maps;Nucleotide metabolism
Unigene13074_All	novel_mir104	0	NA	0	NA	Genetic Information Processing;Metabolism	Transcription;Translation;Global and overview maps;Nucleotide metabolism
Unigene13396_All	novel_mir100	2	NA	1	NA	Genetic Information Processing;Metabolism	Transcription;Translation;Global and overview maps;Nucleotide metabolism
Unigene18633_All	novel_mir87	2.5	NA	1.2	NA	Genetic Information Processing;Metabolism	Transcription;Global and overview maps;Nucleotide metabolism
Unigene5791_All	novel_mir100	1	NA	0.5	NA	Genetic Information Processing;Metabolism	Transcription;Translation;Global and overview maps;Nucleotide metabolism
Unigene6004_All	novel_mir100	3	NA	1.5	NA	Genetic Information Processing;Metabolism	Transcription;Global and overview maps;Nucleotide metabolism
Unigene6184_All	novel_mir100	0	NA	0	NA	Genetic Information Processing;Metabolism	Transcription;Global and overview maps;Nucleotide metabolism
Unigene8118_All	novel_mir31	0	NA	0	NA	Genetic Information Processing;Metabolism	Transcription;Global and overview maps;Nucleotide metabolism
CL11293.Contig2_All	novel_mir5	0	NA	0	NA	Genetic Information Processing;Metabolism	Translation;Carbohydrate metabolism;Energy metabolism;Global and overview maps
CL1232.Contig18_All	novel_mir40	3.5	NA	2	NA	Genetic Information Processing	Translation
CL1232.Contig19_All	novel_mir40	3.5	NA	2	NA	Genetic Information Processing	Translation
CL1232.Contig1_All	novel_mir40	3.5	NA	2	NA	Genetic Information Processing	Translation
CL1232.Contig6_All	novel_mir40	3.5	NA	2	NA	Genetic Information Processing	Translation
CL2.Contig148_All	novel_mir33	3.5	NA	1.8	NA	Genetic Information Processing;Metabolism	Translation;Global and overview maps
CL2.Contig15_All	novel_mir33	3.5	NA	1.8	NA	Genetic Information Processing;Metabolism	Translation;Global and overview maps
CL2.Contig18_All	novel_mir33	3.5	NA	1.8	NA	Genetic Information Processing;Metabolism	Translation;Global and overview maps
CL2.Contig20_All	novel_mir33	3.5	NA	1.8	NA	Genetic Information Processing;Metabolism	Translation;Global and overview maps
CL2.Contig25_All	novel_mir33	3.5	NA	1.8	NA	Genetic Information Processing;Metabolism	Translation;Global and overview maps
CL2.Contig32_All	novel_mir33	3.5	NA	1.8	NA	Genetic Information Processing;Metabolism	Translation;Global and overview maps
CL2.Contig44_All	novel_mir33	3.5	NA	1.8	NA	Genetic Information Processing;Metabolism	Translation;Global and overview maps
CL2.Contig46_All	novel_mir33	3.5	NA	1.8	NA	Genetic Information Processing;Metabolism	Translation;Global and overview maps
CL2.Contig52_All	novel_mir33	3.5	NA	1.8	NA	Genetic Information Processing;Metabolism	Translation;Global and overview maps
CL2.Contig54_All	novel_mir33	3.5	NA	1.8	NA	Genetic Information Processing;Metabolism	Translation;Global and overview maps
CL2.Contig88_All	novel_mir33	3.5	NA	1.8	NA	Genetic Information Processing;Metabolism	Translation;Global and overview maps
CL2042.Contig4_All	novel_mir37	1.5	NA	1	NA	Genetic Information Processing;Metabolism	Translation;Carbohydrate metabolism;Energy metabolism;Global and overview maps
CL3127.Contig1_All	novel_mir41	0	NA	0	NA	Genetic Information Processing	Translation
CL3127.Contig2_All	novel_mir41	0	NA	0	NA	Genetic Information Processing	Translation
CL60.Contig4_All	novel_mir49	2	NA	1.5	NA	Genetic Information Processing	Translation
CL60.Contig5_All	novel_mir49	2	NA	1.5	NA	Genetic Information Processing	Translation
CL8420.Contig1_All	novel_mir49;novel_mir76	2;3	NA	1.5;1.8	NA	Genetic Information Processing	Translation
CL931.Contig10_All	novel_mir54;novel_mir55	0;0	NA	0;0	NA	Genetic Information Processing	Translation
CL931.Contig2_All	novel_mir54;novel_mir55	0;0	NA	0;0	NA	Genetic Information Processing	Translation
CL931.Contig3_All	novel_mir55;novel_mir54	0;0	NA	0;0	NA	Genetic Information Processing	Translation
CL931.Contig5_All	novel_mir54;novel_mir55	0;0	NA	0;0	NA	Genetic Information Processing	Translation
CL931.Contig6_All	novel_mir55;novel_mir54	0;0	NA	0;0	NA	Genetic Information Processing	Translation
CL931.Contig8_All	novel_mir55;novel_mir54	0;0	NA	0;0	NA	Genetic Information Processing	Translation
Unigene12055_All	novel_mir69	2.5	NA	1.2	NA	Genetic Information Processing	Translation
Unigene13068_All	novel_mir69	2.5	NA	1.2	NA	Genetic Information Processing	Translation
Unigene3699_All	novel_mir94	0	NA	0	NA	Genetic Information Processing	Translation
Unigene39152_All	novel_mir58	3	NA	1.5	NA	Genetic Information Processing;Metabolism	Translation;Amino acid metabolism;Biosynthesis of other secondary metabolites;Global and overview maps
Unigene45676_All	novel_mir100	3	NA	1.5	NA	Genetic Information Processing	Translation
Unigene5296_All	novel_mir8	0	NA	0	NA	Genetic Information Processing	Translation
Unigene55118_All	novel_mir100	2	NA	1	NA	Genetic Information Processing	Translation
Unigene5802_All	novel_mir69	2.5	NA	1.2	NA	Genetic Information Processing	Translation
Unigene7669_All	novel_mir100	2	NA	1	NA	Genetic Information Processing	Translation
Unigene8961_All	novel_mir87	3.5	NA	1.8	NA	Genetic Information Processing	Translation
Unigene57670_All	novel_mir40	3.5	NA	2	NA	Human Diseases	Endocrine and metabolic diseases
CL14432.Contig7_All	novel_mir25	2	NA	1.5	NA	Metabolism	Amino acid metabolism;Carbohydrate metabolism;Global and overview maps;Metabolism of other amino acids
CL14532.Contig7_All	novel_mir31	0	NA	0	NA	Metabolism	Amino acid metabolism;Carbohydrate metabolism;Global and overview maps;Lipid metabolism;Metabolism of other amino acids
CL1931.Contig43_All	novel_mir121	0	NA	0	NA	Metabolism	Amino acid metabolism;Global and overview maps
CL2455.Contig3_All	novel_mir97	3	NA	1.5	NA	Metabolism	Amino acid metabolism
CL4755.Contig4_All	novel_mir87	2.5	NA	1.8	NA	Metabolism	Amino acid metabolism;Global and overview maps
CL4755.Contig7_All	novel_mir87	2.5	NA	1.8	NA	Metabolism	Amino acid metabolism;Global and overview maps
CL83.Contig17_All	novel_mir12	2.5	NA	1.5	NA	Metabolism	Amino acid metabolism;Energy metabolism;Global and overview maps
CL83.Contig5_All	novel_mir71	2.5	NA	1.5	NA	Metabolism	Amino acid metabolism;Energy metabolism;Global and overview maps
Unigene10586_All	novel_mir61;novel_mir32	2;1.5	NA	1;0.8	NA	Metabolism	Amino acid metabolism;Global and overview maps
Unigene11227_All	novel_mir121	0	NA	0	NA	Metabolism	Amino acid metabolism;Global and overview maps
Unigene11622_All	novel_mir87	3	NA	1.5	NA	Metabolism	Amino acid metabolism;Global and overview maps
Unigene12670_All	novel_mir87	3	NA	1.5	NA	Metabolism	Amino acid metabolism;Global and overview maps
Unigene14169_All	novel_mir87	3	NA	1.5	NA	Metabolism	Amino acid metabolism;Global and overview maps
Unigene4032_All	novel_mir32;novel_mir61	0.5;2	NA	0.2;1	NA	Metabolism	Amino acid metabolism;Global and overview maps
Unigene4203_All	novel_mir32	3	NA	1.5	NA	Metabolism	Amino acid metabolism;Global and overview maps
Unigene6185_All	novel_mir32	3	NA	1.5	NA	Metabolism	Amino acid metabolism;Global and overview maps
Unigene8082_All	novel_mir32	3	NA	1.5	NA	Metabolism	Amino acid metabolism;Global and overview maps
Unigene8780_All	novel_mir32	3	NA	1.5	NA	Metabolism	Amino acid metabolism;Global and overview maps
Unigene9819_All	novel_mir32	3	NA	1.5	NA	Metabolism	Amino acid metabolism;Global and overview maps
CL14480.Contig1_All	novel_mir87	3.5	NA	2.2	NA	Metabolism	Biosynthesis of other secondary metabolites;Global and overview maps
CL14480.Contig2_All	novel_mir87	3.5	NA	2.2	NA	Metabolism	Biosynthesis of other secondary metabolites;Global and overview maps
CL4587.Contig8_All	novel_mir40	3	NA	1.5	NA	Metabolism	Biosynthesis of other secondary metabolites;Global and overview maps
CL8972.Contig15_All	novel_mir76;novel_mir49	3;1	NA	1.8;1	NA	Metabolism	Biosynthesis of other secondary metabolites;Carbohydrate metabolism;Global and overview maps;Metabolism of other amino acids
CL9246.Contig2_All	novel_mir87	3.5	NA	1.8	NA	Metabolism	Biosynthesis of other secondary metabolites;Carbohydrate metabolism;Global and overview maps;Metabolism of other amino acids
Unigene39457_All	novel_mir87	3.5	NA	2	NA	Metabolism	Biosynthesis of other secondary metabolites;Global and overview maps
Unigene39460_All	novel_mir87	3.5	NA	2	NA	Metabolism	Biosynthesis of other secondary metabolites;Global and overview maps
Unigene5043_All	novel_mir29	0.5	NA	0	NA	Metabolism	Biosynthesis of other secondary metabolites;Carbohydrate metabolism;Global and overview maps;Metabolism of other amino acids
Unigene7371_All	novel_mir87	3.5	NA	2.2	NA	Metabolism	Biosynthesis of other secondary metabolites;Global and overview maps
CL13418.Contig32_All	novel_mir87	1	NA	0.5	NA	Metabolism	Carbohydrate metabolism;Global and overview maps
CL13418.Contig33_All	novel_mir87	2	NA	1.2	NA	Metabolism	Carbohydrate metabolism;Global and overview maps
CL13418.Contig34_All	novel_mir87	2	NA	1.2	NA	Metabolism	Carbohydrate metabolism;Global and overview maps
CL13418.Contig46_All	novel_mir87	1	NA	0.5	NA	Metabolism	Carbohydrate metabolism;Global and overview maps
CL13418.Contig4_All	novel_mir87	2	NA	1.2	NA	Metabolism	Carbohydrate metabolism;Global and overview maps
CL1618.Contig2_All	novel_mir87	3	NA	1.5	NA	Metabolism	Carbohydrate metabolism;Energy metabolism;Global and overview maps
CL2042.Contig1_All	novel_mir5	0	NA	0	NA	Metabolism	Carbohydrate metabolism;Energy metabolism;Global and overview maps
CL2042.Contig2_All	novel_mir5	0	NA	0	NA	Metabolism	Carbohydrate metabolism;Energy metabolism;Global and overview maps
CL2042.Contig5_All	novel_mir5	2.5	NA	1.2	NA	Metabolism	Carbohydrate metabolism;Global and overview maps
CL2042.Contig7_All	novel_mir5	2.5	NA	1.2	NA	Metabolism	Carbohydrate metabolism;Energy metabolism;Global and overview maps
CL3054.Contig2_All	novel_mir40	2	NA	1	NA	Metabolism	Carbohydrate metabolism
CL3054.Contig3_All	novel_mir40	0	NA	0	NA	Metabolism	Carbohydrate metabolism
CL3054.Contig4_All	novel_mir40	2	NA	1	NA	Metabolism	Carbohydrate metabolism
CL3369.Contig3_All	novel_mir61	2.5	NA	1.2	NA	Metabolism	Carbohydrate metabolism
CL4986.Contig1_All	novel_mir76	3	NA	1.8	NA	Metabolism	Carbohydrate metabolism;Energy metabolism;Global and overview maps
CL4986.Contig3_All	novel_mir76	3	NA	1.8	NA	Metabolism	Carbohydrate metabolism;Energy metabolism;Global and overview maps
CL4986.Contig4_All	novel_mir76	3	NA	1.8	NA	Metabolism	Carbohydrate metabolism;Energy metabolism;Global and overview maps
Unigene39324_All	novel_mir96	2	NA	1.5	NA	Metabolism	Carbohydrate metabolism;Global and overview maps
Unigene4460_All	novel_mir76	3	NA	1.8	NA	Metabolism	Carbohydrate metabolism;Energy metabolism;Global and overview maps
Unigene5006_All	novel_mir99	2.5	NA	1.2	NA	Metabolism	Carbohydrate metabolism;Energy metabolism;Global and overview maps
Unigene5610_All	novel_mir67	1	NA	0.5	NA	Metabolism	Carbohydrate metabolism
Unigene5846_All	novel_mir67	1	NA	0.5	NA	Metabolism	Carbohydrate metabolism
Unigene5996_All	novel_mir99	2.5	NA	1.2	NA	Metabolism	Carbohydrate metabolism;Energy metabolism;Global and overview maps
Unigene6410_All	novel_mir99	2.5	NA	1.2	NA	Metabolism	Carbohydrate metabolism;Energy metabolism;Global and overview maps
CL13378.Contig6_All	novel_mir38	0	NA	0	NA	Metabolism	Energy metabolism;Global and overview maps
CL14121.Contig1_All	novel_mir50	0	NA	0	NA	Metabolism	Energy metabolism;Global and overview maps
CL14594.Contig12_All	novel_mir103	3	NA	1.5	NA	Metabolism	Energy metabolism;Global and overview maps
CL14594.Contig14_All	novel_mir103	3	NA	1.5	NA	Metabolism	Energy metabolism;Global and overview maps
CL14594.Contig15_All	novel_mir103	2	NA	1	NA	Metabolism	Energy metabolism;Global and overview maps
CL14594.Contig19_All	novel_mir103	3	NA	1.5	NA	Metabolism	Energy metabolism;Global and overview maps
CL14594.Contig29_All	novel_mir103	3	NA	1.5	NA	Metabolism	Energy metabolism;Global and overview maps
CL14594.Contig31_All	novel_mir103	3	NA	1.5	NA	Metabolism	Energy metabolism;Global and overview maps
CL14594.Contig32_All	novel_mir103	3	NA	1.5	NA	Metabolism	Energy metabolism;Global and overview maps
CL14612.Contig2_All	novel_mir33	0	NA	0	NA	Metabolism	Energy metabolism;Global and overview maps
CL422.Contig3_All	novel_mir38	0	NA	0	NA	Metabolism	Energy metabolism;Global and overview maps
CL422.Contig5_All	novel_mir38	0	NA	0	NA	Metabolism	Energy metabolism;Global and overview maps
CL7030.Contig7_All	novel_mir50	0	NA	0	NA	Metabolism	Energy metabolism;Global and overview maps
CL712.Contig4_All	novel_mir103	2.5	NA	1.5	NA	Metabolism	Energy metabolism;Global and overview maps
Unigene11230_All	novel_mir38	0	NA	0	NA	Metabolism	Energy metabolism;Global and overview maps
Unigene28707_All	novel_mir103	2.5	NA	1.5	NA	Metabolism	Energy metabolism;Global and overview maps
Unigene28710_All	novel_mir103	2.5	NA	1.5	NA	Metabolism	Energy metabolism;Global and overview maps
Unigene28712_All	novel_mir103	2.5	NA	1.5	NA	Metabolism	Energy metabolism;Global and overview maps
Unigene3899_All	novel_mir38	0	NA	0	NA	Metabolism	Energy metabolism;Global and overview maps
Unigene43629_All	novel_mir103	2.5	NA	1.5	NA	Metabolism	Energy metabolism;Global and overview maps
Unigene5187_All	novel_mir38	0	NA	0	NA	Metabolism	Energy metabolism;Global and overview maps
Unigene6229_All	novel_mir38	0	NA	0	NA	Metabolism	Energy metabolism;Global and overview maps
Unigene6941_All	novel_mir38	0	NA	0	NA	Metabolism	Energy metabolism;Global and overview maps
CL10746.Contig1_All	novel_mir49	3	NA	2	NA	Metabolism	Global and overview maps;Lipid metabolism
CL12485.Contig6_All	novel_mir10	0	NA	0	NA	Metabolism	Global and overview maps;Metabolism of terpenoids and polyketides
CL13775.Contig1_All	novel_mir25	1	NA	0.5	NA	Metabolism	Global and overview maps;Lipid metabolism
CL2532.Contig2_All	novel_mir76	3	NA	1.8	NA	Metabolism	Global and overview maps;Lipid metabolism;Metabolism of other amino acids
CL7337.Contig1_All	novel_mir87	1	NA	0.5	NA	Metabolism	Global and overview maps;Metabolism of terpenoids and polyketides
Unigene12825_All	novel_mir25	3	NA	1.5	NA	Metabolism	Global and overview maps;Lipid metabolism
Unigene17411_All	novel_mir112	3	NA	2	NA	Metabolism	Global and overview maps;Lipid metabolism;Metabolism of cofactors and vitamins
Unigene32694_All	novel_mir97	3.5	NA	2	NA	Metabolism	Global and overview maps;Glycan biosynthesis and metabolism
Unigene6805_All	novel_mir99	2.5	NA	1.2	NA	Metabolism	Global and overview maps;Metabolism of other amino acids
Unigene9406_All	novel_mir76	3	NA	1.8	NA	Metabolism	Global and overview maps;Metabolism of other amino acids
CL14359.Contig1_All	novel_mir24	0	NA	0	NA	Metabolism	Lipid metabolism;Metabolism of other amino acids
CL9960.Contig1_All	novel_mir122	3.5	NA	1.8	NA	Metabolism	Lipid metabolism
CL9960.Contig2_All	novel_mir122	0	NA	0	NA	Metabolism	Lipid metabolism
CL10021.Contig1_All	novel_mir99	3	NA	1.5	NA	Organismal Systems	Environmental adaptation
CL6436.Contig8_All	novel_mir49	0	NA	0	NA	Organismal Systems	Environmental adaptation

## Sheet: AC - AZ
Target Genes	miRNA id	TargetFinder score	TargetFinder NA	psRobot score	psRobot NA	Pathway_level1	Pathway_level2
CL1232.Contig13_All	novel_mir40	3.5	NA	2	NA	Cellular Processes;Genetic Information Processing;Metabolism	Transport and catabolism;Translation;Biosynthesis of other secondary metabolites;Carbohydrate metabolism;Global and overview maps
CL1232.Contig16_All	novel_mir40	3.5	NA	2	NA	Cellular Processes;Metabolism	Transport and catabolism;Biosynthesis of other secondary metabolites;Carbohydrate metabolism;Global and overview maps
CL1232.Contig17_All	novel_mir40	3.5	NA	2	NA	Cellular Processes;Metabolism	Transport and catabolism;Biosynthesis of other secondary metabolites;Carbohydrate metabolism;Global and overview maps
CL1232.Contig21_All	novel_mir40	3.5	NA	2	NA	Cellular Processes;Genetic Information Processing;Metabolism	Transport and catabolism;Translation;Biosynthesis of other secondary metabolites;Carbohydrate metabolism;Global and overview maps
CL1232.Contig3_All	novel_mir40	3.5	NA	2	NA	Cellular Processes;Metabolism	Transport and catabolism;Biosynthesis of other secondary metabolites;Carbohydrate metabolism;Global and overview maps
CL1232.Contig9_All	novel_mir40	3.5	NA	2	NA	Cellular Processes;Metabolism	Transport and catabolism;Biosynthesis of other secondary metabolites;Carbohydrate metabolism;Global and overview maps
CL12378.Contig13_All	novel_mir87	3.5	NA	2	NA	Cellular Processes	Transport and catabolism
CL12378.Contig14_All	novel_mir87	3.5	NA	2	NA	Cellular Processes	Transport and catabolism
CL5153.Contig4_All	novel_mir87	2.5	NA	1.2	NA	Cellular Processes	Transport and catabolism
Unigene36759_All	novel_mir87	1	NA	0.5	NA	Cellular Processes;Metabolism	Transport and catabolism;Amino acid metabolism;Global and overview maps;Lipid metabolism
Unigene3755_All	novel_mir87	2.5	NA	1.2	NA	Cellular Processes;Metabolism	Transport and catabolism;Amino acid metabolism;Carbohydrate metabolism;Global and overview maps;Lipid metabolism
CL11018.Contig2_All	novel_mir87	3	NA	2.2	NA	Environmental Information Processing;Metabolism	Membrane transport;Biosynthesis of other secondary metabolites;Global and overview maps
CL13562.Contig32_All	novel_mir70	3.5	NA	1.8	NA	Environmental Information Processing	Signal transduction
CL716.Contig2_All	novel_mir87	3.5	NA	2.2	NA	Environmental Information Processing;Organismal Systems	Signal transduction;Environmental adaptation
CL716.Contig7_All	novel_mir87	3.5	NA	2.2	NA	Environmental Information Processing;Organismal Systems	Signal transduction;Environmental adaptation
CL716.Contig8_All	novel_mir87	3.5	NA	2.2	NA	Environmental Information Processing;Organismal Systems	Signal transduction;Environmental adaptation
CL716.Contig9_All	novel_mir87	3.5	NA	2.2	NA	Environmental Information Processing;Organismal Systems	Signal transduction;Environmental adaptation
CL9899.Contig4_All	novel_mir87	3.5	NA	1.8	NA	Environmental Information Processing	Signal transduction
Unigene36445_All	novel_mir87	2.5	NA	1.5	NA	Environmental Information Processing;Organismal Systems	Signal transduction;Environmental adaptation
Unigene3744_All	novel_mir87	3.5	NA	2.2	NA	Environmental Information Processing;Organismal Systems	Signal transduction;Environmental adaptation
Unigene6803_All	novel_mir40	3.5	NA	2	NA	Environmental Information Processing;Organismal Systems	Signal transduction;Environmental adaptation
CL3631.Contig2_All	novel_mir87	2	NA	1.5	NA	Genetic Information Processing	Folding, sorting and degradation;Translation
CL3631.Contig6_All	novel_mir87	2	NA	1.5	NA	Genetic Information Processing	Folding, sorting and degradation;Translation
CL3631.Contig8_All	novel_mir87	2	NA	1.5	NA	Genetic Information Processing	Folding, sorting and degradation;Translation
CL3631.Contig9_All	novel_mir87	2	NA	1.5	NA	Genetic Information Processing	Folding, sorting and degradation;Translation
CL14340.Contig10_All	novel_mir113	3	NA	2.2	NA	Genetic Information Processing	Transcription
CL14340.Contig14_All	novel_mir113	3	NA	2.2	NA	Genetic Information Processing	Transcription
CL5617.Contig1_All	novel_mir87	3.5	NA	2	NA	Genetic Information Processing;Metabolism	Transcription;Global and overview maps;Nucleotide metabolism
CL5617.Contig2_All	novel_mir87	3.5	NA	2	NA	Genetic Information Processing;Metabolism	Transcription;Global and overview maps;Nucleotide metabolism
CL5617.Contig3_All	novel_mir87	3.5	NA	2	NA	Genetic Information Processing;Metabolism	Transcription;Global and overview maps;Nucleotide metabolism
CL6416.Contig1_All	novel_mir87	3.5	NA	1.8	NA	Genetic Information Processing;Metabolism	Transcription;Global and overview maps;Nucleotide metabolism
CL6416.Contig2_All	novel_mir87	2.5	NA	1.2	NA	Genetic Information Processing;Metabolism	Transcription;Global and overview maps;Nucleotide metabolism
Unigene18633_All	novel_mir87	2.5	NA	1.2	NA	Genetic Information Processing;Metabolism	Transcription;Global and overview maps;Nucleotide metabolism
CL1232.Contig18_All	novel_mir40	3.5	NA	2	NA	Genetic Information Processing	Translation
CL1232.Contig19_All	novel_mir40	3.5	NA	2	NA	Genetic Information Processing	Translation
CL1232.Contig1_All	novel_mir40	3.5	NA	2	NA	Genetic Information Processing	Translation
CL1232.Contig6_All	novel_mir40	3.5	NA	2	NA	Genetic Information Processing	Translation
Unigene8961_All	novel_mir87	3.5	NA	1.8	NA	Genetic Information Processing	Translation
Unigene57670_All	novel_mir40	3.5	NA	2	NA	Human Diseases	Endocrine and metabolic diseases
CL4755.Contig4_All	novel_mir87	2.5	NA	1.8	NA	Metabolism	Amino acid metabolism;Global and overview maps
CL4755.Contig7_All	novel_mir87	2.5	NA	1.8	NA	Metabolism	Amino acid metabolism;Global and overview maps
Unigene10586_All	novel_mir61	2	NA	1	NA	Metabolism	Amino acid metabolism;Global and overview maps
Unigene11622_All	novel_mir87	3	NA	1.5	NA	Metabolism	Amino acid metabolism;Global and overview maps
Unigene12670_All	novel_mir87	3	NA	1.5	NA	Metabolism	Amino acid metabolism;Global and overview maps
Unigene14169_All	novel_mir87	3	NA	1.5	NA	Metabolism	Amino acid metabolism;Global and overview maps
Unigene4032_All	novel_mir61	2	NA	1	NA	Metabolism	Amino acid metabolism;Global and overview maps
Unigene48335_All	novel_mir90	2.5	NA	2.5	NA	Metabolism	Amino acid metabolism;Global and overview maps
CL12575.Contig1_All	novel_mir60	3.5	NA	2.2	NA	Metabolism	Biosynthesis of other secondary metabolites;Global and overview maps
CL12575.Contig2_All	novel_mir60	3.5	NA	2.2	NA	Metabolism	Biosynthesis of other secondary metabolites;Global and overview maps
CL12575.Contig5_All	novel_mir60	3.5	NA	2.2	NA	Metabolism	Biosynthesis of other secondary metabolites;Global and overview maps
CL14480.Contig1_All	novel_mir87	3.5	NA	2.2	NA	Metabolism	Biosynthesis of other secondary metabolites;Global and overview maps
CL14480.Contig2_All	novel_mir87	3.5	NA	2.2	NA	Metabolism	Biosynthesis of other secondary metabolites;Global and overview maps
CL4587.Contig8_All	novel_mir40	3	NA	1.5	NA	Metabolism	Biosynthesis of other secondary metabolites;Global and overview maps
CL9246.Contig2_All	novel_mir87	3.5	NA	1.8	NA	Metabolism	Biosynthesis of other secondary metabolites;Carbohydrate metabolism;Global and overview maps;Metabolism of other amino acids
Unigene39457_All	novel_mir87	3.5	NA	2	NA	Metabolism	Biosynthesis of other secondary metabolites;Global and overview maps
Unigene39460_All	novel_mir87	3.5	NA	2	NA	Metabolism	Biosynthesis of other secondary metabolites;Global and overview maps
Unigene7371_All	novel_mir87	3.5	NA	2.2	NA	Metabolism	Biosynthesis of other secondary metabolites;Global and overview maps
CL13418.Contig32_All	novel_mir87	1	NA	0.5	NA	Metabolism	Carbohydrate metabolism;Global and overview maps
CL13418.Contig33_All	novel_mir87	2	NA	1.2	NA	Metabolism	Carbohydrate metabolism;Global and overview maps
CL13418.Contig34_All	novel_mir87	2	NA	1.2	NA	Metabolism	Carbohydrate metabolism;Global and overview maps
CL13418.Contig46_All	novel_mir87	1	NA	0.5	NA	Metabolism	Carbohydrate metabolism;Global and overview maps
CL13418.Contig4_All	novel_mir87	2	NA	1.2	NA	Metabolism	Carbohydrate metabolism;Global and overview maps
CL1618.Contig2_All	novel_mir87	3	NA	1.5	NA	Metabolism	Carbohydrate metabolism;Energy metabolism;Global and overview maps
CL3054.Contig2_All	novel_mir40	2	NA	1	NA	Metabolism	Carbohydrate metabolism
CL3054.Contig3_All	novel_mir40	0	NA	0	NA	Metabolism	Carbohydrate metabolism
CL3054.Contig4_All	novel_mir40	2	NA	1	NA	Metabolism	Carbohydrate metabolism
CL3369.Contig3_All	novel_mir61	2.5	NA	1.2	NA	Metabolism	Carbohydrate metabolism
Unigene39324_All	novel_mir96	2	NA	1.5	NA	Metabolism	Carbohydrate metabolism;Global and overview maps
CL14121.Contig1_All	novel_mir50	0	NA	0	NA	Metabolism	Energy metabolism;Global and overview maps
CL14594.Contig12_All	novel_mir103	3	NA	1.5	NA	Metabolism	Energy metabolism;Global and overview maps
CL14594.Contig14_All	novel_mir103	3	NA	1.5	NA	Metabolism	Energy metabolism;Global and overview maps
CL14594.Contig15_All	novel_mir103	2	NA	1	NA	Metabolism	Energy metabolism;Global and overview maps
CL14594.Contig19_All	novel_mir103	3	NA	1.5	NA	Metabolism	Energy metabolism;Global and overview maps
CL14594.Contig29_All	novel_mir103	3	NA	1.5	NA	Metabolism	Energy metabolism;Global and overview maps
CL14594.Contig31_All	novel_mir103	3	NA	1.5	NA	Metabolism	Energy metabolism;Global and overview maps
CL14594.Contig32_All	novel_mir103	3	NA	1.5	NA	Metabolism	Energy metabolism;Global and overview maps
CL7030.Contig7_All	novel_mir50	0	NA	0	NA	Metabolism	Energy metabolism;Global and overview maps
CL712.Contig4_All	novel_mir103	2.5	NA	1.5	NA	Metabolism	Energy metabolism;Global and overview maps
Unigene28707_All	novel_mir103	2.5	NA	1.5	NA	Metabolism	Energy metabolism;Global and overview maps
Unigene28710_All	novel_mir103	2.5	NA	1.5	NA	Metabolism	Energy metabolism;Global and overview maps
Unigene28712_All	novel_mir103	2.5	NA	1.5	NA	Metabolism	Energy metabolism;Global and overview maps
Unigene43629_All	novel_mir103	2.5	NA	1.5	NA	Metabolism	Energy metabolism;Global and overview maps
CL14180.Contig9_All	novel_mir22	0	NA	0	NA	Metabolism;Organismal Systems	Global and overview maps;Metabolism of terpenoids and polyketides;Environmental adaptation
CL7337.Contig1_All	novel_mir87	1	NA	0.5	NA	Metabolism	Global and overview maps;Metabolism of terpenoids and polyketides
CL983.Contig10_All	novel_mir60	0	NA	0	NA	Metabolism	Global and overview maps;Lipid metabolism;;;
