# Supplementary material for: Integrated analyses of the transcriptome and small RNA of the hemiparasitic plant Monochasma savatieri before and after establishment of parasite-host association
Source: BMC Plant Biol. 2021 Feb 10;21:90. doi: 10.1186/s12870-021-02861-6 (PMC7877053; doi:10.1186/s12870-021-02861-6)
Supplement: Supplementary file 6 — Additional file 6. Co-differentially expressed miRNAs and targets in the BC/AC and BZ/AZ comparisons. [file 12870_2021_2861_MOESM6_ESM.xls]

## Sheet: BC - AC
miRNA_id	Target_id	Symbol	miRNA_foldchange	Target_foldchange	Correlation(pearson)
miR156_2	CL9918.Contig1_All	CL9918.Contig1_All	-1.15033	1.14078	-0.682014
miR156a-5p	CL10957.Contig2_All	CL10957.Contig2_All	-1.50956	-2.48861	0.655812
miR167d_1	CL4361.Contig3_All	CL4361.Contig3_All	-2.84165	-1.53922	0.600565
miR168-5p	CL14153.Contig4_All	CL14153.Contig4_All	1.20921	1.22982	0.678213
miR168-5p	CL2034.Contig81_All	CL2034.Contig81_All	1.20921	10.14	0.757521
miR168-5p	Unigene6517_All	Unigene6517_All	1.20921	1.40131	0.674134
miR169v_1	CL462.Contig3_All	CL462.Contig3_All	-3.034	-10.618	0.892187
miR172a_3	CL2230.Contig15_All	CL2230.Contig15_All	-1.22988	-1.12569	0.60109
miR172a_3	CL2955.Contig5_All	CL2955.Contig5_All	-1.22988	-3.25081	0.660277
miR172a_3	CL7316.Contig4_All	CL7316.Contig4_All	-1.22988	-1.48668	0.634898
miR172a_3	CL919.Contig6_All	CL919.Contig6_All	-1.22988	-1.85921	0.614655
miR172a_3	Unigene13621_All	Unigene13621_All	-1.22988	-2.39798	0.649122
miR319f_1	CL7035.Contig2_All	CL7035.Contig2_All	-8.18704	1.18685	-0.606472
miR394a_1	Unigene39841_All	Unigene39841_All	-4.57393	-4.34037	0.666742
miR397-5p_1	CL3444.Contig3_All	CL3444.Contig3_All	-2.3008	-4.7264	0.913131
miR397-5p_1	CL3444.Contig4_All	CL3444.Contig4_All	-2.3008	-2.53748	0.836919
miR408b_1	CL13008.Contig1_All	CL13008.Contig1_All	-8.63867	4.42165	-0.630764
miR408b_1	CL13008.Contig2_All	CL13008.Contig2_All	-8.63867	3.23568	-0.604378
novel_mir100	CL122.Contig26_All	CL122.Contig26_All	3.36815	3.33033	0.779877
novel_mir100	Unigene5791_All	Unigene5791_All	3.36815	5.05057	0.629395
novel_mir100	Unigene7669_All	Unigene7669_All	3.36815	2.84552	0.756643
novel_mir104	CL12069.Contig25_All	CL12069.Contig25_All	1.20493	1.30711	0.647655
novel_mir125	Unigene19452_All	Unigene19452_All	1.71949	1.74396	0.615665
novel_mir17	CL8835.Contig3_All	CL8835.Contig3_All	1.12967	1.41413	0.744752
novel_mir20	CL14180.Contig5_All	CL14180.Contig5_All	1.19893	-1.70552	0.605245
novel_mir20	Unigene7860_All	Unigene7860_All	1.19893	-1.25413	-0.629595
novel_mir25	CL1044.Contig21_All	CL1044.Contig21_All	1.22064	1.12497	0.663365
novel_mir25	CL11649.Contig4_All	CL11649.Contig4_All	1.22064	2.96344	0.637411
novel_mir25	CL20.Contig4_All	CL20.Contig4_All	1.22064	-1.12196	-0.600993
novel_mir26	CL14371.Contig6_All	CL14371.Contig6_All	1.42533	1.10939	0.785668
novel_mir40	CL1232.Contig9_All	CL1232.Contig9_All	1.14173	-3.11325	-0.657418
novel_mir40	CL14197.Contig4_All	CL14197.Contig4_All	1.14173	-2.46135	0.771906
novel_mir40	CL1693.Contig14_All	CL1693.Contig14_All	1.14173	4.83441	0.609562
novel_mir40	CL2164.Contig3_All	CL2164.Contig3_All	1.14173	-1.66502	0.601125
novel_mir40	CL479.Contig12_All	CL479.Contig12_All	1.14173	2.67838	0.737874
novel_mir40	CL53.Contig8_All	CL53.Contig8_All	1.14173	-1.15128	-0.718778
novel_mir40	CL6212.Contig7_All	CL6212.Contig7_All	1.14173	-2.37012	0.640569
novel_mir40	CL6790.Contig1_All	CL6790.Contig1_All	1.14173	-1.22679	0.680252
novel_mir46	Unigene4922_All	Unigene4922_All	5.95471	1.61418	0.747731
novel_mir49	Unigene7334_All	Unigene7334_All	1.06024	-1.12301	-0.615325
novel_mir6	CL11516.Contig2_All	CL11516.Contig2_All	3.05801	-1.94201	-0.675649
novel_mir65	CL1003.Contig16_All	CL1003.Contig16_All	1.0012	-1.06163	0.619563
novel_mir65	CL10124.Contig3_All	CL10124.Contig3_All	1.0012	-1.45028	0.714554
novel_mir65	CL1086.Contig11_All	CL1086.Contig11_All	1.0012	-1.14232	0.714587
novel_mir65	CL2298.Contig3_All	CL2298.Contig3_All	1.0012	-1.49238	-0.637043
novel_mir65	CL2695.Contig4_All	CL2695.Contig4_All	1.0012	-1.89011	0.806015
novel_mir65	CL2745.Contig1_All	CL2745.Contig1_All	1.0012	-1.17686	0.622421
novel_mir65	CL3163.Contig5_All	CL3163.Contig5_All	1.0012	-1.49614	-0.72088
novel_mir65	CL4365.Contig15_All	CL4365.Contig15_All	1.0012	1.36685	0.724575
novel_mir65	CL4655.Contig6_All	CL4655.Contig6_All	1.0012	-1.20795	0.629565
novel_mir65	CL4922.Contig1_All	CL4922.Contig1_All	1.0012	1.87043	0.818152
novel_mir65	CL5801.Contig20_All	CL5801.Contig20_All	1.0012	-2.20952	-0.694456
novel_mir65	CL6980.Contig2_All	CL6980.Contig2_All	1.0012	-1.15272	0.759793
novel_mir65	CL705.Contig10_All	CL705.Contig10_All	1.0012	-4.79452	-0.687817
novel_mir65	CL7413.Contig3_All	CL7413.Contig3_All	1.0012	-1.09792	0.734557
novel_mir65	CL8489.Contig2_All	CL8489.Contig2_All	1.0012	-1.47698	0.636047
novel_mir65	CL8552.Contig1_All	CL8552.Contig1_All	1.0012	5.80217	0.601133
novel_mir65	Unigene15118_All	Unigene15118_All	1.0012	-1.40878	0.635939
novel_mir65	Unigene19694_All	Unigene19694_All	1.0012	-1.12596	0.684153
novel_mir65	Unigene22842_All	Unigene22842_All	1.0012	-1.25031	-0.655852
novel_mir65	Unigene29492_All	Unigene29492_All	1.0012	-2.20881	-0.63791
novel_mir65	Unigene33194_All	Unigene33194_All	1.0012	-1.35897	-0.677928
novel_mir65	Unigene35649_All	Unigene35649_All	1.0012	-2.14728	-0.681782
novel_mir65	Unigene35789_All	Unigene35789_All	1.0012	-1.19633	0.676183
novel_mir65	Unigene4821_All	Unigene4821_All	1.0012	1.38744	0.849879
novel_mir65	Unigene5775_All	Unigene5775_All	1.0012	-1.4086	0.629046
novel_mir65	Unigene645_All	Unigene645_All	1.0012	-1.26512	-0.605358
novel_mir65	Unigene9021_All	Unigene9021_All	1.0012	-1.88879	0.61634
novel_mir65	Unigene9070_All	Unigene9070_All	1.0012	-5.07382	0.68468
novel_mir69	CL7303.Contig6_All	CL7303.Contig6_All	-2.23959	1.20103	-0.708329
novel_mir71	Unigene13189_All	Unigene13189_All	1.59823	-1.00197	0.750575
novel_mir8	CL12069.Contig25_All	CL12069.Contig25_All	1.31399	1.30711	0.619541
novel_mir84	CL2111.Contig48_All	CL2111.Contig48_All	2.33097	-5.83715	-0.624527
novel_mir91	Unigene37166_All	Unigene37166_All	-1.76797	-12.3399	0.877649
novel_mir91	Unigene9312_All	Unigene9312_All	-1.76797	-6.56646	0.611264
novel_mir94	CL12378.Contig14_All	CL12378.Contig14_All	1.60204	7.60865	0.645646
novel_mir95	CL14180.Contig8_All	CL14180.Contig8_All	-1.90948	-1.37792	0.745049
novel_mir97	Unigene15321_All	Unigene15321_All	2.36098	1.66522	0.739229

## Sheet: BZ - AZ
miRNA_id	Target_id	Symbol	miRNA_foldchange	Target_foldchange	Correlation(pearson)
miR156_2	CL9918.Contig1_All	CL9918.Contig1_All	-1.47212	2.90629	-0.682014
miR156_2	CL9918.Contig2_All	CL9918.Contig2_All	-1.47212	2.50447	-0.60538
miR156a	CL10957.Contig2_All	CL10957.Contig2_All	-1.97498	-2.73862	0.808846
miR156a-5p	CL10957.Contig2_All	CL10957.Contig2_All	-2.70188	-2.73862	0.655812
miR167d_1	CL4361.Contig3_All	CL4361.Contig3_All	-1.57864	-1.23272	0.600565
miR168	CL2034.Contig80_All	CL2034.Contig80_All	-1.74669	-5.95986	0.672695
miR168b_1	CL2034.Contig80_All	CL2034.Contig80_All	-2.48776	-5.95986	0.897125
miR168b_1	Unigene36479_All	Unigene36479_All	-2.48776	-1.58138	0.636984
miR169a-3p_1	CL13907.Contig4_All	CL13907.Contig4_All	-4.88669	1.58023	-0.619024
miR171b-3p_3	CL1529.Contig2_All	CL1529.Contig2_All	-2.13026	-7.98602	0.70149
miR172a_3	CL2230.Contig15_All	CL2230.Contig15_All	1.149	1.7075	0.60109
miR172a_3	CL7316.Contig4_All	CL7316.Contig4_All	1.149	2.36492	0.634898
miR172a_3	Unigene13621_All	Unigene13621_All	1.149	-5.49851	0.649122
miR319b_1	CL2804.Contig27_All	CL2804.Contig27_All	-3.73097	1.47817	-0.625073
miR396a-3p_1	Unigene166_All	Unigene166_All	5.06477	1.64178	0.707208
miR396g-3p	CL219.Contig5_All	CL219.Contig5_All	3.54086	7.43239	0.602319
miR396g-3p	CL9241.Contig3_All	CL9241.Contig3_All	3.54086	4.50116	0.933044
miR396g-3p	Unigene15345_All	Unigene15345_All	3.54086	1.22906	0.89581
miR396g-3p	Unigene166_All	Unigene166_All	3.54086	1.64178	0.689002
miR396g-3p	Unigene22147_All	Unigene22147_All	3.54086	12.0042	0.872302
miR396g-3p	Unigene22148_All	Unigene22148_All	3.54086	5.541	0.877946
miR396g-3p	Unigene22149_All	Unigene22149_All	3.54086	2.59886	0.87319
miR396g-3p	Unigene22151_All	Unigene22151_All	3.54086	7.89121	0.909849
miR396g-3p	Unigene22155_All	Unigene22155_All	3.54086	4.11083	0.83417
miR396g-3p	Unigene32638_All	Unigene32638_All	3.54086	2.60407	0.77255
miR396h	CL1165.Contig8_All	CL1165.Contig8_All	2.12386	1.32956	0.798126
miR396h	CL2149.Contig12_All	CL2149.Contig12_All	2.12386	-1.87688	-0.614387
miR396h	CL527.Contig67_All	CL527.Contig67_All	2.12386	-3.40336	-0.621483
miR397-5p_1	CL3444.Contig3_All	CL3444.Contig3_All	-1.72615	-7.75091	0.913131
miR397-5p_1	CL3444.Contig4_All	CL3444.Contig4_All	-1.72615	-5.15871	0.836919
miR397-5p_1	Unigene652_All	Unigene652_All	-1.72615	-3.92797	0.794757
miR408b_1	CL13008.Contig1_All	CL13008.Contig1_All	-4.22666	3.47506	-0.630764
miR408b_1	CL13008.Contig2_All	CL13008.Contig2_All	-4.22666	3.77402	-0.604378
miR845	CL6902.Contig1_All	CL6902.Contig1_All	1.83734	1.05614	0.787605
miR845	Unigene10250_All	Unigene10250_All	1.83734	1.55191	0.692402
miR845	Unigene4731_All	Unigene4731_All	1.83734	1.38292	0.687227
novel_mir1	CL11270.Contig2_All	CL11270.Contig2_All	2.05163	-3.33783	-0.708315
novel_mir100	Unigene5791_All	Unigene5791_All	2.34506	1.57733	0.629395
novel_mir104	Unigene13074_All	Unigene13074_All	1.93184	-3.65497	-0.600126
novel_mir110	Unigene18633_All	Unigene18633_All	3.18039	1.16821	0.714863
novel_mir113	CL14340.Contig10_All	CL14340.Contig10_All	2.48057	-3.06714	-0.737032
novel_mir114	CL1931.Contig62_All	CL1931.Contig62_All	2.36328	1.20786	0.783689
novel_mir15	Unigene61698_All	Unigene61698_All	2.68857	1.17742	0.763394
novel_mir17	CL2077.Contig6_All	CL2077.Contig6_All	1.87857	-5.87065	-0.664555
novel_mir17	CL8835.Contig3_All	CL8835.Contig3_All	1.87857	1.60704	0.744752
novel_mir20	CL14180.Contig5_All	CL14180.Contig5_All	2.72211	1.93287	0.605245
novel_mir20	Unigene5100_All	Unigene5100_All	2.72211	-6.56844	-0.684896
novel_mir20	Unigene7860_All	Unigene7860_All	2.72211	-4.29777	-0.629595
novel_mir25	CL1044.Contig21_All	CL1044.Contig21_All	1.83665	1.95269	0.663365
novel_mir25	CL11649.Contig4_All	CL11649.Contig4_All	1.83665	3.97774	0.637411
novel_mir25	CL20.Contig4_All	CL20.Contig4_All	1.83665	-2.49221	-0.600993
novel_mir25	Unigene13140_All	Unigene13140_All	1.83665	1.46657	0.652952
novel_mir25	Unigene13724_All	Unigene13724_All	1.83665	1.01865	0.673019
novel_mir26	CL14371.Contig6_All	CL14371.Contig6_All	2.58582	1.45723	0.785668
novel_mir26	CL463.Contig6_All	CL463.Contig6_All	2.58582	2.46393	0.643714
novel_mir26	CL463.Contig7_All	CL463.Contig7_All	2.58582	1.20356	0.607061
novel_mir27	CL14371.Contig6_All	CL14371.Contig6_All	7.26918	1.45723	0.605065
novel_mir30	Unigene12375_All	Unigene12375_All	2.25533	-1.16434	-0.871251
novel_mir32	Unigene8223_All	Unigene8223_All	1.5378	-1.96073	-0.601164
novel_mir33	CL2.Contig32_All	CL2.Contig32_All	1.86651	4.257	0.695024
novel_mir36	CL5994.Contig7_All	CL5994.Contig7_All	1.80485	1.73331	0.643508
novel_mir36	Unigene10228_All	Unigene10228_All	1.80485	1.17348	0.723501
novel_mir40	CL10855.Contig3_All	CL10855.Contig3_All	2.43643	3.026	0.847167
novel_mir40	CL1232.Contig9_All	CL1232.Contig9_All	2.43643	-3.16849	-0.657418
novel_mir40	CL14197.Contig4_All	CL14197.Contig4_All	2.43643	1.37171	0.771906
novel_mir40	CL1693.Contig14_All	CL1693.Contig14_All	2.43643	6.66571	0.609562
novel_mir40	CL1693.Contig20_All	CL1693.Contig20_All	2.43643	-1.25824	-0.609995
novel_mir40	CL1693.Contig22_All	CL1693.Contig22_All	2.43643	2.17963	0.624274
novel_mir40	CL304.Contig34_All	CL304.Contig34_All	2.43643	2.14142	0.758344
novel_mir40	CL458.Contig3_All	CL458.Contig3_All	2.43643	1.30979	0.717464
novel_mir40	CL4587.Contig2_All	CL4587.Contig2_All	2.43643	-5.71217	-0.616455
novel_mir40	CL4587.Contig4_All	CL4587.Contig4_All	2.43643	-5.6985	-0.733773
novel_mir40	CL4587.Contig5_All	CL4587.Contig5_All	2.43643	-5.12407	-0.73295
novel_mir40	CL4587.Contig8_All	CL4587.Contig8_All	2.43643	-5.49766	-0.751992
novel_mir40	CL4587.Contig9_All	CL4587.Contig9_All	2.43643	-5.45081	-0.692115
novel_mir40	CL479.Contig12_All	CL479.Contig12_All	2.43643	1.7244	0.737874
novel_mir40	CL479.Contig18_All	CL479.Contig18_All	2.43643	6.72291	0.696054
novel_mir40	CL479.Contig1_All	CL479.Contig1_All	2.43643	4.74187	0.812405
novel_mir40	CL4795.Contig5_All	CL4795.Contig5_All	2.43643	2.6465	0.7606
novel_mir40	CL53.Contig4_All	CL53.Contig4_All	2.43643	6.13441	0.620681
novel_mir40	CL53.Contig6_All	CL53.Contig6_All	2.43643	1.94116	0.708143
novel_mir40	CL53.Contig8_All	CL53.Contig8_All	2.43643	-2.02538	-0.718778
novel_mir40	CL6194.Contig3_All	CL6194.Contig3_All	2.43643	2.52553	0.773159
novel_mir40	CL6212.Contig7_All	CL6212.Contig7_All	2.43643	1.41938	0.640569
novel_mir40	CL6254.Contig7_All	CL6254.Contig7_All	2.43643	1.46963	0.742717
novel_mir40	CL6790.Contig1_All	CL6790.Contig1_All	2.43643	1.21238	0.680252
novel_mir40	CL7424.Contig1_All	CL7424.Contig1_All	2.43643	1.15325	0.753754
novel_mir40	Unigene1114_All	Unigene1114_All	2.43643	2.68404	0.600216
novel_mir40	Unigene11608_All	Unigene11608_All	2.43643	1.99989	0.898745
novel_mir40	Unigene13385_All	Unigene13385_All	2.43643	2.61197	0.611077
novel_mir40	Unigene21854_All	Unigene21854_All	2.43643	1.60015	0.653428
novel_mir40	Unigene21857_All	Unigene21857_All	2.43643	3.23962	0.670882
novel_mir40	Unigene35609_All	Unigene35609_All	2.43643	4.97254	0.745776
novel_mir40	Unigene43289_All	Unigene43289_All	2.43643	2.54546	0.649128
novel_mir40	Unigene4579_All	Unigene4579_All	2.43643	-2.28855	-0.782617
novel_mir40	Unigene6878_All	Unigene6878_All	2.43643	-2.79595	-0.613072
novel_mir40	Unigene9502_All	Unigene9502_All	2.43643	-1.61507	-0.805566
novel_mir46	Unigene4922_All	Unigene4922_All	2.43361	-8.66473	0.747731
novel_mir47	CL1363.Contig1_All	CL1363.Contig1_All	1.78952	1.39109	0.87313
novel_mir47	CL1363.Contig2_All	CL1363.Contig2_All	1.78952	1.64785	0.614291
novel_mir47	CL3603.Contig2_All	CL3603.Contig2_All	1.78952	1.25528	0.793778
novel_mir49	CL2532.Contig2_All	CL2532.Contig2_All	1.2742	-4.75081	-0.62403
novel_mir49	Unigene7334_All	Unigene7334_All	1.2742	-2.19352	-0.615325
novel_mir50	CL14121.Contig1_All	CL14121.Contig1_All	3.14447	1.21002	0.759141
novel_mir55	CL931.Contig12_All	CL931.Contig12_All	1.95851	2.73738	0.616339
novel_mir6	CL11516.Contig2_All	CL11516.Contig2_All	4.34132	-3.1699	-0.675649
novel_mir61	Unigene4908_All	Unigene4908_All	2.09428	1.65912	0.726673
novel_mir62	Unigene10157_All	Unigene10157_All	1.94488	-1.55407	-0.702107
novel_mir65	CL1003.Contig16_All	CL1003.Contig16_All	2.13746	2.61866	0.619563
novel_mir65	CL1003.Contig6_All	CL1003.Contig6_All	2.13746	3.39322	0.671211
novel_mir65	CL10124.Contig3_All	CL10124.Contig3_All	2.13746	1.55143	0.714554
novel_mir65	CL1025.Contig8_All	CL1025.Contig8_All	2.13746	2.46407	0.678087
novel_mir65	CL10337.Contig3_All	CL10337.Contig3_All	2.13746	2.6781	0.747967
novel_mir65	CL104.Contig7_All	CL104.Contig7_All	2.13746	1.78458	0.858906
novel_mir65	CL10491.Contig2_All	CL10491.Contig2_All	2.13746	-6.97029	-0.603573
novel_mir65	CL10856.Contig1_All	CL10856.Contig1_All	2.13746	4.98803	0.625715
novel_mir65	CL1086.Contig11_All	CL1086.Contig11_All	2.13746	1.14604	0.714587
novel_mir65	CL11751.Contig2_All	CL11751.Contig2_All	2.13746	2.42501	0.731924
novel_mir65	CL11854.Contig3_All	CL11854.Contig3_All	2.13746	1.01279	0.662171
novel_mir65	CL12039.Contig1_All	CL12039.Contig1_All	2.13746	1.87115	0.696981
novel_mir65	CL12039.Contig2_All	CL12039.Contig2_All	2.13746	1.19326	0.65061
novel_mir65	CL12039.Contig3_All	CL12039.Contig3_All	2.13746	1.75336	0.716208
novel_mir65	CL12432.Contig1_All	CL12432.Contig1_All	2.13746	1.41571	0.650552
novel_mir65	CL12535.Contig31_All	CL12535.Contig31_All	2.13746	3.85881	0.786611
novel_mir65	CL12653.Contig3_All	CL12653.Contig3_All	2.13746	1.44835	0.758997
novel_mir65	CL12730.Contig1_All	CL12730.Contig1_All	2.13746	1.66666	0.732307
novel_mir65	CL128.Contig14_All	CL128.Contig14_All	2.13746	2.81581	0.785101
novel_mir65	CL13849.Contig1_All	CL13849.Contig1_All	2.13746	2.61693	0.729187
novel_mir65	CL13857.Contig2_All	CL13857.Contig2_All	2.13746	-1.27112	-0.794976
novel_mir65	CL14332.Contig1_All	CL14332.Contig1_All	2.13746	1.22637	0.849054
novel_mir65	CL14435.Contig2_All	CL14435.Contig2_All	2.13746	-2.48076	-0.600223
novel_mir65	CL14467.Contig19_All	CL14467.Contig19_All	2.13746	2.51883	0.67277
novel_mir65	CL14478.Contig2_All	CL14478.Contig2_All	2.13746	-1.79277	-0.686786
novel_mir65	CL1472.Contig21_All	CL1472.Contig21_All	2.13746	-7.57596	-0.601551
novel_mir65	CL1472.Contig31_All	CL1472.Contig31_All	2.13746	-1.1521	-0.69196
novel_mir65	CL1946.Contig3_All	CL1946.Contig3_All	2.13746	2.43473	0.655279
novel_mir65	CL1992.Contig11_All	CL1992.Contig11_All	2.13746	2.40815	0.783866
novel_mir65	CL2062.Contig10_All	CL2062.Contig10_All	2.13746	1.82575	0.789735
novel_mir65	CL2113.Contig10_All	CL2113.Contig10_All	2.13746	-1.19856	-0.884676
novel_mir65	CL2298.Contig3_All	CL2298.Contig3_All	2.13746	-3.12261	-0.637043
novel_mir65	CL2429.Contig22_All	CL2429.Contig22_All	2.13746	-1.44576	-0.639846
novel_mir65	CL2695.Contig3_All	CL2695.Contig3_All	2.13746	2.33449	0.839539
novel_mir65	CL2695.Contig4_All	CL2695.Contig4_All	2.13746	2.22942	0.806015
novel_mir65	CL2745.Contig1_All	CL2745.Contig1_All	2.13746	1.37193	0.622421
novel_mir65	CL3163.Contig5_All	CL3163.Contig5_All	2.13746	-6.6262	-0.72088
novel_mir65	CL3214.Contig14_All	CL3214.Contig14_All	2.13746	1.45364	0.822642
novel_mir65	CL323.Contig12_All	CL323.Contig12_All	2.13746	7.76583	0.630785
novel_mir65	CL323.Contig22_All	CL323.Contig22_All	2.13746	6.99909	0.630785
novel_mir65	CL323.Contig24_All	CL323.Contig24_All	2.13746	8.04064	0.630785
novel_mir65	CL3281.Contig4_All	CL3281.Contig4_All	2.13746	1.67767	0.743815
novel_mir65	CL3742.Contig4_All	CL3742.Contig4_All	2.13746	1.19283	0.667809
novel_mir65	CL391.Contig16_All	CL391.Contig16_All	2.13746	-2.31854	-0.686
novel_mir65	CL412.Contig12_All	CL412.Contig12_All	2.13746	-3.43431	-0.642035
novel_mir65	CL4346.Contig2_All	CL4346.Contig2_All	2.13746	1.1945	0.65019
novel_mir65	CL4365.Contig15_All	CL4365.Contig15_All	2.13746	3.44031	0.724575
novel_mir65	CL4365.Contig16_All	CL4365.Contig16_All	2.13746	-1.36004	-0.617809
novel_mir65	CL4515.Contig9_All	CL4515.Contig9_All	2.13746	3.33893	0.629105
novel_mir65	CL4561.Contig2_All	CL4561.Contig2_All	2.13746	1.53718	0.747611
novel_mir65	CL4655.Contig6_All	CL4655.Contig6_All	2.13746	2.56355	0.629565
novel_mir65	CL473.Contig17_All	CL473.Contig17_All	2.13746	4.47408	0.771734
novel_mir65	CL473.Contig27_All	CL473.Contig27_All	2.13746	2.80721	0.727139
novel_mir65	CL473.Contig46_All	CL473.Contig46_All	2.13746	1.50449	0.713226
novel_mir65	CL4768.Contig1_All	CL4768.Contig1_All	2.13746	-2.69741	-0.603278
novel_mir65	CL4894.Contig2_All	CL4894.Contig2_All	2.13746	1.08289	0.712179
novel_mir65	CL5166.Contig3_All	CL5166.Contig3_All	2.13746	1.57554	0.74
novel_mir65	CL5625.Contig5_All	CL5625.Contig5_All	2.13746	2.78867	0.656511
novel_mir65	CL5689.Contig3_All	CL5689.Contig3_All	2.13746	1.6355	0.791576
novel_mir65	CL5748.Contig8_All	CL5748.Contig8_All	2.13746	1.89654	0.692947
novel_mir65	CL5801.Contig20_All	CL5801.Contig20_All	2.13746	-1.72886	-0.694456
novel_mir65	CL5801.Contig5_All	CL5801.Contig5_All	2.13746	1.20982	0.680945
novel_mir65	CL6977.Contig1_All	CL6977.Contig1_All	2.13746	2.43584	0.79323
novel_mir65	CL6980.Contig2_All	CL6980.Contig2_All	2.13746	2.58126	0.759793
novel_mir65	CL7035.Contig5_All	CL7035.Contig5_All	2.13746	2.5515	0.661944
novel_mir65	CL705.Contig10_All	CL705.Contig10_All	2.13746	-6.35098	-0.687817
novel_mir65	CL7413.Contig3_All	CL7413.Contig3_All	2.13746	1.68772	0.734557
novel_mir65	CL7559.Contig3_All	CL7559.Contig3_All	2.13746	1.17505	0.739077
novel_mir65	CL772.Contig3_All	CL772.Contig3_All	2.13746	1.95273	0.612342
novel_mir65	CL8127.Contig2_All	CL8127.Contig2_All	2.13746	1.39636	0.64929
novel_mir65	CL829.Contig13_All	CL829.Contig13_All	2.13746	2.63493	0.739403
novel_mir65	CL8489.Contig2_All	CL8489.Contig2_All	2.13746	1.28708	0.636047
novel_mir65	CL8523.Contig1_All	CL8523.Contig1_All	2.13746	2.13659	0.759712
novel_mir65	CL8552.Contig1_All	CL8552.Contig1_All	2.13746	6.89299	0.601133
novel_mir65	CL8722.Contig2_All	CL8722.Contig2_All	2.13746	2.06565	0.723805
novel_mir65	CL8820.Contig1_All	CL8820.Contig1_All	2.13746	2.022	0.680207
novel_mir65	CL8949.Contig1_All	CL8949.Contig1_All	2.13746	1.80141	0.716372
novel_mir65	CL916.Contig1_All	CL916.Contig1_All	2.13746	1.1316	0.67882
novel_mir65	CL9968.Contig2_All	CL9968.Contig2_All	2.13746	3.14739	0.663447
novel_mir65	Unigene11229_All	Unigene11229_All	2.13746	1.47132	0.801131
novel_mir65	Unigene11649_All	Unigene11649_All	2.13746	2.99166	0.603965
novel_mir65	Unigene12077_All	Unigene12077_All	2.13746	1.04022	0.691151
novel_mir65	Unigene1255_All	Unigene1255_All	2.13746	2.08273	0.859602
novel_mir65	Unigene1271_All	Unigene1271_All	2.13746	1.40335	0.73623
novel_mir65	Unigene13021_All	Unigene13021_All	2.13746	1.52678	0.741349
novel_mir65	Unigene1360_All	Unigene1360_All	2.13746	1.65618	0.729992
novel_mir65	Unigene14025_All	Unigene14025_All	2.13746	1.16414	0.755727
novel_mir65	Unigene14268_All	Unigene14268_All	2.13746	1.05877	0.675383
novel_mir65	Unigene14547_All	Unigene14547_All	2.13746	1.11564	0.764799
novel_mir65	Unigene15118_All	Unigene15118_All	2.13746	2.41426	0.635939
novel_mir65	Unigene15540_All	Unigene15540_All	2.13746	1.37378	0.741988
novel_mir65	Unigene16802_All	Unigene16802_All	2.13746	2.13277	0.680895
novel_mir65	Unigene16950_All	Unigene16950_All	2.13746	4.16519	0.625222
novel_mir65	Unigene17222_All	Unigene17222_All	2.13746	2.19025	0.755686
novel_mir65	Unigene17286_All	Unigene17286_All	2.13746	2.58023	0.773278
novel_mir65	Unigene17844_All	Unigene17844_All	2.13746	1.60824	0.715869
novel_mir65	Unigene1883_All	Unigene1883_All	2.13746	1.93868	0.731222
novel_mir65	Unigene19447_All	Unigene19447_All	2.13746	1.30979	0.625376
novel_mir65	Unigene19694_All	Unigene19694_All	2.13746	1.37434	0.684153
novel_mir65	Unigene20634_All	Unigene20634_All	2.13746	3.4547	0.76277
novel_mir65	Unigene20661_All	Unigene20661_All	2.13746	2.76785	0.776511
novel_mir65	Unigene20708_All	Unigene20708_All	2.13746	3.55144	0.7386
novel_mir65	Unigene21591_All	Unigene21591_All	2.13746	2.65823	0.668732
novel_mir65	Unigene2159_All	Unigene2159_All	2.13746	1.85325	0.80714
novel_mir65	Unigene22842_All	Unigene22842_All	2.13746	-2.5897	-0.655852
novel_mir65	Unigene23648_All	Unigene23648_All	2.13746	1.6957	0.780071
novel_mir65	Unigene24086_All	Unigene24086_All	2.13746	2.02737	0.750077
novel_mir65	Unigene24285_All	Unigene24285_All	2.13746	1.69492	0.703812
novel_mir65	Unigene24690_All	Unigene24690_All	2.13746	2.18791	0.771648
novel_mir65	Unigene25492_All	Unigene25492_All	2.13746	1.67055	0.772357
novel_mir65	Unigene26206_All	Unigene26206_All	2.13746	1.81474	0.780318
novel_mir65	Unigene26599_All	Unigene26599_All	2.13746	1.01113	0.68205
novel_mir65	Unigene26819_All	Unigene26819_All	2.13746	1.12937	0.614548
novel_mir65	Unigene27375_All	Unigene27375_All	2.13746	2.99527	0.698606
novel_mir65	Unigene27489_All	Unigene27489_All	2.13746	1.90002	0.617841
novel_mir65	Unigene28294_All	Unigene28294_All	2.13746	4.08273	0.758773
novel_mir65	Unigene2905_All	Unigene2905_All	2.13746	2.12455	0.785524
novel_mir65	Unigene29492_All	Unigene29492_All	2.13746	-2.6351	-0.63791
novel_mir65	Unigene30976_All	Unigene30976_All	2.13746	1.72377	0.726351
novel_mir65	Unigene3134_All	Unigene3134_All	2.13746	2.51883	0.794804
novel_mir65	Unigene32147_All	Unigene32147_All	2.13746	2.88604	0.794554
novel_mir65	Unigene33078_All	Unigene33078_All	2.13746	1.87122	0.888967
novel_mir65	Unigene33194_All	Unigene33194_All	2.13746	-4.94557	-0.677928
novel_mir65	Unigene33433_All	Unigene33433_All	2.13746	1.15281	0.720003
novel_mir65	Unigene33716_All	Unigene33716_All	2.13746	2.164	0.83961
novel_mir65	Unigene34969_All	Unigene34969_All	2.13746	3.4547	0.80423
novel_mir65	Unigene35294_All	Unigene35294_All	2.13746	1.29072	0.775792
novel_mir65	Unigene35325_All	Unigene35325_All	2.13746	1.68714	0.735782
novel_mir65	Unigene35437_All	Unigene35437_All	2.13746	2.73223	0.724316
novel_mir65	Unigene35649_All	Unigene35649_All	2.13746	-2.36532	-0.681782
novel_mir65	Unigene35789_All	Unigene35789_All	2.13746	1.50696	0.676183
novel_mir65	Unigene35956_All	Unigene35956_All	2.13746	7.4547	0.630785
novel_mir65	Unigene36091_All	Unigene36091_All	2.13746	1.22407	0.676361
novel_mir65	Unigene36442_All	Unigene36442_All	2.13746	4.09033	0.788394
novel_mir65	Unigene3695_All	Unigene3695_All	2.13746	1.24787	0.699759
novel_mir65	Unigene37229_All	Unigene37229_All	2.13746	1.30339	0.826423
novel_mir65	Unigene37763_All	Unigene37763_All	2.13746	1.6957	0.878134
novel_mir65	Unigene39087_All	Unigene39087_All	2.13746	1.86973	0.774322
novel_mir65	Unigene39677_All	Unigene39677_All	2.13746	1.00505	0.681663
novel_mir65	Unigene39855_All	Unigene39855_All	2.13746	1.68941	0.804423
novel_mir65	Unigene41105_All	Unigene41105_All	2.13746	1.96489	0.667369
novel_mir65	Unigene41189_All	Unigene41189_All	2.13746	2.4692	0.732077
novel_mir65	Unigene41504_All	Unigene41504_All	2.13746	2.61417	0.867177
novel_mir65	Unigene42284_All	Unigene42284_All	2.13746	3.6957	0.698753
novel_mir65	Unigene4816_All	Unigene4816_All	2.13746	1.28272	0.831638
novel_mir65	Unigene4821_All	Unigene4821_All	2.13746	4.11196	0.849879
novel_mir65	Unigene5775_All	Unigene5775_All	2.13746	2.12651	0.629046
novel_mir65	Unigene62827_All	Unigene62827_All	2.13746	2.99527	0.696579
novel_mir65	Unigene64245_All	Unigene64245_All	2.13746	4.58023	0.790794
novel_mir65	Unigene64415_All	Unigene64415_All	2.13746	2.13277	0.736932
novel_mir65	Unigene645_All	Unigene645_All	2.13746	-1.55157	-0.605358
novel_mir65	Unigene64741_All	Unigene64741_All	2.13746	3.05416	0.759633
novel_mir65	Unigene65037_All	Unigene65037_All	2.13746	2.38758	0.70021
novel_mir65	Unigene65110_All	Unigene65110_All	2.13746	4.20472	0.750999
novel_mir65	Unigene65465_All	Unigene65465_All	2.13746	3.08273	0.797771
novel_mir65	Unigene6583_All	Unigene6583_All	2.13746	1.33423	0.754298
novel_mir65	Unigene66475_All	Unigene66475_All	2.13746	2.65823	0.697462
novel_mir65	Unigene67421_All	Unigene67421_All	2.13746	2.65823	0.728863
novel_mir65	Unigene67947_All	Unigene67947_All	2.13746	4.16519	0.631136
novel_mir65	Unigene68204_All	Unigene68204_All	2.13746	2.53959	0.699682
novel_mir65	Unigene68236_All	Unigene68236_All	2.13746	2.43136	0.627318
novel_mir65	Unigene70170_All	Unigene70170_All	2.13746	4.80262	0.624301
novel_mir65	Unigene8087_All	Unigene8087_All	2.13746	2.20892	0.70446
novel_mir65	Unigene82104_All	Unigene82104_All	2.13746	2.90216	0.78735
novel_mir65	Unigene82940_All	Unigene82940_All	2.13746	3.38758	0.751004
novel_mir65	Unigene8689_All	Unigene8689_All	2.13746	1.13729	0.792844
novel_mir65	Unigene9021_All	Unigene9021_All	2.13746	2.46823	0.61634
novel_mir65	Unigene9070_All	Unigene9070_All	2.13746	1.73656	0.68468
novel_mir67	Unigene11824_All	Unigene11824_All	1.75771	1.31933	0.700996
novel_mir71	CL13414.Contig1_All	CL13414.Contig1_All	3.55449	1.78272	0.87607
novel_mir71	Unigene13189_All	Unigene13189_All	3.55449	1.92497	0.750575
novel_mir76	CL11751.Contig2_All	CL11751.Contig2_All	1.93492	2.42501	0.631705
novel_mir76	Unigene27766_All	Unigene27766_All	1.93492	2.12323	0.62396
novel_mir76	Unigene7334_All	Unigene7334_All	1.93492	-2.19352	-0.616194
novel_mir80	Unigene14700_All	Unigene14700_All	-2.29516	-2.90489	0.933907
novel_mir84	CL2111.Contig48_All	CL2111.Contig48_All	3.18006	-7.24791	-0.624527
novel_mir85	Unigene32638_All	Unigene32638_All	2.68877	2.60407	0.907942
novel_mir87	CL10708.Contig1_All	CL10708.Contig1_All	1.81892	1.12619	0.61183
novel_mir87	CL13418.Contig46_All	CL13418.Contig46_All	1.81892	1.69874	0.669167
novel_mir87	CL248.Contig4_All	CL248.Contig4_All	1.81892	2.52208	0.638743
novel_mir87	CL3389.Contig2_All	CL3389.Contig2_All	1.81892	1.14037	0.689603
novel_mir87	CL3714.Contig11_All	CL3714.Contig11_All	1.81892	2.09492	0.729064
novel_mir87	CL404.Contig2_All	CL404.Contig2_All	1.81892	2.46162	0.634926
novel_mir87	CL4390.Contig1_All	CL4390.Contig1_All	1.81892	4.07364	0.649098
novel_mir87	CL5801.Contig15_All	CL5801.Contig15_All	1.81892	1.07586	0.611114
novel_mir87	CL7132.Contig1_All	CL7132.Contig1_All	1.81892	1.59032	0.690988
novel_mir87	CL7337.Contig1_All	CL7337.Contig1_All	1.81892	-2.29164	-0.604881
novel_mir87	CL759.Contig1_All	CL759.Contig1_All	1.81892	3.42558	0.677713
novel_mir87	CL759.Contig2_All	CL759.Contig2_All	1.81892	2.26141	0.727576
novel_mir87	CL8559.Contig1_All	CL8559.Contig1_All	1.81892	1.30402	0.769464
novel_mir87	CL8972.Contig6_All	CL8972.Contig6_All	1.81892	1.89439	0.774177
novel_mir87	CL9246.Contig2_All	CL9246.Contig2_All	1.81892	-2.06642	-0.61369
novel_mir87	Unigene11622_All	Unigene11622_All	1.81892	3.93972	0.677684
novel_mir87	Unigene16480_All	Unigene16480_All	1.81892	1.70576	0.669698
novel_mir87	Unigene16889_All	Unigene16889_All	1.81892	2.11074	0.747432
novel_mir87	Unigene1700_All	Unigene1700_All	1.81892	1.2323	0.776794
novel_mir87	Unigene18633_All	Unigene18633_All	1.81892	1.16821	0.611681
novel_mir87	Unigene26850_All	Unigene26850_All	1.81892	1.77487	0.835992
novel_mir87	Unigene26995_All	Unigene26995_All	1.81892	1.77662	0.644806
novel_mir87	Unigene28607_All	Unigene28607_All	1.81892	2.10763	0.837666
novel_mir87	Unigene30927_All	Unigene30927_All	1.81892	1.68627	0.756618
novel_mir87	Unigene33827_All	Unigene33827_All	1.81892	1.80262	0.61059
novel_mir87	Unigene35878_All	Unigene35878_All	1.81892	4.85448	0.665206
novel_mir87	Unigene37996_All	Unigene37996_All	1.81892	1.7608	0.657742
novel_mir87	Unigene42284_All	Unigene42284_All	1.81892	3.6957	0.70547
novel_mir91	Unigene37166_All	Unigene37166_All	-1.80782	-1.72643	0.877649
novel_mir91	Unigene9312_All	Unigene9312_All	-1.80782	-3.29228	0.611264
novel_mir95	CL14180.Contig8_All	CL14180.Contig8_All	-7.50251	-1.43477	0.745049
novel_mir96	Unigene39324_All	Unigene39324_All	-10.9928	-1.88406	0.731257
novel_mir99	CL4102.Contig2_All	CL4102.Contig2_All	1.81401	-2.79155	-0.612982
novel_mir99	CL8559.Contig1_All	CL8559.Contig1_All	1.81401	1.30402	0.626217
novel_mir99	Unigene34515_All	Unigene34515_All	1.81401	2.13277	0.723308
